# Supplementary material for: Interdependence between SEB-3 receptor and NLP-49 peptides shifts across predator-induced defensive behavioral modes in Caenorhabditis elegans
Source: eLife. 2025 Mar 31;13:RP98262. doi: 10.7554/eLife.98262 (PMC11957542; doi:10.7554/eLife.98262)
Supplement: Figure 1—source data 1. [file elife-98262-fig1-data1.zip › figure_1_C_D_source_data.txt]

filename	prey	predator	exits	total_s
20230906_165937340	N2	none	0	0
20230906_190312431	N2	none	0	0
20230911_154426191	N2	none	0	0
20230911_181604218	N2	none	0	0
20230915_172934374	N2	none	0	0
20230915_194704975	N2	none	1	60.59878802
20230918_174511454	N2	none	0	0
20230918_200719593	N2	none	3	173.9965201
20230919_173931735	N2	none	0	0
20230919_205354899	N2	none	1	42.59914802
20230921_130744691	N2	none	0	0
20230925_163833129	N2	none	0	0
20230928_171556857	N2	none	0	0
20230906_164645352	N2	RS5194	10	1064.9787
20230906_191836301	N2	RS5194	9	1109.377812
20230911_144459426	N2	RS5194	10	877.7824444
20230911_164822164	N2	RS5194	11	1475.970481
20230915_172702106	N2	RS5194	8	1508.369833
20230915_195249680	N2	RS5194	5	1047.579048
20230918_164704915	N2	RS5194	5	2038.159237
20230918_185226535	N2	RS5194	10	1051.778964
20230919_162455563	N2	RS5194	3	425.3914922
20230919_184418741	N2	RS5194	6	1739.965201
20230921_164743349	N2	RS5194	5	1053.578928
20230925_174746665	N2	RS5194	3	332.9933401
20230928_133736870	N2	RS5194	6	1099.178016
