# Supplementary material for: Interdependence between SEB-3 receptor and NLP-49 peptides shifts across predator-induced defensive behavioral modes in Caenorhabditis elegans
Source: eLife. 2025 Mar 31;13:RP98262. doi: 10.7554/eLife.98262 (PMC11957542; doi:10.7554/eLife.98262)
Supplement: Figure 1—source data 2. [file elife-98262-fig1-data2.zip › figure_1_E_supplement_2_source_data.txt]

prey_id	prey	predator	exposure	outstretched	inside
20230906_028	N2	none	1	0	1
20230906_029	N2	none	1	0	1
20230906_030	N2	none	1	0	1
20230906_031	N2	none	1	0	1
20230906_032	N2	none	1	0	1
20230906_033	N2	none	1	0	1
20230906_034	N2	none	1	0	1
20230906_035	N2	none	1	0	1
20230906_036	N2	none	1	0	1
20230911_019	N2	none	1	0	1
20230911_020	N2	none	1	0	1
20230911_021	N2	none	1	0	1
20230911_022	N2	none	1	0	1
20230911_023	N2	none	1	0	1
20230911_024	N2	none	1	0	1
20230911_025	N2	none	1	0	1
20230911_026	N2	none	1	0	1
20230911_027	N2	none	1	0	1
20230915_028	N2	none	1	0	1
20230915_029	N2	none	1	0	1
20230915_030	N2	none	1	0	1
20230915_031	N2	none	1	0	1
20230915_032	N2	none	1	0	1
20230915_033	N2	none	1	0	1
20230915_034	N2	none	1	0	1
20230915_035	N2	none	1	0	1
20230915_036	N2	none	1	0	1
20230918_001	N2	none	1	0	1
20230918_002	N2	none	1	0	1
20230918_003	N2	none	1	0	1
20230918_004	N2	none	1	0	1
20230918_005	N2	none	1	0	1
20230918_006	N2	none	1	0	1
20230918_007	N2	none	1	0	1
20230918_008	N2	none	1	0	1
20230919_019	N2	none	1	0	1
20230919_020	N2	none	1	0	1
20230919_021	N2	none	1	0	1
20230919_022	N2	none	1	0	1
20230919_023	N2	none	1	0	1
20230919_024	N2	none	1	0	1
20230919_025	N2	none	1	0	1
20230919_026	N2	none	1	0	1
20230919_027	N2	none	1	0	1
20230906_028	N2	none	2	0	1
20230906_029	N2	none	2	0	1
20230906_030	N2	none	2	0	1
20230906_031	N2	none	2	0	1
20230906_032	N2	none	2	0	1
20230906_033	N2	none	2	0	1
20230906_034	N2	none	2	0	1
20230906_035	N2	none	2	0	1
20230906_036	N2	none	2	0	1
20230911_019	N2	none	2	0	1
20230911_020	N2	none	2	0	1
20230911_021	N2	none	2	0	1
20230911_022	N2	none	2	0	1
20230911_023	N2	none	2	0	1
20230911_024	N2	none	2	0	1
20230911_025	N2	none	2	0	1
20230911_026	N2	none	2	0	1
20230911_027	N2	none	2	0	1
20230915_028	N2	none	2	0	1
20230915_029	N2	none	2	0	1
20230915_030	N2	none	2	0	1
20230915_031	N2	none	2	0	1
20230915_032	N2	none	2	0	1
20230915_033	N2	none	2	0	1
20230915_034	N2	none	2	0	1
20230915_035	N2	none	2	0	1
20230915_036	N2	none	2	0	1
20230918_001	N2	none	2	0	1
20230918_002	N2	none	2	0	1
20230918_003	N2	none	2	0	1
20230918_004	N2	none	2	0	1
20230918_005	N2	none	2	0	1
20230918_006	N2	none	2	0	1
20230918_007	N2	none	2	0	1
20230918_008	N2	none	2	0	1
20230919_019	N2	none	2	1	0
20230919_020	N2	none	2	0	1
20230919_021	N2	none	2	0	1
20230919_022	N2	none	2	0	1
20230919_023	N2	none	2	0	1
20230919_024	N2	none	2	0	1
20230919_025	N2	none	2	0	1
20230919_026	N2	none	2	0	1
20230919_027	N2	none	2	0	1
20230906_028	N2	none	3	0	1
20230906_029	N2	none	3	0	1
20230906_030	N2	none	3	0	1
20230906_031	N2	none	3	0	1
20230906_032	N2	none	3	0	1
20230906_033	N2	none	3	0	1
20230906_034	N2	none	3	0	1
20230906_035	N2	none	3	0	1
20230906_036	N2	none	3	0	1
20230911_019	N2	none	3	0	1
20230911_020	N2	none	3	0	1
20230911_021	N2	none	3	0	1
20230911_022	N2	none	3	0	1
20230911_023	N2	none	3	0	1
20230911_024	N2	none	3	0	1
20230911_025	N2	none	3	0	1
20230911_026	N2	none	3	0	1
20230911_027	N2	none	3	0	1
20230915_028	N2	none	3	0	1
20230915_029	N2	none	3	0	1
20230915_030	N2	none	3	0	1
20230915_031	N2	none	3	0	1
20230915_032	N2	none	3	0	1
20230915_033	N2	none	3	0	1
20230915_034	N2	none	3	0	1
20230915_035	N2	none	3	0	1
20230915_036	N2	none	3	0	1
20230918_001	N2	none	3	0	1
20230918_002	N2	none	3	0	1
20230918_003	N2	none	3	0	1
20230918_004	N2	none	3	0	1
20230918_005	N2	none	3	0	1
20230918_006	N2	none	3	0	1
20230918_007	N2	none	3	0	1
20230918_008	N2	none	3	0	1
20230919_019	N2	none	3	0	1
20230919_020	N2	none	3	0	1
20230919_021	N2	none	3	0	1
20230919_022	N2	none	3	0	1
20230919_023	N2	none	3	0	1
20230919_024	N2	none	3	0	1
20230919_025	N2	none	3	0	1
20230919_026	N2	none	3	0	1
20230919_027	N2	none	3	0	1
20230906_028	N2	none	4	0	1
20230906_029	N2	none	4	0	1
20230906_030	N2	none	4	0	1
20230906_031	N2	none	4	0	1
20230906_032	N2	none	4	0	1
20230906_033	N2	none	4	0	1
20230906_034	N2	none	4	0	1
20230906_035	N2	none	4	0	1
20230906_036	N2	none	4	0	1
20230911_019	N2	none	4	0	1
20230911_020	N2	none	4	0	1
20230911_021	N2	none	4	0	1
20230911_022	N2	none	4	0	1
20230911_023	N2	none	4	0	1
20230911_024	N2	none	4	0	1
20230911_025	N2	none	4	0	1
20230911_026	N2	none	4	0	1
20230911_027	N2	none	4	0	1
20230915_028	N2	none	4	0	1
20230915_029	N2	none	4	0	1
20230915_030	N2	none	4	0	1
20230915_031	N2	none	4	0	1
20230915_032	N2	none	4	1	0
20230915_033	N2	none	4	0	1
20230915_034	N2	none	4	0	1
20230915_035	N2	none	4	0	1
20230915_036	N2	none	4	0	1
20230918_001	N2	none	4	0	1
20230918_002	N2	none	4	0	1
20230918_003	N2	none	4	0	1
20230918_004	N2	none	4	0	1
20230918_005	N2	none	4	0	1
20230918_006	N2	none	4	0	1
20230918_007	N2	none	4	0	1
20230918_008	N2	none	4	0	1
20230919_019	N2	none	4	0	1
20230919_020	N2	none	4	0	1
20230919_021	N2	none	4	0	1
20230919_022	N2	none	4	0	1
20230919_023	N2	none	4	0	1
20230919_024	N2	none	4	0	1
20230919_025	N2	none	4	0	1
20230919_026	N2	none	4	0	1
20230919_027	N2	none	4	0	1
20230906_028	N2	none	5	0	1
20230906_029	N2	none	5	0	1
20230906_030	N2	none	5	0	1
20230906_031	N2	none	5	0	1
20230906_032	N2	none	5	0	1
20230906_033	N2	none	5	0	1
20230906_034	N2	none	5	0	1
20230906_035	N2	none	5	0	1
20230906_036	N2	none	5	0	1
20230911_019	N2	none	5	0	1
20230911_020	N2	none	5	1	0
20230911_021	N2	none	5	0	1
20230911_022	N2	none	5	0	1
20230911_023	N2	none	5	0	1
20230911_024	N2	none	5	0	1
20230911_025	N2	none	5	0	1
20230911_026	N2	none	5	0	1
20230911_027	N2	none	5	0	1
20230915_028	N2	none	5	0	1
20230915_029	N2	none	5	0	1
20230915_030	N2	none	5	0	1
20230915_031	N2	none	5	0	1
20230915_032	N2	none	5	0	1
20230915_033	N2	none	5	0	1
20230915_034	N2	none	5	0	1
20230915_035	N2	none	5	0	1
20230915_036	N2	none	5	0	1
20230918_001	N2	none	5	0	1
20230918_002	N2	none	5	0	1
20230918_003	N2	none	5	0	1
20230918_004	N2	none	5	0	1
20230918_005	N2	none	5	1	0
20230918_006	N2	none	5	0	1
20230918_007	N2	none	5	0	1
20230918_008	N2	none	5	0	1
20230919_019	N2	none	5	1	0
20230919_020	N2	none	5	0	1
20230919_021	N2	none	5	0	1
20230919_022	N2	none	5	0	1
20230919_023	N2	none	5	0	1
20230919_024	N2	none	5	0	1
20230919_025	N2	none	5	0	1
20230919_026	N2	none	5	0	1
20230919_027	N2	none	5	0	1
20230906_028	N2	none	6	0	1
20230906_029	N2	none	6	0	1
20230906_030	N2	none	6	0	1
20230906_031	N2	none	6	0	1
20230906_032	N2	none	6	0	1
20230906_033	N2	none	6	0	1
20230906_034	N2	none	6	0	1
20230906_035	N2	none	6	0	1
20230906_036	N2	none	6	0	1
20230911_019	N2	none	6	0	1
20230911_020	N2	none	6	1	0
20230911_021	N2	none	6	0	1
20230911_022	N2	none	6	0	1
20230911_023	N2	none	6	0	1
20230911_024	N2	none	6	0	1
20230911_025	N2	none	6	0	1
20230911_026	N2	none	6	0	1
20230911_027	N2	none	6	0	1
20230915_028	N2	none	6	0	1
20230915_029	N2	none	6	0	1
20230915_030	N2	none	6	0	1
20230915_031	N2	none	6	0	1
20230915_032	N2	none	6	0	1
20230915_033	N2	none	6	0	1
20230915_034	N2	none	6	0	1
20230915_035	N2	none	6	0	1
20230915_036	N2	none	6	0	1
20230918_001	N2	none	6	1	0
20230918_002	N2	none	6	0	1
20230918_003	N2	none	6	0	1
20230918_004	N2	none	6	0	1
20230918_005	N2	none	6	0	1
20230918_006	N2	none	6	0	1
20230918_007	N2	none	6	0	1
20230918_008	N2	none	6	0	1
20230919_019	N2	none	6	1	0
20230919_020	N2	none	6	0	1
20230919_021	N2	none	6	1	0
20230919_022	N2	none	6	0	1
20230919_023	N2	none	6	0	1
20230919_024	N2	none	6	1	0
20230919_025	N2	none	6	0	1
20230919_026	N2	none	6	0	1
20230919_027	N2	none	6	0	1
20230906_001	N2	RS5194	1	0	1
20230906_002	N2	RS5194	1	0	1
20230906_003	N2	RS5194	1	1	0
20230906_004	N2	RS5194	1	1	0
20230906_005	N2	RS5194	1	1	0
20230906_006	N2	RS5194	1	0	1
20230906_007	N2	RS5194	1	1	0
20230906_008	N2	RS5194	1	0	1
20230906_009	N2	RS5194	1	1	0
20230911_010	N2	RS5194	1	0	1
20230911_011	N2	RS5194	1	1	0
20230911_012	N2	RS5194	1	0	1
20230911_013	N2	RS5194	1	0	1
20230911_014	N2	RS5194	1	1	0
20230911_015	N2	RS5194	1	1	0
20230911_016	N2	RS5194	1	1	0
20230911_017	N2	RS5194	1	0	1
20230911_018	N2	RS5194	1	0	1
20230915_019	N2	RS5194	1	0	1
20230915_020	N2	RS5194	1	1	0
20230915_021	N2	RS5194	1	0	1
20230915_022	N2	RS5194	1	1	0
20230915_023	N2	RS5194	1	1	0
20230915_024	N2	RS5194	1	0	1
20230915_025	N2	RS5194	1	0	1
20230915_026	N2	RS5194	1	1	0
20230915_027	N2	RS5194	1	0	1
20230918_010	N2	RS5194	1	0	1
20230918_011	N2	RS5194	1	0	1
20230918_012	N2	RS5194	1	1	0
20230918_013	N2	RS5194	1	1	0
20230918_014	N2	RS5194	1	1	0
20230918_015	N2	RS5194	1	0	1
20230918_016	N2	RS5194	1	1	0
20230918_017	N2	RS5194	1	1	0
20230918_018	N2	RS5194	1	1	0
20230919_001	N2	RS5194	1	1	0
20230919_002	N2	RS5194	1	1	0
20230919_003	N2	RS5194	1	0	1
20230919_004	N2	RS5194	1	1	0
20230919_005	N2	RS5194	1	0	1
20230919_006	N2	RS5194	1	0	1
20230919_007	N2	RS5194	1	0	1
20230919_008	N2	RS5194	1	1	0
20230919_009	N2	RS5194	1	1	0
20230906_001	N2	RS5194	2	1	0
20230906_002	N2	RS5194	2	0	1
20230906_003	N2	RS5194	2	1	0
20230906_004	N2	RS5194	2	1	0
20230906_005	N2	RS5194	2	1	0
20230906_006	N2	RS5194	2	0	1
20230906_007	N2	RS5194	2	1	0
20230906_008	N2	RS5194	2	1	0
20230906_009	N2	RS5194	2	0	1
20230911_010	N2	RS5194	2	1	0
20230911_011	N2	RS5194	2	0	1
20230911_012	N2	RS5194	2	1	0
20230911_013	N2	RS5194	2	0	1
20230911_014	N2	RS5194	2	1	0
20230911_015	N2	RS5194	2	0	1
20230911_016	N2	RS5194	2	1	0
20230911_017	N2	RS5194	2	1	0
20230911_018	N2	RS5194	2	1	0
20230915_019	N2	RS5194	2	0	1
20230915_020	N2	RS5194	2	0	1
20230915_021	N2	RS5194	2	1	0
20230915_022	N2	RS5194	2	0	1
20230915_023	N2	RS5194	2	1	0
20230915_024	N2	RS5194	2	1	0
20230915_025	N2	RS5194	2	1	0
20230915_026	N2	RS5194	2	1	0
20230915_027	N2	RS5194	2	1	0
20230918_010	N2	RS5194	2	1	0
20230918_011	N2	RS5194	2	0	1
20230918_012	N2	RS5194	2	1	0
20230918_013	N2	RS5194	2	1	0
20230918_014	N2	RS5194	2	1	0
20230918_015	N2	RS5194	2	1	0
20230918_016	N2	RS5194	2	1	0
20230918_017	N2	RS5194	2	1	0
20230918_018	N2	RS5194	2	0	1
20230919_001	N2	RS5194	2	0	1
20230919_002	N2	RS5194	2	0	1
20230919_003	N2	RS5194	2	1	0
20230919_004	N2	RS5194	2	1	0
20230919_005	N2	RS5194	2	0	1
20230919_006	N2	RS5194	2	0	1
20230919_007	N2	RS5194	2	1	0
20230919_008	N2	RS5194	2	0	1
20230919_009	N2	RS5194	2	0	1
20230906_001	N2	RS5194	3	1	0
20230906_002	N2	RS5194	3	1	0
20230906_003	N2	RS5194	3	1	0
20230906_004	N2	RS5194	3	1	0
20230906_005	N2	RS5194	3	1	0
20230906_006	N2	RS5194	3	1	0
20230906_007	N2	RS5194	3	1	0
20230906_008	N2	RS5194	3	1	0
20230906_009	N2	RS5194	3	1	0
20230911_010	N2	RS5194	3	1	0
20230911_011	N2	RS5194	3	1	0
20230911_012	N2	RS5194	3	0	1
20230911_013	N2	RS5194	3	1	0
20230911_014	N2	RS5194	3	1	0
20230911_015	N2	RS5194	3	1	0
20230911_016	N2	RS5194	3	1	0
20230911_017	N2	RS5194	3	1	0
20230911_018	N2	RS5194	3	1	0
20230915_019	N2	RS5194	3	1	0
20230915_020	N2	RS5194	3	1	0
20230915_021	N2	RS5194	3	1	0
20230915_022	N2	RS5194	3	1	0
20230915_023	N2	RS5194	3	0	1
20230915_024	N2	RS5194	3	1	0
20230915_025	N2	RS5194	3	1	0
20230915_026	N2	RS5194	3	1	0
20230915_027	N2	RS5194	3	1	0
20230918_010	N2	RS5194	3	0	1
20230918_011	N2	RS5194	3	1	0
20230918_012	N2	RS5194	3	1	0
20230918_013	N2	RS5194	3	1	0
20230918_014	N2	RS5194	3	1	0
20230918_015	N2	RS5194	3	0	1
20230918_016	N2	RS5194	3	1	0
20230918_017	N2	RS5194	3	1	0
20230918_018	N2	RS5194	3	1	0
20230919_001	N2	RS5194	3	1	0
20230919_002	N2	RS5194	3	1	0
20230919_003	N2	RS5194	3	1	0
20230919_004	N2	RS5194	3	1	0
20230919_005	N2	RS5194	3	1	0
20230919_006	N2	RS5194	3	1	0
20230919_007	N2	RS5194	3	1	0
20230919_008	N2	RS5194	3	1	0
20230919_009	N2	RS5194	3	0	1
20230906_001	N2	RS5194	4	1	0
20230906_002	N2	RS5194	4	1	0
20230906_003	N2	RS5194	4	1	0
20230906_004	N2	RS5194	4	1	0
20230906_005	N2	RS5194	4	1	0
20230906_006	N2	RS5194	4	1	0
20230906_007	N2	RS5194	4	1	0
20230906_008	N2	RS5194	4	1	0
20230906_009	N2	RS5194	4	1	0
20230911_010	N2	RS5194	4	1	0
20230911_011	N2	RS5194	4	1	0
20230911_012	N2	RS5194	4	0	1
20230911_013	N2	RS5194	4	1	0
20230911_014	N2	RS5194	4	1	0
20230911_015	N2	RS5194	4	1	0
20230911_016	N2	RS5194	4	1	0
20230911_017	N2	RS5194	4	1	0
20230911_018	N2	RS5194	4	1	0
20230915_019	N2	RS5194	4	1	0
20230915_020	N2	RS5194	4	1	0
20230915_021	N2	RS5194	4	1	0
20230915_022	N2	RS5194	4	1	0
20230915_023	N2	RS5194	4	1	0
20230915_024	N2	RS5194	4	0	1
20230915_025	N2	RS5194	4	1	0
20230915_026	N2	RS5194	4	1	0
20230915_027	N2	RS5194	4	1	0
20230918_010	N2	RS5194	4	1	0
20230918_011	N2	RS5194	4	1	0
20230918_012	N2	RS5194	4	1	0
20230918_013	N2	RS5194	4	1	0
20230918_014	N2	RS5194	4	1	0
20230918_015	N2	RS5194	4	1	0
20230918_016	N2	RS5194	4	1	0
20230918_017	N2	RS5194	4	1	0
20230918_018	N2	RS5194	4	1	0
20230919_001	N2	RS5194	4	1	0
20230919_002	N2	RS5194	4	1	0
20230919_003	N2	RS5194	4	1	0
20230919_004	N2	RS5194	4	0	1
20230919_005	N2	RS5194	4	1	0
20230919_006	N2	RS5194	4	1	0
20230919_007	N2	RS5194	4	1	0
20230919_008	N2	RS5194	4	1	0
20230919_009	N2	RS5194	4	1	0
20230906_001	N2	RS5194	5	1	0
20230906_002	N2	RS5194	5	1	0
20230906_003	N2	RS5194	5	1	0
20230906_004	N2	RS5194	5	1	0
20230906_005	N2	RS5194	5	1	0
20230906_006	N2	RS5194	5	1	0
20230906_007	N2	RS5194	5	1	0
20230906_008	N2	RS5194	5	1	0
20230906_009	N2	RS5194	5	1	0
20230911_010	N2	RS5194	5	1	0
20230911_011	N2	RS5194	5	1	0
20230911_012	N2	RS5194	5	1	0
20230911_013	N2	RS5194	5	1	0
20230911_014	N2	RS5194	5	1	0
20230911_015	N2	RS5194	5	1	0
20230911_016	N2	RS5194	5	1	0
20230911_017	N2	RS5194	5	1	0
20230911_018	N2	RS5194	5	1	0
20230915_019	N2	RS5194	5	1	0
20230915_020	N2	RS5194	5	1	0
20230915_021	N2	RS5194	5	1	0
20230915_022	N2	RS5194	5	1	0
20230915_023	N2	RS5194	5	1	0
20230915_024	N2	RS5194	5	1	0
20230915_025	N2	RS5194	5	1	0
20230915_026	N2	RS5194	5	1	0
20230915_027	N2	RS5194	5	1	0
20230918_010	N2	RS5194	5	1	0
20230918_011	N2	RS5194	5	1	0
20230918_012	N2	RS5194	5	1	0
20230918_013	N2	RS5194	5	1	0
20230918_014	N2	RS5194	5	1	0
20230918_015	N2	RS5194	5	1	0
20230918_016	N2	RS5194	5	1	0
20230918_017	N2	RS5194	5	1	0
20230918_018	N2	RS5194	5	1	0
20230919_001	N2	RS5194	5	0	1
20230919_002	N2	RS5194	5	1	0
20230919_003	N2	RS5194	5	1	0
20230919_004	N2	RS5194	5	1	0
20230919_005	N2	RS5194	5	1	0
20230919_006	N2	RS5194	5	1	0
20230919_007	N2	RS5194	5	1	0
20230919_008	N2	RS5194	5	1	0
20230919_009	N2	RS5194	5	1	0
20230906_001	N2	RS5194	6	1	0
20230906_002	N2	RS5194	6	1	0
20230906_003	N2	RS5194	6	1	0
20230906_004	N2	RS5194	6	1	0
20230906_005	N2	RS5194	6	1	0
20230906_006	N2	RS5194	6	1	0
20230906_007	N2	RS5194	6	1	0
20230906_008	N2	RS5194	6	1	0
20230906_009	N2	RS5194	6	1	0
20230911_010	N2	RS5194	6	1	0
20230911_011	N2	RS5194	6	1	0
20230911_012	N2	RS5194	6	1	0
20230911_013	N2	RS5194	6	1	0
20230911_014	N2	RS5194	6	1	0
20230911_015	N2	RS5194	6	1	0
20230911_016	N2	RS5194	6	1	0
20230911_017	N2	RS5194	6	1	0
20230911_018	N2	RS5194	6	1	0
20230915_019	N2	RS5194	6	1	0
20230915_020	N2	RS5194	6	1	0
20230915_021	N2	RS5194	6	1	0
20230915_022	N2	RS5194	6	1	0
20230915_023	N2	RS5194	6	1	0
20230915_024	N2	RS5194	6	1	0
20230915_025	N2	RS5194	6	1	0
20230915_026	N2	RS5194	6	1	0
20230915_027	N2	RS5194	6	1	0
20230918_010	N2	RS5194	6	1	0
20230918_011	N2	RS5194	6	1	0
20230918_012	N2	RS5194	6	1	0
20230918_013	N2	RS5194	6	1	0
20230918_014	N2	RS5194	6	1	0
20230918_015	N2	RS5194	6	1	0
20230918_016	N2	RS5194	6	1	0
20230918_017	N2	RS5194	6	1	0
20230918_018	N2	RS5194	6	1	0
20230919_001	N2	RS5194	6	1	0
20230919_002	N2	RS5194	6	1	0
20230919_003	N2	RS5194	6	1	0
20230919_004	N2	RS5194	6	1	0
20230919_005	N2	RS5194	6	1	0
20230919_006	N2	RS5194	6	1	0
20230919_007	N2	RS5194	6	1	0
20230919_008	N2	RS5194	6	1	0
20230919_009	N2	RS5194	6	0	1
