# Supplementary material for: Interdependence between SEB-3 receptor and NLP-49 peptides shifts across predator-induced defensive behavioral modes in Caenorhabditis elegans
Source: eLife. 2025 Mar 31;13:RP98262. doi: 10.7554/eLife.98262 (PMC11957542; doi:10.7554/eLife.98262)
Supplement: Figure 1—source data 3. [file elife-98262-fig1-data3.zip › figure_1_G_source_data.txt]

prey_ID	prey	predator	arena	exposure	entry_latency
20231219_01	N2	RS5194	narrow	4h	0.4666666667
20231219_02	N2	RS5194	narrow	4h	14.58333333
20231219_03	N2	RS5194	narrow	4h	14.01666667
20231219_04	N2	RS5194	narrow	4h	13.33333333
20231219_05	N2	RS5194	narrow	4h	8.066666667
20231219_06	N2	RS5194	narrow	4h	1.683333333
20231219_07	N2	RS5194	narrow	4h	11.23333333
20231219_08	N2	RS5194	narrow	4h	7
20231219_09	N2	none	narrow	4h	5.9
20231219_10	N2	none	narrow	4h	9.083333333
20231219_11	N2	none	narrow	4h	5.616666667
20231219_12	N2	none	narrow	4h	4.966666667
20231219_13	N2	none	narrow	4h	0.95
20231219_14	N2	none	narrow	4h	4.466666667
20231219_15	N2	none	narrow	4h	1.6
20231219_16	N2	none	narrow	4h	1.066666667
20231219_17	N2	RS5194	narrow	2h	28.9
20231219_18	N2	RS5194	narrow	2h	6.483333333
20231219_19	N2	RS5194	narrow	2h	17.5
20231219_20	N2	RS5194	narrow	2h	0.3833333333
20231219_21	N2	RS5194	narrow	2h	4.95
20231219_22	N2	RS5194	narrow	2h	13.43333333
20231219_23	N2	RS5194	narrow	2h	1.933333333
20231219_24	N2	RS5194	narrow	2h	1.216666667
20231219_25	N2	none	narrow	2h	1.633333333
20231219_26	N2	none	narrow	2h	6.583333333
20231219_27	N2	none	narrow	2h	19.53333333
20231219_28	N2	none	narrow	2h	3.1
20231219_29	N2	none	narrow	2h	7.516666667
20231219_30	N2	none	narrow	2h	8.6
20231219_31	N2	none	narrow	2h	0.7666666667
20231219_32	N2	none	narrow	2h	4.766666667
20231219_33	N2	RS5194	wide	2h	0.3833333333
20231219_34	N2	RS5194	wide	2h	19.13333333
20231219_35	N2	RS5194	wide	2h	3.183333333
20231219_36	N2	RS5194	wide	2h	6.033333333
20231219_37	N2	RS5194	wide	2h	0.4
20231219_38	N2	RS5194	wide	2h	10.65
20231219_39	N2	RS5194	wide	2h	3.166666667
20231219_40	N2	RS5194	wide	2h	6.983333333
20231219_41	N2	none	wide	2h	20.56666667
20231219_42	N2	none	wide	2h	3.616666667
20231219_43	N2	none	wide	2h	27.01666667
20231219_44	N2	none	wide	2h	5.066666667
20231219_45	N2	none	wide	2h	1.666666667
20231219_46	N2	none	wide	2h	5.833333333
20231219_47	N2	none	wide	2h	0.7833333333
20231219_48	N2	RS5194	wide	4h	2.866666667
20231219_49	N2	RS5194	wide	4h	3.616666667
20231219_50	N2	RS5194	wide	4h	0.4333333333
20231219_51	N2	RS5194	wide	4h	5.166666667
20231219_52	N2	RS5194	wide	4h	14.71666667
20231219_53	N2	RS5194	wide	4h	2.666666667
20231219_54	N2	RS5194	wide	4h	7
20231219_55	N2	RS5194	wide	4h	6.533333333
20231219_56	N2	none	wide	4h	3.266666667
20231219_57	N2	none	wide	4h	4.716666667
20231219_58	N2	none	wide	4h	0.2333333333
20231219_59	N2	none	wide	4h	10.31666667
20231219_60	N2	none	wide	4h	1.333333333
20231219_61	N2	none	wide	4h	0.3
20231219_62	N2	none	wide	4h	15.33333333
20231219_63	N2	none	wide	4h	0.2833333333
20231220_01	N2	RS5194	wide	4h	1
20231220_02	N2	RS5194	wide	4h	7.3
20231220_03	N2	RS5194	wide	4h	1.666666667
20231220_04	N2	RS5194	wide	4h	0.25
20231220_05	N2	RS5194	wide	4h	7.9
20231220_06	N2	RS5194	wide	4h	0.7666666667
20231220_07	N2	RS5194	wide	4h	8.633333333
20231220_08	N2	RS5194	wide	4h	0.2
20231220_09	N2	none	wide	4h	12.93333333
20231220_10	N2	none	wide	4h	8.516666667
20231220_11	N2	none	wide	4h	7.45
20231220_12	N2	none	wide	4h	1.55
20231220_13	N2	none	wide	4h	7.4
20231220_14	N2	none	wide	4h	7.883333333
20231220_15	N2	none	wide	4h	6.85
20231220_16	N2	none	wide	4h	10.25
20231220_17	N2	RS5194	wide	2h	0.7833333333
20231220_18	N2	RS5194	wide	2h	1.016666667
20231220_19	N2	RS5194	wide	2h	0.5833333333
20231220_20	N2	RS5194	wide	2h	2.766666667
20231220_21	N2	RS5194	wide	2h	0.3333333333
20231220_22	N2	RS5194	wide	2h	3.783333333
20231220_23	N2	RS5194	wide	2h	2.383333333
20231220_24	N2	none	wide	2h	1.933333333
20231220_25	N2	none	wide	2h	0.2166666667
20231220_26	N2	none	wide	2h	0.5
20231220_27	N2	none	wide	2h	8.383333333
20231220_28	N2	none	wide	2h	0.65
20231220_29	N2	none	wide	2h	1.7
20231220_30	N2	none	wide	2h	6.783333333
20231220_31	N2	none	wide	2h	10.08333333
20231220_32	N2	RS5194	narrow	4h	1.683333333
20231220_33	N2	RS5194	narrow	4h	0.55
20231220_34	N2	RS5194	narrow	4h	31.6
20231220_35	N2	RS5194	narrow	4h	20.48333333
20231220_36	N2	RS5194	narrow	4h	23.71666667
20231220_37	N2	RS5194	narrow	4h	8.716666667
20231220_38	N2	RS5194	narrow	4h	8.3
20231220_39	N2	RS5194	narrow	4h	17.93333333
20231220_40	N2	none	narrow	4h	1.766666667
20231220_41	N2	none	narrow	4h	14.15
20231220_42	N2	none	narrow	4h	2.233333333
20231220_43	N2	none	narrow	4h	1.866666667
20231220_44	N2	none	narrow	4h	1.9
20231220_45	N2	none	narrow	4h	1.2
20231220_46	N2	none	narrow	4h	2.266666667
20231220_47	N2	none	narrow	4h	2.433333333
20231220_48	N2	RS5194	narrow	2h	1.783333333
20231220_49	N2	RS5194	narrow	2h	12.78333333
20231220_50	N2	RS5194	narrow	2h	2.25
20231220_51	N2	RS5194	narrow	2h	11.31666667
20231220_52	N2	RS5194	narrow	2h	30.46666667
20231220_53	N2	RS5194	narrow	2h	7.116666667
20231220_54	N2	RS5194	narrow	2h	8.583333333
20231220_55	N2	RS5194	narrow	2h	10.85
20231220_56	N2	none	narrow	2h	1.316666667
20231220_57	N2	none	narrow	2h	5.616666667
20231220_58	N2	none	narrow	2h	6.716666667
20231220_59	N2	none	narrow	2h	6.8
20231220_60	N2	none	narrow	2h	2.816666667
20231220_61	N2	none	narrow	2h	1.333333333
20231220_62	N2	none	narrow	2h	4.433333333
20231220_63	N2	none	narrow	2h	1.15
20231221_01	N2	RS5194	wide	4h	2.533333333
20231221_02	N2	RS5194	wide	4h	6.083333333
20231221_03	N2	RS5194	wide	4h	7.716666667
20231221_04	N2	RS5194	wide	4h	3.616666667
20231221_05	N2	RS5194	wide	4h	0.5166666667
20231221_06	N2	RS5194	wide	4h	12.26666667
20231221_07	N2	RS5194	wide	4h	12.05
20231221_08	N2	RS5194	wide	4h	2.85
20231221_09	N2	none	wide	4h	10.58333333
20231221_10	N2	none	wide	4h	1.1
20231221_11	N2	none	wide	4h	0.45
20231221_12	N2	none	wide	4h	2.316666667
20231221_13	N2	none	wide	4h	9.1
20231221_14	N2	none	wide	4h	10.83333333
20231221_15	N2	none	wide	4h	5.833333333
20231221_16	N2	none	wide	4h	3.166666667
20231221_17	N2	RS5194	wide	2h	5.783333333
20231221_18	N2	RS5194	wide	2h	3.583333333
20231221_19	N2	RS5194	wide	2h	10.05
20231221_20	N2	RS5194	wide	2h	1.85
20231221_21	N2	RS5194	wide	2h	4.183333333
20231221_22	N2	RS5194	wide	2h	1.316666667
20231221_23	N2	RS5194	wide	2h	7.966666667
20231221_24	N2	RS5194	wide	2h	3.083333333
20231221_25	N2	none	wide	2h	35.48333333
20231221_26	N2	none	wide	2h	4.083333333
20231221_27	N2	none	wide	2h	2.15
20231221_28	N2	none	wide	2h	33.26666667
20231221_29	N2	none	wide	2h	5.083333333
20231221_30	N2	none	wide	2h	24.15
20231221_31	N2	none	wide	2h	11.73333333
20231221_32	N2	RS5194	narrow	4h	1.6
20231221_33	N2	RS5194	narrow	4h	1.5
20231221_34	N2	RS5194	narrow	4h	4.583333333
20231221_35	N2	RS5194	narrow	4h	10.2
20231221_36	N2	RS5194	narrow	4h	8.583333333
20231221_37	N2	RS5194	narrow	4h	1.966666667
20231221_38	N2	RS5194	narrow	4h	16.85
20231221_39	N2	RS5194	narrow	4h	11.86666667
20231221_40	N2	none	narrow	4h	6.633333333
20231221_41	N2	none	narrow	4h	1.216666667
20231221_42	N2	none	narrow	4h	7.266666667
20231221_43	N2	none	narrow	4h	3.7
20231221_44	N2	none	narrow	4h	1.416666667
20231221_45	N2	none	narrow	4h	3.683333333
20231221_46	N2	none	narrow	4h	3.15
20231221_47	N2	none	narrow	4h	2.483333333
20231221_48	N2	RS5194	narrow	2h	0.4833333333
20231221_49	N2	RS5194	narrow	2h	2.166666667
20231221_50	N2	RS5194	narrow	2h	22.11666667
20231221_51	N2	RS5194	narrow	2h	14.33333333
20231221_52	N2	RS5194	narrow	2h	15.8
20231221_53	N2	RS5194	narrow	2h	19.5
20231221_54	N2	RS5194	narrow	2h	3.916666667
20231221_55	N2	none	narrow	2h	0.4666666667
20231221_56	N2	none	narrow	2h	2.866666667
20231221_57	N2	none	narrow	2h	18.3
20231221_58	N2	none	narrow	2h	1.733333333
20231221_59	N2	none	narrow	2h	7.233333333
