# Supplementary material for: Interdependence between SEB-3 receptor and NLP-49 peptides shifts across predator-induced defensive behavioral modes in Caenorhabditis elegans
Source: eLife. 2025 Mar 31;13:RP98262. doi: 10.7554/eLife.98262 (PMC11957542; doi:10.7554/eLife.98262)
Supplement: Figure 1—source data 4. [file elife-98262-fig1-data4.zip › figure_1_H_source_data.txt]

filename	prey	predator	arena	exposure	bins
20230920_17-48-37.000	N2	RS5194	wide	2h	22
20230920_17-49-21.000	N2	RS5194	wide	2h	29
20230920_17-49-42.000	N2	RS5194	wide	2h	28
20230920_17-50-20.000	N2	RS5194	wide	2h	30
20230920_17-51-46.000	N2	none	wide	2h	16
20230920_17-53-16.000	N2	none	wide	2h	32
20230920_17-54-01.424	N2	RS5194	wide	2h	18
20230920_17-55-52.000	N2	none	wide	2h	33
20230920_18-00-01.000	N2	none	wide	2h	11
20230920_18-19-36.000	N2	RS5194	narrow	2h	27
20230920_18-22-32.000	N2	RS5194	narrow	2h	7
20230920_18-22-55.000	N2	none	narrow	2h	19
20230920_18-23-31.000	N2	RS5194	narrow	2h	6
20230920_18-23-55.000	N2	none	narrow	2h	33
20230920_18-24-24.000	N2	none	narrow	2h	24
20230920_18-25-02.000	N2	none	narrow	2h	46
20230920_18-25-31.000	N2	none	narrow	2h	13
20230920_18-27-20.000	N2	RS5194	narrow	2h	9
20230920_18-27-43.000	N2	RS5194	narrow	2h	15
20230920_20-43-06.000	N2	RS5194	wide	4h	11
20230920_20-43-29.000	N2	RS5194	wide	4h	19
20230920_20-43-46.000	N2	RS5194	wide	4h	12
20230920_20-44-15.000	N2	none	wide	4h	24
20230920_20-44-29.000	N2	none	wide	4h	35
20230920_20-46-01.000	N2	RS5194	wide	4h	25
20230920_20-47-14.000	N2	RS5194	wide	4h	12
20230920_20-48-05.000	N2	none	wide	4h	34
20230920_20-50-14.000	N2	none	wide	4h	22
20230920_21-14-05.000	N2	RS5194	narrow	4h	12
20230920_21-14-36.000	N2	none	narrow	4h	18
20230920_21-15-36.000	N2	none	narrow	4h	38
20230920_21-17-06.000	N2	RS5194	narrow	4h	8
20230920_21-17-44.000	N2	none	narrow	4h	13
20230920_21-18-13.000	N2	none	narrow	4h	23
20230920_21-20-04.000	N2	RS5194	narrow	4h	9
20230920_21-20-25.000	N2	none	narrow	4h	23
20230920_21-23-45.000	N2	RS5194	narrow	4h	12
20230922_18-11-02.000	N2	RS5194	narrow	2h	16
20230922_18-11-17.000	N2	RS5194	narrow	2h	24
20230922_18-11-33.000	N2	none	narrow	2h	31
20230922_18-11-48.000	N2	none	narrow	2h	47
20230922_18-12-06.000	N2	none	narrow	2h	47
20230922_18-12-24.000	N2	none	narrow	2h	33
20230922_18-13-38.000	N2	RS5194	narrow	2h	19
20230922_18-17-59.000	N2	none	narrow	2h	27
20230922_18-18-22.000	N2	RS5194	narrow	2h	36
20230922_18-27-24.000	N2	RS5194	narrow	2h	5
20230922_18-34-06.000	N2	RS5194	wide	2h	23
20230922_18-34-24.000	N2	RS5194	wide	2h	28
20230922_18-34-59.000	N2	RS5194	wide	2h	40
20230922_18-35-36.000	N2	RS5194	wide	2h	16
20230922_18-36-02.000	N2	none	wide	2h	19
20230922_18-38-15.000	N2	none	wide	2h	23
20230922_18-38-34.000	N2	none	wide	2h	25
20230922_18-38-53.000	N2	none	wide	2h	22
20230922_18-40-25.000	N2	none	wide	2h	12
20230922_18-43-34.000	N2	RS5194	wide	2h	10
20230922_19-49-02.000	N2	RS5194	narrow	4h	20
20230922_19-51-02.000	N2	none	narrow	4h	43
20230922_19-52-09.000	N2	none	narrow	4h	48
20230922_19-53-04.000	N2	none	narrow	4h	32
20230922_19-55-02.000	N2	RS5194	narrow	4h	18
20230922_19-55-19.000	N2	RS5194	narrow	4h	10
20230922_19-56-21.000	N2	RS5194	narrow	4h	12
20230922_19-57-29.000	N2	none	narrow	4h	36
20230922_19-58-07.000	N2	none	narrow	4h	29
20230927_18-09-05.000	N2	none	narrow	2h	35
20230927_18-10-03.000	N2	RS5194	narrow	2h	11
20230927_18-10-27.000	N2	RS5194	narrow	2h	8
20230927_18-11-07.000	N2	RS5194	narrow	2h	13
20230927_18-11-35.000	N2	none	narrow	2h	49
20230927_18-12-05.000	N2	none	narrow	2h	30
20230927_18-12-28.000	N2	none	narrow	2h	39
20230927_18-13-04.000	N2	RS5194	narrow	2h	8
20230927_18-15-05.000	N2	none	narrow	2h	36
20230927_18-38-17.000	N2	RS5194	wide	2h	26
20230927_18-40-08.000	N2	RS5194	wide	2h	12
20230927_18-40-28.000	N2	RS5194	wide	2h	32
20230927_18-40-46.000	N2	none	wide	2h	48
20230927_18-41-03.000	N2	none	wide	2h	22
20230927_18-42-12.000	N2	RS5194	wide	2h	12
20230927_18-45-21.000	N2	RS5194	wide	2h	25
20230927_18-45-47.000	N2	none	wide	2h	28
20230927_18-46-00.000	N2	none	wide	2h	28
20230927_19-54-15.000	N2	none	narrow	4h	35
20230927_19-55-07.000	N2	none	narrow	4h	43
20230927_19-56-02.000	N2	RS5194	narrow	4h	18
20230927_19-56-29.000	N2	RS5194	narrow	4h	13
20230927_19-57-05.000	N2	none	narrow	4h	10
20230927_19-58-05.000	N2	none	narrow	4h	37
20230927_20-00-02.000	N2	none	narrow	4h	41
20230927_20-01-21.000	N2	RS5194	narrow	4h	14
20230927_20-02-01.000	N2	RS5194	narrow	4h	20
20230927_20-03-05.000	N2	RS5194	narrow	4h	4
20230927_20-31-04.000	N2	RS5194	wide	4h	22
20230927_20-31-25.000	N2	RS5194	wide	4h	17
20230927_20-32-14.000	N2	RS5194	wide	4h	29
20230927_20-33-03.000	N2	RS5194	wide	4h	15
20230927_20-35-02.000	N2	RS5194	wide	4h	15
20230927_20-36-04.000	N2	RS5194	wide	4h	18
20230927_20-36-29.000	N2	RS5194	wide	4h	17
20230927_20-37-49.000	N2	RS5194	wide	4h	21
20230927_20-39-14.000	N2	RS5194	wide	4h	27
20230927_20-48-21.000	N2	RS5194	wide	4h	30
20230927_20-59-04.000	N2	none	wide	4h	36
20230927_21-00-02.000	N2	none	wide	4h	34
20230927_21-00-20.000	N2	none	wide	4h	21
20230927_21-00-40.000	N2	none	wide	4h	28
20230927_21-00-55.000	N2	none	wide	4h	31
20230927_21-01-13.000	N2	none	wide	4h	27
20230927_21-03-04.000	N2	none	wide	4h	28
20230927_21-03-29.000	N2	none	wide	4h	13
20230927_21-07-35.000	N2	none	wide	4h	34
20230927_21-08-04.000	N2	none	wide	4h	16
