# Supplementary material for: Interdependence between SEB-3 receptor and NLP-49 peptides shifts across predator-induced defensive behavioral modes in Caenorhabditis elegans
Source: eLife. 2025 Mar 31;13:RP98262. doi: 10.7554/eLife.98262 (PMC11957542; doi:10.7554/eLife.98262)
Supplement: Figure 1—figure supplement 3—source data 1. [file elife-98262-fig1-figsupp3-data1.zip › figure_1_supplement_3_A_B_C_source_data.txt]

filename	prey	predator	distance_mm	duration_s	speed_mm_s
20211106_164129389	N2	none	22.13104942	146.9970601	0.1505543677
20211113_013021535	N2	none	7.999964394	42.59914802	0.1877963473
20211113_014804684	N2	none	3.374906011	16.79966401	0.2008912803
20211113_020526580	N2	none	5.630024341	23.39953201	0.2406041428
20220224_210514276	N2	none	2.162117482	13.19973601	0.1638000549
20220309_205953300	N2	none	19.650081	131.9973601	0.1488672273
20220310_193540970	N2	none	9.723663537	62.39875202	0.1558310579
20220310_205148225	N2	none	75.50471771	508.7898242	0.148400605
20220322_202713762	N2	none	10.88304779	43.19913602	0.2519274411
20220322_231753008	N2	none	41.86951612	173.9965201	0.2406342156
20220620_175142645	N2	none	11.06953965	50.99898002	0.217054138
20220621_184618452	N2	none	0.6206167702	2.999940001	0.2068763942
20220621_201806343	N2	none	8.388801075	35.99928001	0.2330269125
20220622_165844404	N2	none	6.664086996	25.79948401	0.2583031115
20220622_182639908	N2	none	14.76609228	80.39839203	0.1836615374
20220623_185301474	N2	none	11.62647634	47.39905202	0.2452892167
20220623_203333684	N2	none	11.42182026	47.39905202	0.2409714915
20220624_185141121	N2	none	11.9208461	53.39893202	0.2232412831
20220726_175509048	N2	none	2.610423976	11.399772	0.228989139
20220726_191120235	N2	none	7.841495256	36.59926801	0.2142527892
20220729_180120541	N2	none	18.36608191	97.19805604	0.188955239
20221007_215539000	N2	none	7.990167455	32.99934001	0.2421311291
20221007_215718000	N2	none	53.61341363	240.5951881	0.2228365997
20221012_194859000	N2	none	11.24744956	52.79894402	0.2130241385
20221012_203135000	N2	none	19.984809	98.99802004	0.201870795
20221013_202616000	N2	none	17.61459481	66.59866803	0.2644886952
20221013_213942000	N2	none	15.38842552	70.19859603	0.2192127249
20221014_211128000	N2	none	4.800617946	16.79966401	0.2857567832
20221014_211324000	N2	none	15.43702704	79.79840403	0.1934503231
20221017_194323000	N2	none	28.64528964	161.9967601	0.176826312
20221017_194727000	N2	none	8.49964235	39.59920802	0.2146417258
20221017_213645000	N2	none	31.58514192	160.7967841	0.1964289404
20221018_225957000	N2	none	13.42163116	55.19889602	0.243150355
20230208_143752000	N2	none	18.06184411	117.597648	0.1535901816
20230208_152836000	N2	none	9.100224465	59.99880002	0.1516734412
20230209_183228000	N2	none	59.97593622	440.3911922	0.136187865
20230209_190935000	N2	none	13.74770191	84.59830803	0.1625056367
20230224_182604821	N2	none	31.61679842	146.9970601	0.215084563
20230224_191454175	N2	none	12.09271128	61.79876402	0.1956788533
20231128_205832376	N2	none	11.51339437	49.79900402	0.2311972819
20231128_213411358	N2	none	13.86905296	98.39803204	0.1409484791
20211106_174036032	N2	RS5194	13.62990228	88.79822404	0.1534929603
20211113_002300671	N2	RS5194	28.13317841	161.3967721	0.1743106634
20211113_004756081	N2	RS5194	12.371873	70.19859603	0.1762410319
20211113_011103069	N2	RS5194	5.463663157	31.79936401	0.1718167431
20211113_022327556	N2	RS5194	63.78774626	317.3936521	0.2009736043
20220224_203013024	N2	RS5194	39.21504646	242.9951401	0.1613820196
20220309_203116415	N2	RS5194	9.375459089	79.79840403	0.1174893057
20220310_212032657	N2	RS5194	10.51105367	89.99820004	0.116791821
20220322_195056684	N2	RS5194	33.76908373	186.5962681	0.1809740574
20220322_225147070	N2	RS5194	35.18868232	259.7948041	0.1354479834
20220620_212145226	N2	RS5194	11.78954798	59.99880002	0.1964963962
20220621_184925225	N2	RS5194	45.54809496	282.5943481	0.1611783649
20220622_170021392	N2	RS5194	61.10265982	406.1918762	0.1504280696
20220623_184746809	N2	RS5194	11.20515468	62.39875202	0.179573378
20220624_185700936	N2	RS5194	10.28740486	41.99916002	0.2449431097
20220726_191237385	N2	RS5194	27.41726706	219.5956081	0.1248534399
20220729_173853276	N2	RS5194	18.55005416	141.5971681	0.1310058274
20220729_174111061	N2	RS5194	36.8778597	217.1956561	0.1697909634
20221007_202432000	N2	RS5194	26.36462111	152.9969401	0.1723212314
20221007_202830000	N2	RS5194	3.107934105	20.99958001	0.1479998221
20221012_200622000	N2	RS5194	2.040890695	10.199796	0.2000913247
20221012_201404000	N2	RS5194	7.87811603	35.39929201	0.2225501015
20221012_211749000	N2	RS5194	15.56756675	128.3974321	0.1212451565
20221012_212110000	N2	RS5194	20.3981119	152.9969401	0.1333236592
20221013_205304000	N2	RS5194	35.59120193	206.9958601	0.1719416124
20221013_205528000	N2	RS5194	43.88937359	242.9951401	0.1806183184
20221014_213638000	N2	RS5194	44.02803321	319.7936041	0.1376764033
20221014_213826000	N2	RS5194	28.69442366	153.5969281	0.1868163903
20221017_200447000	N2	RS5194	31.67280612	197.3960521	0.160453088
20221017_200714000	N2	RS5194	68.22322368	399.5920082	0.1707322026
20221018_225801000	N2	RS5194	33.97545602	224.9955001	0.1510050468
20230208_144654163	N2	RS5194	51.65851582	460.7907842	0.1121083962
20230208_151800496	N2	RS5194	11.23384785	75.59848803	0.148598843
20230209_184559041	N2	RS5194	21.03526714	179.9964001	0.1168649325
20230209_192427862	N2	RS5194	26.12052942	290.9941801	0.08976306472
20230224_183017908	N2	RS5194	61.73670809	429.5914082	0.1437102952
20231128_211531508	N2	RS5194	23.70918612	143.9971201	0.1646504188
20231128_215320585	N2	RS5194	27.41686275	220.1955961	0.1245114037
