# Supplementary material for: Interdependence between SEB-3 receptor and NLP-49 peptides shifts across predator-induced defensive behavioral modes in Caenorhabditis elegans
Source: eLife. 2025 Mar 31;13:RP98262. doi: 10.7554/eLife.98262 (PMC11957542; doi:10.7554/eLife.98262)
Supplement: Figure 1—figure supplement 3—source data 2. [file elife-98262-fig1-figsupp3-data2.zip › figure_1_supplement_3_D_source_data.txt]

prey_id	predator	extinction	bins
20221026_195843000	RS5194	6h	54
20221026_195843000	RS5194	0h	22
20221026_201828000	none	6h	46
20221026_201828000	none	0h	50
20221026_202024000	none	6h	54
20221026_202024000	none	0h	62
20221026_203650000	RS5194	6h	48
20221026_203650000	RS5194	0h	20
20221026_210115000	RS5194	6h	35
20221026_210115000	RS5194	0h	11
20221026_214348000	none	6h	50
20221026_214348000	none	0h	58
20230208_143752000	none	6h	45
20230208_143752000	none	0h	61
20230208_144654163	RS5194	6h	44
20230208_144654163	RS5194	0h	6
20230208_151800496	RS5194	6h	59
20230208_151800496	RS5194	0h	35
20230208_152836000	none	6h	40
20230208_152836000	none	0h	54
20230209_183228000	none	6h	54
20230209_183228000	none	0h	51
20230209_184559041	RS5194	6h	61
20230209_184559041	RS5194	0h	26
20230209_190935000	none	6h	69
20230209_190935000	none	0h	37
20230209_192427862	RS5194	6h	52
20230209_192427862	RS5194	0h	9
20230224_182604821	none	6h	54
20230224_182604821	none	0h	54
20230224_183017908	RS5194	6h	25
20230224_183017908	RS5194	0h	34
20230224_192103044	RS5194	6h	39
20230224_192103044	RS5194	0h	24
