# Supplementary material for: Interdependence between SEB-3 receptor and NLP-49 peptides shifts across predator-induced defensive behavioral modes in Caenorhabditis elegans
Source: eLife. 2025 Mar 31;13:RP98262. doi: 10.7554/eLife.98262 (PMC11957542; doi:10.7554/eLife.98262)
Supplement: Figure 1—figure supplement 4—source data 1. [file elife-98262-fig1-figsupp4-data1.zip › figure_1_supplement_4_A_source_data.txt]

prey_id	prey	predator	food_state	exposure	outstretched	inside
20231206_01	N2	RS5194	well-fed	1	1	0
20231206_02	N2	RS5194	well-fed	1	0	1
20231206_03	N2	RS5194	well-fed	1	0	1
20231206_04	N2	RS5194	well-fed	1	1	0
20231206_05	N2	RS5194	well-fed	1	0	1
20231206_06	N2	RS5194	well-fed	1	0	1
20231206_07	N2	RS5194	well-fed	1	0	1
20231206_08	N2	RS5194	well-fed	1	1	0
20231206_09	N2	RS5194	well-fed	1	1	0
20231206_10	N2	RS5194	well-fed	1	1	0
20231206_11	N2	RS5194	well-fed	1	1	0
20231206_12	N2	RS5194	well-fed	1	0	1
20231206_13	N2	RS5194	well-fed	1	0	1
20231206_14	N2	RS5194	well-fed	1	1	0
20231206_15	N2	RS5194	well-fed	1	0	1
20231206_16	N2	RS5194	well-fed	1	0	1
20231206_17	N2	none	food-deprived	1	0	1
20231206_18	N2	none	food-deprived	1	0	1
20231206_19	N2	none	food-deprived	1	0	1
20231206_20	N2	none	food-deprived	1	0	1
20231206_21	N2	none	food-deprived	1	0	1
20231206_22	N2	none	food-deprived	1	0	1
20231206_23	N2	none	food-deprived	1	0	1
20231206_24	N2	none	food-deprived	1	0	1
20231206_25	N2	none	food-deprived	1	0	1
20231206_26	N2	none	food-deprived	1	0	1
20231206_27	N2	none	food-deprived	1	0	1
20231206_28	N2	none	food-deprived	1	0	1
20231206_29	N2	none	food-deprived	1	0	1
20231206_30	N2	none	food-deprived	1	0	1
20231206_31	N2	none	food-deprived	1	0	1
20231206_01	N2	RS5194	well-fed	2	0	1
20231206_02	N2	RS5194	well-fed	2	1	0
20231206_03	N2	RS5194	well-fed	2	1	0
20231206_04	N2	RS5194	well-fed	2	0	1
20231206_05	N2	RS5194	well-fed	2	0	1
20231206_06	N2	RS5194	well-fed	2	1	0
20231206_07	N2	RS5194	well-fed	2	1	0
20231206_08	N2	RS5194	well-fed	2	1	0
20231206_09	N2	RS5194	well-fed	2	0	1
20231206_10	N2	RS5194	well-fed	2	1	0
20231206_11	N2	RS5194	well-fed	2	0	1
20231206_12	N2	RS5194	well-fed	2	1	0
20231206_13	N2	RS5194	well-fed	2	1	0
20231206_14	N2	RS5194	well-fed	2	1	0
20231206_15	N2	RS5194	well-fed	2	1	0
20231206_16	N2	RS5194	well-fed	2	1	0
20231206_17	N2	none	food-deprived	2	0	1
20231206_18	N2	none	food-deprived	2	0	1
20231206_19	N2	none	food-deprived	2	0	1
20231206_20	N2	none	food-deprived	2	0	1
20231206_21	N2	none	food-deprived	2	0	1
20231206_22	N2	none	food-deprived	2	0	1
20231206_23	N2	none	food-deprived	2	0	1
20231206_24	N2	none	food-deprived	2	1	0
20231206_25	N2	none	food-deprived	2	0	1
20231206_26	N2	none	food-deprived	2	0	1
20231206_27	N2	none	food-deprived	2	0	1
20231206_28	N2	none	food-deprived	2	0	1
20231206_29	N2	none	food-deprived	2	0	1
20231206_30	N2	none	food-deprived	2	0	1
20231206_31	N2	none	food-deprived	2	0	1
20231206_01	N2	RS5194	well-fed	3	1	0
20231206_02	N2	RS5194	well-fed	3	1	0
20231206_03	N2	RS5194	well-fed	3	1	0
20231206_04	N2	RS5194	well-fed	3	1	0
20231206_05	N2	RS5194	well-fed	3	1	0
20231206_06	N2	RS5194	well-fed	3	1	0
20231206_07	N2	RS5194	well-fed	3	1	0
20231206_08	N2	RS5194	well-fed	3	1	0
20231206_09	N2	RS5194	well-fed	3	1	0
20231206_10	N2	RS5194	well-fed	3	1	0
20231206_11	N2	RS5194	well-fed	3	1	0
20231206_12	N2	RS5194	well-fed	3	1	0
20231206_13	N2	RS5194	well-fed	3	1	0
20231206_14	N2	RS5194	well-fed	3	1	0
20231206_15	N2	RS5194	well-fed	3	1	0
20231206_16	N2	RS5194	well-fed	3	0	1
20231206_17	N2	none	food-deprived	3	0	1
20231206_18	N2	none	food-deprived	3	0	1
20231206_19	N2	none	food-deprived	3	0	1
20231206_20	N2	none	food-deprived	3	0	1
20231206_21	N2	none	food-deprived	3	0	1
20231206_22	N2	none	food-deprived	3	1	0
20231206_23	N2	none	food-deprived	3	0	1
20231206_24	N2	none	food-deprived	3	0	1
20231206_25	N2	none	food-deprived	3	0	1
20231206_26	N2	none	food-deprived	3	0	1
20231206_27	N2	none	food-deprived	3	0	1
20231206_28	N2	none	food-deprived	3	0	1
20231206_29	N2	none	food-deprived	3	0	1
20231206_30	N2	none	food-deprived	3	0	1
20231206_31	N2	none	food-deprived	3	0	1
20231206_01	N2	RS5194	well-fed	4	1	0
20231206_02	N2	RS5194	well-fed	4	1	0
20231206_03	N2	RS5194	well-fed	4	1	0
20231206_04	N2	RS5194	well-fed	4	1	0
20231206_05	N2	RS5194	well-fed	4	1	0
20231206_06	N2	RS5194	well-fed	4	1	0
20231206_07	N2	RS5194	well-fed	4	1	0
20231206_08	N2	RS5194	well-fed	4	1	0
20231206_09	N2	RS5194	well-fed	4	1	0
20231206_10	N2	RS5194	well-fed	4	1	0
20231206_11	N2	RS5194	well-fed	4	1	0
20231206_12	N2	RS5194	well-fed	4	1	0
20231206_13	N2	RS5194	well-fed	4	1	0
20231206_14	N2	RS5194	well-fed	4	1	0
20231206_15	N2	RS5194	well-fed	4	0	1
20231206_16	N2	RS5194	well-fed	4	1	0
20231206_17	N2	none	food-deprived	4	0	1
20231206_18	N2	none	food-deprived	4	0	1
20231206_19	N2	none	food-deprived	4	0	1
20231206_20	N2	none	food-deprived	4	1	0
20231206_21	N2	none	food-deprived	4	0	1
20231206_22	N2	none	food-deprived	4	0	1
20231206_23	N2	none	food-deprived	4	0	1
20231206_24	N2	none	food-deprived	4	0	1
20231206_25	N2	none	food-deprived	4	0	1
20231206_26	N2	none	food-deprived	4	0	1
20231206_27	N2	none	food-deprived	4	0	1
20231206_28	N2	none	food-deprived	4	0	1
20231206_29	N2	none	food-deprived	4	0	1
20231206_30	N2	none	food-deprived	4	0	1
20231206_31	N2	none	food-deprived	4	0	1
20231206_01	N2	RS5194	well-fed	5	1	0
20231206_02	N2	RS5194	well-fed	5	1	0
20231206_03	N2	RS5194	well-fed	5	1	0
20231206_04	N2	RS5194	well-fed	5	1	0
20231206_05	N2	RS5194	well-fed	5	1	0
20231206_06	N2	RS5194	well-fed	5	1	0
20231206_07	N2	RS5194	well-fed	5	1	0
20231206_08	N2	RS5194	well-fed	5	1	0
20231206_09	N2	RS5194	well-fed	5	1	0
20231206_10	N2	RS5194	well-fed	5	1	0
20231206_11	N2	RS5194	well-fed	5	1	0
20231206_12	N2	RS5194	well-fed	5	1	0
20231206_13	N2	RS5194	well-fed	5	1	0
20231206_14	N2	RS5194	well-fed	5	1	0
20231206_15	N2	RS5194	well-fed	5	0	1
20231206_16	N2	RS5194	well-fed	5	1	0
20231206_17	N2	none	food-deprived	5	0	1
20231206_18	N2	none	food-deprived	5	1	0
20231206_19	N2	none	food-deprived	5	0	1
20231206_20	N2	none	food-deprived	5	0	1
20231206_21	N2	none	food-deprived	5	0	1
20231206_22	N2	none	food-deprived	5	0	1
20231206_23	N2	none	food-deprived	5	0	1
20231206_24	N2	none	food-deprived	5	0	1
20231206_25	N2	none	food-deprived	5	0	1
20231206_26	N2	none	food-deprived	5	0	1
20231206_27	N2	none	food-deprived	5	0	1
20231206_28	N2	none	food-deprived	5	0	1
20231206_29	N2	none	food-deprived	5	0	1
20231206_30	N2	none	food-deprived	5	0	1
20231206_31	N2	none	food-deprived	5	0	1
20231206_01	N2	RS5194	well-fed	6	1	0
20231206_02	N2	RS5194	well-fed	6	1	0
20231206_03	N2	RS5194	well-fed	6	1	0
20231206_04	N2	RS5194	well-fed	6	1	0
20231206_05	N2	RS5194	well-fed	6	1	0
20231206_06	N2	RS5194	well-fed	6	1	0
20231206_07	N2	RS5194	well-fed	6	1	0
20231206_08	N2	RS5194	well-fed	6	1	0
20231206_09	N2	RS5194	well-fed	6	1	0
20231206_10	N2	RS5194	well-fed	6	1	0
20231206_11	N2	RS5194	well-fed	6	1	0
20231206_12	N2	RS5194	well-fed	6	1	0
20231206_13	N2	RS5194	well-fed	6	1	0
20231206_14	N2	RS5194	well-fed	6	1	0
20231206_15	N2	RS5194	well-fed	6	0	1
20231206_16	N2	RS5194	well-fed	6	1	0
20231206_17	N2	none	food-deprived	6	0	1
20231206_18	N2	none	food-deprived	6	1	0
20231206_19	N2	none	food-deprived	6	0	1
20231206_20	N2	none	food-deprived	6	0	1
20231206_21	N2	none	food-deprived	6	0	1
20231206_22	N2	none	food-deprived	6	0	1
20231206_23	N2	none	food-deprived	6	0	1
20231206_24	N2	none	food-deprived	6	0	1
20231206_25	N2	none	food-deprived	6	0	1
20231206_26	N2	none	food-deprived	6	0	1
20231206_27	N2	none	food-deprived	6	0	1
20231206_28	N2	none	food-deprived	6	0	1
20231206_29	N2	none	food-deprived	6	0	1
20231206_30	N2	none	food-deprived	6	0	1
20231206_31	N2	none	food-deprived	6	0	1
20231222_001	N2	RS5194	well-fed	1	0	1
20231222_002	N2	RS5194	well-fed	1	0	1
20231222_003	N2	RS5194	well-fed	1	1	0
20231222_004	N2	RS5194	well-fed	1	1	0
20231222_005	N2	RS5194	well-fed	1	0	1
20231222_006	N2	RS5194	well-fed	1	0	1
20231222_007	N2	RS5194	well-fed	1	0	1
20231222_008	N2	RS5194	well-fed	1	0	1
20231222_009	N2	RS5194	well-fed	1	0	1
20231222_010	N2	RS5194	well-fed	1	0	1
20231222_011	N2	RS5194	well-fed	1	0	1
20231222_012	N2	RS5194	well-fed	1	0	1
20231222_013	N2	RS5194	well-fed	1	1	0
20231222_014	N2	RS5194	well-fed	1	0	1
20231222_015	N2	RS5194	well-fed	1	0	1
20231222_016	N2	none	food-deprived	1	0	1
20231222_017	N2	none	food-deprived	1	0	1
20231222_018	N2	none	food-deprived	1	0	1
20231222_019	N2	none	food-deprived	1	0	1
20231222_020	N2	none	food-deprived	1	0	1
20231222_021	N2	none	food-deprived	1	0	1
20231222_022	N2	none	food-deprived	1	0	1
20231222_023	N2	none	food-deprived	1	0	1
20231222_024	N2	none	food-deprived	1	0	1
20231222_025	N2	none	food-deprived	1	0	1
20231222_026	N2	none	food-deprived	1	0	1
20231222_001	N2	RS5194	well-fed	2	1	0
20231222_002	N2	RS5194	well-fed	2	1	0
20231222_003	N2	RS5194	well-fed	2	1	0
20231222_004	N2	RS5194	well-fed	2	1	0
20231222_005	N2	RS5194	well-fed	2	1	0
20231222_006	N2	RS5194	well-fed	2	1	0
20231222_007	N2	RS5194	well-fed	2	1	0
20231222_008	N2	RS5194	well-fed	2	1	0
20231222_009	N2	RS5194	well-fed	2	0	1
20231222_010	N2	RS5194	well-fed	2	1	0
20231222_011	N2	RS5194	well-fed	2	1	0
20231222_012	N2	RS5194	well-fed	2	1	0
20231222_013	N2	RS5194	well-fed	2	1	0
20231222_014	N2	RS5194	well-fed	2	1	0
20231222_015	N2	RS5194	well-fed	2	0	1
20231222_016	N2	none	food-deprived	2	0	1
20231222_017	N2	none	food-deprived	2	0	1
20231222_018	N2	none	food-deprived	2	0	1
20231222_019	N2	none	food-deprived	2	0	1
20231222_020	N2	none	food-deprived	2	0	1
20231222_021	N2	none	food-deprived	2	0	1
20231222_022	N2	none	food-deprived	2	0	1
20231222_023	N2	none	food-deprived	2	0	1
20231222_024	N2	none	food-deprived	2	0	1
20231222_025	N2	none	food-deprived	2	0	1
20231222_026	N2	none	food-deprived	2	0	1
20231222_001	N2	RS5194	well-fed	3	1	0
20231222_002	N2	RS5194	well-fed	3	1	0
20231222_003	N2	RS5194	well-fed	3	0	1
20231222_004	N2	RS5194	well-fed	3	1	0
20231222_005	N2	RS5194	well-fed	3	0	1
20231222_006	N2	RS5194	well-fed	3	1	0
20231222_007	N2	RS5194	well-fed	3	1	0
20231222_008	N2	RS5194	well-fed	3	1	0
20231222_009	N2	RS5194	well-fed	3	1	0
20231222_010	N2	RS5194	well-fed	3	1	0
20231222_011	N2	RS5194	well-fed	3	1	0
20231222_012	N2	RS5194	well-fed	3	1	0
20231222_013	N2	RS5194	well-fed	3	0	1
20231222_014	N2	RS5194	well-fed	3	1	0
20231222_015	N2	RS5194	well-fed	3	1	0
20231222_016	N2	none	food-deprived	3	0	1
20231222_017	N2	none	food-deprived	3	0	1
20231222_018	N2	none	food-deprived	3	0	1
20231222_019	N2	none	food-deprived	3	0	1
20231222_020	N2	none	food-deprived	3	0	1
20231222_021	N2	none	food-deprived	3	0	1
20231222_022	N2	none	food-deprived	3	0	1
20231222_023	N2	none	food-deprived	3	0	1
20231222_024	N2	none	food-deprived	3	0	1
20231222_025	N2	none	food-deprived	3	0	1
20231222_026	N2	none	food-deprived	3	0	1
20231222_001	N2	RS5194	well-fed	4	1	0
20231222_002	N2	RS5194	well-fed	4	1	0
20231222_003	N2	RS5194	well-fed	4	1	0
20231222_004	N2	RS5194	well-fed	4	1	0
20231222_005	N2	RS5194	well-fed	4	0	1
20231222_006	N2	RS5194	well-fed	4	1	0
20231222_007	N2	RS5194	well-fed	4	1	0
20231222_008	N2	RS5194	well-fed	4	1	0
20231222_009	N2	RS5194	well-fed	4	1	0
20231222_010	N2	RS5194	well-fed	4	1	0
20231222_011	N2	RS5194	well-fed	4	0	1
20231222_012	N2	RS5194	well-fed	4	1	0
20231222_013	N2	RS5194	well-fed	4	0	1
20231222_014	N2	RS5194	well-fed	4	1	0
20231222_015	N2	RS5194	well-fed	4	1	0
20231222_016	N2	none	food-deprived	4	0	1
20231222_017	N2	none	food-deprived	4	0	1
20231222_018	N2	none	food-deprived	4	0	1
20231222_019	N2	none	food-deprived	4	0	1
20231222_020	N2	none	food-deprived	4	0	1
20231222_021	N2	none	food-deprived	4	0	1
20231222_022	N2	none	food-deprived	4	0	1
20231222_023	N2	none	food-deprived	4	0	1
20231222_024	N2	none	food-deprived	4	0	1
20231222_025	N2	none	food-deprived	4	0	1
20231222_026	N2	none	food-deprived	4	0	1
20231222_001	N2	RS5194	well-fed	5	1	0
20231222_002	N2	RS5194	well-fed	5	1	0
20231222_003	N2	RS5194	well-fed	5	1	0
20231222_004	N2	RS5194	well-fed	5	1	0
20231222_005	N2	RS5194	well-fed	5	1	0
20231222_006	N2	RS5194	well-fed	5	1	0
20231222_007	N2	RS5194	well-fed	5	1	0
20231222_008	N2	RS5194	well-fed	5	0	1
20231222_009	N2	RS5194	well-fed	5	1	0
20231222_010	N2	RS5194	well-fed	5	1	0
20231222_011	N2	RS5194	well-fed	5	1	0
20231222_012	N2	RS5194	well-fed	5	1	0
20231222_013	N2	RS5194	well-fed	5	1	0
20231222_014	N2	RS5194	well-fed	5	1	0
20231222_015	N2	RS5194	well-fed	5	1	0
20231222_016	N2	none	food-deprived	5	0	1
20231222_017	N2	none	food-deprived	5	0	1
20231222_018	N2	none	food-deprived	5	0	1
20231222_019	N2	none	food-deprived	5	0	1
20231222_020	N2	none	food-deprived	5	0	1
20231222_021	N2	none	food-deprived	5	0	1
20231222_022	N2	none	food-deprived	5	0	1
20231222_023	N2	none	food-deprived	5	0	1
20231222_024	N2	none	food-deprived	5	0	1
20231222_025	N2	none	food-deprived	5	0	1
20231222_026	N2	none	food-deprived	5	0	1
20231222_001	N2	RS5194	well-fed	6	1	0
20231222_002	N2	RS5194	well-fed	6	1	0
20231222_003	N2	RS5194	well-fed	6	1	0
20231222_004	N2	RS5194	well-fed	6	1	0
20231222_005	N2	RS5194	well-fed	6	1	0
20231222_006	N2	RS5194	well-fed	6	1	0
20231222_007	N2	RS5194	well-fed	6	0	1
20231222_008	N2	RS5194	well-fed	6	1	0
20231222_009	N2	RS5194	well-fed	6	1	0
20231222_010	N2	RS5194	well-fed	6	1	0
20231222_011	N2	RS5194	well-fed	6	1	0
20231222_012	N2	RS5194	well-fed	6	1	0
20231222_013	N2	RS5194	well-fed	6	1	0
20231222_014	N2	RS5194	well-fed	6	1	0
20231222_015	N2	RS5194	well-fed	6	1	0
20231222_016	N2	none	food-deprived	6	0	1
20231222_017	N2	none	food-deprived	6	0	1
20231222_018	N2	none	food-deprived	6	0	1
20231222_019	N2	none	food-deprived	6	0	1
20231222_020	N2	none	food-deprived	6	0	1
20231222_021	N2	none	food-deprived	6	0	1
20231222_022	N2	none	food-deprived	6	0	1
20231222_023	N2	none	food-deprived	6	0	1
20231222_024	N2	none	food-deprived	6	0	1
20231222_025	N2	none	food-deprived	6	0	1
20231222_026	N2	none	food-deprived	6	0	1
