# Supplementary material for: Interdependence between SEB-3 receptor and NLP-49 peptides shifts across predator-induced defensive behavioral modes in Caenorhabditis elegans
Source: eLife. 2025 Mar 31;13:RP98262. doi: 10.7554/eLife.98262 (PMC11957542; doi:10.7554/eLife.98262)
Supplement: Figure 1—figure supplement 4—source data 2. [file elife-98262-fig1-figsupp4-data2.zip › figure_1_supplement_4_B_source_data.txt]

prey_ID	prey	condition	entry_latency
20231212_01	N2	food-deprived_none	3.8
20231212_02	N2	food-deprived_none	0.5833333333
20231212_03	N2	food-deprived_none	0.3
20231212_04	N2	food-deprived_none	0.8
20231212_05	N2	food-deprived_none	0.85
20231214_01	N2	food-deprived_none	7.55
20231214_02	N2	food-deprived_none	9.816666667
20231214_03	N2	food-deprived_none	1.683333333
20231214_04	N2	food-deprived_none	1.9
20231214_05	N2	food-deprived_none	10.81666667
20231214_06	N2	food-deprived_none	9.25
20231215_01	N2	food-deprived_none	3.283333333
20231215_02	N2	food-deprived_none	3.6
20231215_03	N2	food-deprived_none	3.2
20231215_04	N2	food-deprived_none	4.383333333
20231215_05	N2	food-deprived_none	1.066666667
20231215_06	N2	food-deprived_none	3.633333333
20231215_07	N2	food-deprived_none	0.5666666667
20231212_13	N2	well-fed_none	22.01666667
20231212_14	N2	well-fed_none	26.75
20231212_15	N2	well-fed_none	0.9333333333
20231212_16	N2	well-fed_none	0.9166666667
20231212_17	N2	well-fed_none	1.483333333
20231212_18	N2	well-fed_none	1.833333333
20231212_19	N2	well-fed_none	17.25
20231212_20	N2	well-fed_none	19.11666667
20231214_47	N2	well-fed_none	2.5
20231214_48	N2	well-fed_none	11.01666667
20231214_49	N2	well-fed_none	6.15
20231214_50	N2	well-fed_none	1.733333333
20231214_51	N2	well-fed_none	5.2
20231214_52	N2	well-fed_none	3.816666667
20231214_53	N2	well-fed_none	3.016666667
20231214_54	N2	well-fed_none	3.766666667
20231215_61	N2	well-fed_none	7.2
20231215_62	N2	well-fed_none	7.633333333
20231215_63	N2	well-fed_none	7.4
20231215_64	N2	well-fed_none	6.033333333
20231215_65	N2	well-fed_none	7.7
20231215_66	N2	well-fed_none	5.733333333
20231215_67	N2	well-fed_none	0.95
20231215_68	N2	well-fed_none	2.7
20231212_06	N2	well-fed_RS5194	28.1
20231212_07	N2	well-fed_RS5194	31.78333333
20231212_08	N2	well-fed_RS5194	46.71666667
20231212_09	N2	well-fed_RS5194	40.38333333
20231212_10	N2	well-fed_RS5194	33.66666667
20231212_11	N2	well-fed_RS5194	39.88333333
20231212_12	N2	well-fed_RS5194	32.65
20231214_39	N2	well-fed_RS5194	30.2
20231214_40	N2	well-fed_RS5194	23.9
20231214_41	N2	well-fed_RS5194	28.3
20231214_42	N2	well-fed_RS5194	11
20231214_43	N2	well-fed_RS5194	26.41666667
20231214_44	N2	well-fed_RS5194	15.61666667
20231214_45	N2	well-fed_RS5194	24.73333333
20231214_46	N2	well-fed_RS5194	13.51666667
20231215_53	N2	well-fed_RS5194	16.18333333
20231215_54	N2	well-fed_RS5194	14.85
20231215_55	N2	well-fed_RS5194	16.35
20231215_56	N2	well-fed_RS5194	32.7
20231215_57	N2	well-fed_RS5194	2.783333333
20231215_58	N2	well-fed_RS5194	15.48333333
20231215_59	N2	well-fed_RS5194	26.23333333
20231215_60	N2	well-fed_RS5194	15.28333333
20231225_24	N2	food-deprived_none	3.683333333
20231225_25	N2	food-deprived_none	7.166666667
20231225_26	N2	food-deprived_none	0.6833333333
20231225_27	N2	food-deprived_none	2.05
20231225_28	N2	food-deprived_none	3.133333333
20231225_43	N2	well-fed_RS5194	21.66666667
20231225_44	N2	well-fed_RS5194	4.133333333
20231225_45	N2	well-fed_RS5194	20.78333333
20231225_46	N2	well-fed_RS5194	18.8
20231225_47	N2	well-fed_RS5194	14.05
20231225_48	N2	well-fed_RS5194	10.05
20231225_49	N2	well-fed_RS5194	12.01666667
20231225_50	N2	well-fed_none	1.55
20231225_51	N2	well-fed_none	6.083333333
20231225_52	N2	well-fed_none	2.05
20231225_53	N2	well-fed_none	1.7
20231225_54	N2	well-fed_none	7.233333333
20231225_55	N2	well-fed_none	0.9333333333
20231225_56	N2	well-fed_none	1.95
