# Supplementary material for: Interdependence between SEB-3 receptor and NLP-49 peptides shifts across predator-induced defensive behavioral modes in Caenorhabditis elegans
Source: eLife. 2025 Mar 31;13:RP98262. doi: 10.7554/eLife.98262 (PMC11957542; doi:10.7554/eLife.98262)
Supplement: Figure 1—figure supplement 4—source data 3. [file elife-98262-fig1-figsupp4-data3.zip › figure_1_supplement_4_C_source_data.txt]

filename	prey	condition	bins
20231208_14-35-39.000	N2	food-deprived_none	39
20231208_14-36-06.000	N2	food-deprived_none	20
20231208_14-37-05.000	N2	food-deprived_none	16
20231208_14-38-08.000	N2	food-deprived_none	9
20231208_14-38-32.000	N2	food-deprived_none	11
20231208_14-39-02.000	N2	food-deprived_none	33
20231208_14-39-31.000	N2	food-deprived_none	17
20231208_14-39-54.000	N2	food-deprived_none	11
20231208_14-40-14.000	N2	food-deprived_none	25
20231208_14-41-29.000	N2	food-deprived_none	16
20231208_14-42-05.000	N2	food-deprived_none	9
20231208_14-44-58.000	N2	food-deprived_none	10
20231208_14-45-21.000	N2	food-deprived_none	5
20231208_14-46-01.000	N2	food-deprived_none	8
20231208_14-47-04.000	N2	food-deprived_none	6
20231208_15-08-04.000	N2	well-fed_RS5194	33
20231208_15-08-41.000	N2	well-fed_RS5194	24
20231208_15-10-02.000	N2	well-fed_RS5194	13
20231208_15-11-03.000	N2	well-fed_RS5194	14
20231208_15-11-22.000	N2	well-fed_RS5194	14
20231208_15-13-26.000	N2	well-fed_RS5194	18
20231208_15-16-06.000	N2	well-fed_RS5194	9
20231208_15-18-23.000	N2	well-fed_RS5194	10
20231208_15-19-07.000	N2	well-fed_RS5194	8
20231208_15-19-53.000	N2	well-fed_RS5194	6
20231208_15-20-14.000	N2	well-fed_RS5194	8
20231208_15-20-32.000	N2	well-fed_RS5194	7
20231225_3_B2	N2	food-deprived_none	7
20231225_3_B3	N2	food-deprived_none	14
20231225_3_B5	N2	food-deprived_none	25
20231225_3_B6	N2	food-deprived_none	17
20231225_3_D4	N2	food-deprived_none	18
20231225_5_B2	N2	well-fed_RS5194	15
20231225_5_B3	N2	well-fed_RS5194	40
20231225_5_B4	N2	well-fed_RS5194	7
20231225_5_B5	N2	well-fed_RS5194	17
20231225_5_C2	N2	well-fed_RS5194	18
20231225_5_C3	N2	well-fed_RS5194	19
20231225_5_C4	N2	well-fed_RS5194	21
20231225_5_D2	N2	well-fed_none	48
20231225_5_D3	N2	well-fed_none	21
20231225_5_D4	N2	well-fed_none	36
20231225_5_D5	N2	well-fed_none	36
20231225_5_E2	N2	well-fed_none	38
20231225_5_E3	N2	well-fed_none	36
20231225_5_E4	N2	well-fed_none	41
