# Supplementary material for: Interdependence between SEB-3 receptor and NLP-49 peptides shifts across predator-induced defensive behavioral modes in Caenorhabditis elegans
Source: eLife. 2025 Mar 31;13:RP98262. doi: 10.7554/eLife.98262 (PMC11957542; doi:10.7554/eLife.98262)
Supplement: Figure 2—source data 1. [file elife-98262-fig2-data1.zip › figure_2_B_C_D_supplement_1_B_C_source_data.txt]

filename	prey	predator	aborted_exits	non_exit_escapes	exits	escapes	p_exit_escape	exit_latency_s	reentry_latency_min	total_time_off_lawn
20230203_140440000	N2	RS5194	2	4	4	8	0.5	3.899922002	3.683259668	662.9867403
20230203_143453000	N2	RS5194	0	1	3	4	0.75	15.39969201	0.7199856003	2876.942461
20230203_151017000	N2	PS312	2	4	3	7	0.4285714286	22.19955601	1.923294867	346.1930761
20230203_154725000_1	N2	PS312	2	5	2	6	0.3333333333	4.499910002	3.259934801	580.7883842
20230203_154725000_2	N2	PS312	1	4	0	4	0	NaN	NaN	688.1862363
20230203_161249000	N2	RS5194	NaN	0	3	3	1	18.19963601	4.724905502	566.9886602
20230203_172719000	N2	PS312	1	1	1	2	0.5	11.99976	2.579948401	154.7969041
20230203_175539000	N2	RS5194	NaN	0	1	1	1	2.399952001	NaN	242.3951521
20230206_123715000	N2	RS5194	NaN	0	5	5	1	3.479930401	6.603867923	2425.751485
20230206_123735000	N2	PS312	1	3	2	5	0.4	7.199856003	7.119857603	634.1873163
20230206_150157000	N2	RS5194	NaN	0	3	3	1	9.999800004	9.54314247	1717.765645
20230206_150457000	N2	PS312	2	3	3	6	0.5	2.999940001	6.376539136	1207.775844
20230206_161733000	N2	RS5194	NaN	0	3	3	1	7.999840003	10.7547849	1290.574189
20230206_172049000	N2	PS312	1	2	0	2	0	NaN	NaN	238.1952361
20230206_172601000	N2	RS5194	NaN	0	3	3	1	1.599968001	1.689966201	202.7959441
20230207_132842000	N2	PS312	1	2	1	3	0.3333333333	0.5999880002	1.679966401	100.797984
20230207_133327000	N2	RS5194	0	4	5	9	0.5555555556	2.639947201	3.969920602	714.5857083
20230207_143449000	N2	RS5194	3	4	5	9	0.5555555556	8.279834403	0.7499850003	389.3922122
20230207_143915000	N2	PS312	1	2	4	6	0.6666666667	23.69952601	1.557468851	373.7925241
20230207_154007000	N2	PS312	2	11	5	16	0.3125	12.59974801	2.422451551	665.3866923
20230207_154420000	N2	RS5194	0	3	8	11	0.7272727273	5.924881502	1.664966701	1112.97774
20230207_172332000	N2	PS312	4	7	3	10	0.3	13.79972401	1.076645134	222.5955481
20230207_172619000	N2	RS5194	2	3	7	10	0.7	5.571317145	0.9885516575	551.9889602
20230906_164645352	N2	RS5194	2	5	9	14	0.6428571429	10.73311867	1.809963801	1064.9787
20230906_175744198	N2	JU1051_female	1	2	3	5	0.6	5.199896002	2.786610934	501.5899682
20230906_180839166	N2	TU445	0	2	0	2	0	NaN	NaN	0
20230906_191836301	N2	RS5194	0	1	9	10	0.9	7.666513336	2.311203776	1109.377812
20230906_201414207	N2	TU445	NaN	0	0	0	NaN	NaN	NaN	25.79948401
20230906_202852526	N2	JU1051_female	NaN	0	2	2	1	14.99970001	1.544969101	185.3962921
20230911_143841961	N2	TU445	NaN	0	0	0	NaN	NaN	NaN	0
20230911_144459426	N2	RS5194	4	7	9	16	0.5625	5.133230669	1.603717926	877.7824444
20230911_155114224	N2	JU1051_female	1	3	1	4	0.25	7.799844003	1.869962601	112.197756
20230911_164822164	N2	RS5194	2	2	11	13	0.8461538462	5.508980729	2.459950801	1475.970481
20230911_170339881	N2	TU445	0	1	0	1	0	NaN	NaN	208.7958241
20230911_175200568	N2	JU1051_female	NaN	0	0	0	NaN	NaN	NaN	247.1950561
20230915_162149489	N2	TU445	2	3	0	3	0	NaN	NaN	0
20230915_162246751	N2	JU1051_female	2	3	8	11	0.7272727273	4.574908502	2.115671972	1364.372713
20230915_172702106	N2	RS5194	0	1	7	8	0.875	15.25683772	3.387075116	1508.369833
20230915_184226065	N2	JU1051_female	0	3	5	8	0.625	3.959920802	2.767444651	664.1867163
20230915_184412740	N2	TU445	NaN	0	1	1	1	2.999940001	1.1799764	70.79858403
20230915_195249680	N2	RS5194	0	3	5	8	0.625	8.519829603	3.491930161	1047.579048
20230918_164145951	N2	TU445	NaN	0	0	0	NaN	NaN	NaN	122.99754
20230918_164704915	N2	RS5194	1	3	5	8	0.625	8.639827203	6.793864123	2038.159237
20230918_175605774	N2	JU1051_female	2	5	2	7	0.2857142857	2.999940001	2.639947201	158.3968321
20230918_185226535	N2	RS5194	0	4	9	13	0.6923076923	8.999820004	1.947738823	1051.778964
20230918_190239009	N2	TU445	NaN	0	0	0	NaN	NaN	NaN	0
20230918_195538132	N2	JU1051_female	3	6	7	13	0.5384615385	4.285628573	3.701354544	1554.568909
20230918_210610175	N2	PS312	1	1	5	6	0.8333333333	6.959860803	1.787464251	487.1902562
20230918_211421532	N2	PS312		3	4	7	0.5714285714	4.649907002	1.452470951	348.5930281
20230919_162455563	N2	RS5194	1	1	4	5	0.8	6.149877002	2.519949601	453.5909282
20230919_162702400	N2	TU445	1	2	0	2	0	NaN	NaN	0
20230919_173402145	N2	PS312	2	4	6	10	0.6	4.699906002	4.023252868	1448.371033
20230919_184329675	N2	JU1051_female	2	7	4	11	0.3636363636	5.399892002	0.5266561335	452.3909522
20230919_184418741	N2	RS5194	0	1	6	7	0.8571428571	4.799904002	4.833236669	1739.965201
20230919_194707689	N2	TU445	NaN	0	1	1	1	40.19919602	1.479970401	88.79822404
20230919_195238636	N2	PS312	1	2	4	6	0.6666666667	5.699886002	2.727445451	664.7867043
20230919_210053447	N2	JU1051_female	NaN	0	0	0	NaN	NaN	NaN	132.5973481
20230921_141258023	N2	PS312	2	7	2	9	0.2222222222	32.39935201	0.5699886002	512.9897402
20230921_154127546	N2	TU445	NaN	0	0	0	NaN	NaN	NaN	43.19913602
20230921_164743349	N2	RS5194	NaN	0	5	5	1	6.359872803	3.511929761	1053.578928
20230921_180151724	N2	JU1051_female	0	4	3	7	0.4285714286	14.19971601	3.189936201	574.1885162
20230925_130308029	N2	TU445	0	2	0	2	0	NaN	NaN	0
20230925_142248881	N2	PS312		6	10	16	0.625	7.619847603	1.355972881	813.5837283
20230925_152900536	N2	JU1051_female	NaN	0	0	0	NaN	NaN	NaN	0
20230925_174746665	N2	RS5194	3	5	3	8	0.375	6.799864003	2.774944501	332.9933401
20230928_122045064	N2	PS312		2	10	12	0.8333333333	3.839923202	2.760944781	1688.966221
20230928_133736870	N2	RS5194	1	3	6	9	0.6666666667	3.199936001	3.053272268	1099.178016
20230928_144613035	N2	JU1051_female	2	5	2	7	0.2857142857	6.899862003	2.919941601	175.1964961
20230928_160029588	N2	TU445	0	3	0	3	0	NaN	NaN	0
