# Supplementary material for: Interdependence between SEB-3 receptor and NLP-49 peptides shifts across predator-induced defensive behavioral modes in Caenorhabditis elegans
Source: eLife. 2025 Mar 31;13:RP98262. doi: 10.7554/eLife.98262 (PMC11957542; doi:10.7554/eLife.98262)
Supplement: Figure 2—source data 2. [file elife-98262-fig2-data2.zip › figure_2_E_source_data.txt]

prey_id	prey	predator	exposure	outstretched	inside
20230906_028	N2	none	1	0	1
20230906_029	N2	none	1	0	1
20230906_030	N2	none	1	0	1
20230906_031	N2	none	1	0	1
20230906_032	N2	none	1	0	1
20230906_033	N2	none	1	0	1
20230906_034	N2	none	1	0	1
20230906_035	N2	none	1	0	1
20230906_036	N2	none	1	0	1
20230911_019	N2	none	1	0	1
20230911_020	N2	none	1	0	1
20230911_021	N2	none	1	0	1
20230911_022	N2	none	1	0	1
20230911_023	N2	none	1	0	1
20230911_024	N2	none	1	0	1
20230911_025	N2	none	1	0	1
20230911_026	N2	none	1	0	1
20230911_027	N2	none	1	0	1
20230915_028	N2	none	1	0	1
20230915_029	N2	none	1	0	1
20230915_030	N2	none	1	0	1
20230915_031	N2	none	1	0	1
20230915_032	N2	none	1	0	1
20230915_033	N2	none	1	0	1
20230915_034	N2	none	1	0	1
20230915_035	N2	none	1	0	1
20230915_036	N2	none	1	0	1
20230918_001	N2	none	1	0	1
20230918_002	N2	none	1	0	1
20230918_003	N2	none	1	0	1
20230918_004	N2	none	1	0	1
20230918_005	N2	none	1	0	1
20230918_006	N2	none	1	0	1
20230918_007	N2	none	1	0	1
20230918_008	N2	none	1	0	1
20230919_019	N2	none	1	0	1
20230919_020	N2	none	1	0	1
20230919_021	N2	none	1	0	1
20230919_022	N2	none	1	0	1
20230919_023	N2	none	1	0	1
20230919_024	N2	none	1	0	1
20230919_025	N2	none	1	0	1
20230919_026	N2	none	1	0	1
20230919_027	N2	none	1	0	1
20230906_028	N2	none	2	0	1
20230906_029	N2	none	2	0	1
20230906_030	N2	none	2	0	1
20230906_031	N2	none	2	0	1
20230906_032	N2	none	2	0	1
20230906_033	N2	none	2	0	1
20230906_034	N2	none	2	0	1
20230906_035	N2	none	2	0	1
20230906_036	N2	none	2	0	1
20230911_019	N2	none	2	0	1
20230911_020	N2	none	2	0	1
20230911_021	N2	none	2	0	1
20230911_022	N2	none	2	0	1
20230911_023	N2	none	2	0	1
20230911_024	N2	none	2	0	1
20230911_025	N2	none	2	0	1
20230911_026	N2	none	2	0	1
20230911_027	N2	none	2	0	1
20230915_028	N2	none	2	0	1
20230915_029	N2	none	2	0	1
20230915_030	N2	none	2	0	1
20230915_031	N2	none	2	0	1
20230915_032	N2	none	2	0	1
20230915_033	N2	none	2	0	1
20230915_034	N2	none	2	0	1
20230915_035	N2	none	2	0	1
20230915_036	N2	none	2	0	1
20230918_001	N2	none	2	0	1
20230918_002	N2	none	2	0	1
20230918_003	N2	none	2	0	1
20230918_004	N2	none	2	0	1
20230918_005	N2	none	2	0	1
20230918_006	N2	none	2	0	1
20230918_007	N2	none	2	0	1
20230918_008	N2	none	2	0	1
20230919_019	N2	none	2	1	0
20230919_020	N2	none	2	0	1
20230919_021	N2	none	2	0	1
20230919_022	N2	none	2	0	1
20230919_023	N2	none	2	0	1
20230919_024	N2	none	2	0	1
20230919_025	N2	none	2	0	1
20230919_026	N2	none	2	0	1
20230919_027	N2	none	2	0	1
20230906_028	N2	none	3	0	1
20230906_029	N2	none	3	0	1
20230906_030	N2	none	3	0	1
20230906_031	N2	none	3	0	1
20230906_032	N2	none	3	0	1
20230906_033	N2	none	3	0	1
20230906_034	N2	none	3	0	1
20230906_035	N2	none	3	0	1
20230906_036	N2	none	3	0	1
20230911_019	N2	none	3	0	1
20230911_020	N2	none	3	0	1
20230911_021	N2	none	3	0	1
20230911_022	N2	none	3	0	1
20230911_023	N2	none	3	0	1
20230911_024	N2	none	3	0	1
20230911_025	N2	none	3	0	1
20230911_026	N2	none	3	0	1
20230911_027	N2	none	3	0	1
20230915_028	N2	none	3	0	1
20230915_029	N2	none	3	0	1
20230915_030	N2	none	3	0	1
20230915_031	N2	none	3	0	1
20230915_032	N2	none	3	0	1
20230915_033	N2	none	3	0	1
20230915_034	N2	none	3	0	1
20230915_035	N2	none	3	0	1
20230915_036	N2	none	3	0	1
20230918_001	N2	none	3	0	1
20230918_002	N2	none	3	0	1
20230918_003	N2	none	3	0	1
20230918_004	N2	none	3	0	1
20230918_005	N2	none	3	0	1
20230918_006	N2	none	3	0	1
20230918_007	N2	none	3	0	1
20230918_008	N2	none	3	0	1
20230919_019	N2	none	3	0	1
20230919_020	N2	none	3	0	1
20230919_021	N2	none	3	0	1
20230919_022	N2	none	3	0	1
20230919_023	N2	none	3	0	1
20230919_024	N2	none	3	0	1
20230919_025	N2	none	3	0	1
20230919_026	N2	none	3	0	1
20230919_027	N2	none	3	0	1
20230906_028	N2	none	4	0	1
20230906_029	N2	none	4	0	1
20230906_030	N2	none	4	0	1
20230906_031	N2	none	4	0	1
20230906_032	N2	none	4	0	1
20230906_033	N2	none	4	0	1
20230906_034	N2	none	4	0	1
20230906_035	N2	none	4	0	1
20230906_036	N2	none	4	0	1
20230911_019	N2	none	4	0	1
20230911_020	N2	none	4	0	1
20230911_021	N2	none	4	0	1
20230911_022	N2	none	4	0	1
20230911_023	N2	none	4	0	1
20230911_024	N2	none	4	0	1
20230911_025	N2	none	4	0	1
20230911_026	N2	none	4	0	1
20230911_027	N2	none	4	0	1
20230915_028	N2	none	4	0	1
20230915_029	N2	none	4	0	1
20230915_030	N2	none	4	0	1
20230915_031	N2	none	4	0	1
20230915_032	N2	none	4	1	0
20230915_033	N2	none	4	0	1
20230915_034	N2	none	4	0	1
20230915_035	N2	none	4	0	1
20230915_036	N2	none	4	0	1
20230918_001	N2	none	4	0	1
20230918_002	N2	none	4	0	1
20230918_003	N2	none	4	0	1
20230918_004	N2	none	4	0	1
20230918_005	N2	none	4	0	1
20230918_006	N2	none	4	0	1
20230918_007	N2	none	4	0	1
20230918_008	N2	none	4	0	1
20230919_019	N2	none	4	0	1
20230919_020	N2	none	4	0	1
20230919_021	N2	none	4	0	1
20230919_022	N2	none	4	0	1
20230919_023	N2	none	4	0	1
20230919_024	N2	none	4	0	1
20230919_025	N2	none	4	0	1
20230919_026	N2	none	4	0	1
20230919_027	N2	none	4	0	1
20230906_028	N2	none	5	0	1
20230906_029	N2	none	5	0	1
20230906_030	N2	none	5	0	1
20230906_031	N2	none	5	0	1
20230906_032	N2	none	5	0	1
20230906_033	N2	none	5	0	1
20230906_034	N2	none	5	0	1
20230906_035	N2	none	5	0	1
20230906_036	N2	none	5	0	1
20230911_019	N2	none	5	0	1
20230911_020	N2	none	5	1	0
20230911_021	N2	none	5	0	1
20230911_022	N2	none	5	0	1
20230911_023	N2	none	5	0	1
20230911_024	N2	none	5	0	1
20230911_025	N2	none	5	0	1
20230911_026	N2	none	5	0	1
20230911_027	N2	none	5	0	1
20230915_028	N2	none	5	0	1
20230915_029	N2	none	5	0	1
20230915_030	N2	none	5	0	1
20230915_031	N2	none	5	0	1
20230915_032	N2	none	5	0	1
20230915_033	N2	none	5	0	1
20230915_034	N2	none	5	0	1
20230915_035	N2	none	5	0	1
20230915_036	N2	none	5	0	1
20230918_001	N2	none	5	0	1
20230918_002	N2	none	5	0	1
20230918_003	N2	none	5	0	1
20230918_004	N2	none	5	0	1
20230918_005	N2	none	5	1	0
20230918_006	N2	none	5	0	1
20230918_007	N2	none	5	0	1
20230918_008	N2	none	5	0	1
20230919_019	N2	none	5	1	0
20230919_020	N2	none	5	0	1
20230919_021	N2	none	5	0	1
20230919_022	N2	none	5	0	1
20230919_023	N2	none	5	0	1
20230919_024	N2	none	5	0	1
20230919_025	N2	none	5	0	1
20230919_026	N2	none	5	0	1
20230919_027	N2	none	5	0	1
20230906_028	N2	none	6	0	1
20230906_029	N2	none	6	0	1
20230906_030	N2	none	6	0	1
20230906_031	N2	none	6	0	1
20230906_032	N2	none	6	0	1
20230906_033	N2	none	6	0	1
20230906_034	N2	none	6	0	1
20230906_035	N2	none	6	0	1
20230906_036	N2	none	6	0	1
20230911_019	N2	none	6	0	1
20230911_020	N2	none	6	1	0
20230911_021	N2	none	6	0	1
20230911_022	N2	none	6	0	1
20230911_023	N2	none	6	0	1
20230911_024	N2	none	6	0	1
20230911_025	N2	none	6	0	1
20230911_026	N2	none	6	0	1
20230911_027	N2	none	6	0	1
20230915_028	N2	none	6	0	1
20230915_029	N2	none	6	0	1
20230915_030	N2	none	6	0	1
20230915_031	N2	none	6	0	1
20230915_032	N2	none	6	0	1
20230915_033	N2	none	6	0	1
20230915_034	N2	none	6	0	1
20230915_035	N2	none	6	0	1
20230915_036	N2	none	6	0	1
20230918_001	N2	none	6	1	0
20230918_002	N2	none	6	0	1
20230918_003	N2	none	6	0	1
20230918_004	N2	none	6	0	1
20230918_005	N2	none	6	0	1
20230918_006	N2	none	6	0	1
20230918_007	N2	none	6	0	1
20230918_008	N2	none	6	0	1
20230919_019	N2	none	6	1	0
20230919_020	N2	none	6	0	1
20230919_021	N2	none	6	1	0
20230919_022	N2	none	6	0	1
20230919_023	N2	none	6	0	1
20230919_024	N2	none	6	1	0
20230919_025	N2	none	6	0	1
20230919_026	N2	none	6	0	1
20230919_027	N2	none	6	0	1
20230906_001	N2	RS5194	1	0	1
20230906_002	N2	RS5194	1	0	1
20230906_003	N2	RS5194	1	1	0
20230906_004	N2	RS5194	1	1	0
20230906_005	N2	RS5194	1	1	0
20230906_006	N2	RS5194	1	0	1
20230906_007	N2	RS5194	1	1	0
20230906_008	N2	RS5194	1	0	1
20230906_009	N2	RS5194	1	1	0
20230911_010	N2	RS5194	1	0	1
20230911_011	N2	RS5194	1	1	0
20230911_012	N2	RS5194	1	0	1
20230911_013	N2	RS5194	1	0	1
20230911_014	N2	RS5194	1	1	0
20230911_015	N2	RS5194	1	1	0
20230911_016	N2	RS5194	1	1	0
20230911_017	N2	RS5194	1	0	1
20230911_018	N2	RS5194	1	0	1
20230915_019	N2	RS5194	1	0	1
20230915_020	N2	RS5194	1	1	0
20230915_021	N2	RS5194	1	0	1
20230915_022	N2	RS5194	1	1	0
20230915_023	N2	RS5194	1	1	0
20230915_024	N2	RS5194	1	0	1
20230915_025	N2	RS5194	1	0	1
20230915_026	N2	RS5194	1	1	0
20230915_027	N2	RS5194	1	0	1
20230918_010	N2	RS5194	1	0	1
20230918_011	N2	RS5194	1	0	1
20230918_012	N2	RS5194	1	1	0
20230918_013	N2	RS5194	1	1	0
20230918_014	N2	RS5194	1	1	0
20230918_015	N2	RS5194	1	0	1
20230918_016	N2	RS5194	1	1	0
20230918_017	N2	RS5194	1	1	0
20230918_018	N2	RS5194	1	1	0
20230919_001	N2	RS5194	1	1	0
20230919_002	N2	RS5194	1	1	0
20230919_003	N2	RS5194	1	0	1
20230919_004	N2	RS5194	1	1	0
20230919_005	N2	RS5194	1	0	1
20230919_006	N2	RS5194	1	0	1
20230919_007	N2	RS5194	1	0	1
20230919_008	N2	RS5194	1	1	0
20230919_009	N2	RS5194	1	1	0
20230906_001	N2	RS5194	2	1	0
20230906_002	N2	RS5194	2	0	1
20230906_003	N2	RS5194	2	1	0
20230906_004	N2	RS5194	2	1	0
20230906_005	N2	RS5194	2	1	0
20230906_006	N2	RS5194	2	0	1
20230906_007	N2	RS5194	2	1	0
20230906_008	N2	RS5194	2	1	0
20230906_009	N2	RS5194	2	0	1
20230911_010	N2	RS5194	2	1	0
20230911_011	N2	RS5194	2	0	1
20230911_012	N2	RS5194	2	1	0
20230911_013	N2	RS5194	2	0	1
20230911_014	N2	RS5194	2	1	0
20230911_015	N2	RS5194	2	0	1
20230911_016	N2	RS5194	2	1	0
20230911_017	N2	RS5194	2	1	0
20230911_018	N2	RS5194	2	1	0
20230915_019	N2	RS5194	2	0	1
20230915_020	N2	RS5194	2	0	1
20230915_021	N2	RS5194	2	1	0
20230915_022	N2	RS5194	2	0	1
20230915_023	N2	RS5194	2	1	0
20230915_024	N2	RS5194	2	1	0
20230915_025	N2	RS5194	2	1	0
20230915_026	N2	RS5194	2	1	0
20230915_027	N2	RS5194	2	1	0
20230918_010	N2	RS5194	2	1	0
20230918_011	N2	RS5194	2	0	1
20230918_012	N2	RS5194	2	1	0
20230918_013	N2	RS5194	2	1	0
20230918_014	N2	RS5194	2	1	0
20230918_015	N2	RS5194	2	1	0
20230918_016	N2	RS5194	2	1	0
20230918_017	N2	RS5194	2	1	0
20230918_018	N2	RS5194	2	0	1
20230919_001	N2	RS5194	2	0	1
20230919_002	N2	RS5194	2	0	1
20230919_003	N2	RS5194	2	1	0
20230919_004	N2	RS5194	2	1	0
20230919_005	N2	RS5194	2	0	1
20230919_006	N2	RS5194	2	0	1
20230919_007	N2	RS5194	2	1	0
20230919_008	N2	RS5194	2	0	1
20230919_009	N2	RS5194	2	0	1
20230906_001	N2	RS5194	3	1	0
20230906_002	N2	RS5194	3	1	0
20230906_003	N2	RS5194	3	1	0
20230906_004	N2	RS5194	3	1	0
20230906_005	N2	RS5194	3	1	0
20230906_006	N2	RS5194	3	1	0
20230906_007	N2	RS5194	3	1	0
20230906_008	N2	RS5194	3	1	0
20230906_009	N2	RS5194	3	1	0
20230911_010	N2	RS5194	3	1	0
20230911_011	N2	RS5194	3	1	0
20230911_012	N2	RS5194	3	0	1
20230911_013	N2	RS5194	3	1	0
20230911_014	N2	RS5194	3	1	0
20230911_015	N2	RS5194	3	1	0
20230911_016	N2	RS5194	3	1	0
20230911_017	N2	RS5194	3	1	0
20230911_018	N2	RS5194	3	1	0
20230915_019	N2	RS5194	3	1	0
20230915_020	N2	RS5194	3	1	0
20230915_021	N2	RS5194	3	1	0
20230915_022	N2	RS5194	3	1	0
20230915_023	N2	RS5194	3	0	1
20230915_024	N2	RS5194	3	1	0
20230915_025	N2	RS5194	3	1	0
20230915_026	N2	RS5194	3	1	0
20230915_027	N2	RS5194	3	1	0
20230918_010	N2	RS5194	3	0	1
20230918_011	N2	RS5194	3	1	0
20230918_012	N2	RS5194	3	1	0
20230918_013	N2	RS5194	3	1	0
20230918_014	N2	RS5194	3	1	0
20230918_015	N2	RS5194	3	0	1
20230918_016	N2	RS5194	3	1	0
20230918_017	N2	RS5194	3	1	0
20230918_018	N2	RS5194	3	1	0
20230919_001	N2	RS5194	3	1	0
20230919_002	N2	RS5194	3	1	0
20230919_003	N2	RS5194	3	1	0
20230919_004	N2	RS5194	3	1	0
20230919_005	N2	RS5194	3	1	0
20230919_006	N2	RS5194	3	1	0
20230919_007	N2	RS5194	3	1	0
20230919_008	N2	RS5194	3	1	0
20230919_009	N2	RS5194	3	0	1
20230906_001	N2	RS5194	4	1	0
20230906_002	N2	RS5194	4	1	0
20230906_003	N2	RS5194	4	1	0
20230906_004	N2	RS5194	4	1	0
20230906_005	N2	RS5194	4	1	0
20230906_006	N2	RS5194	4	1	0
20230906_007	N2	RS5194	4	1	0
20230906_008	N2	RS5194	4	1	0
20230906_009	N2	RS5194	4	1	0
20230911_010	N2	RS5194	4	1	0
20230911_011	N2	RS5194	4	1	0
20230911_012	N2	RS5194	4	0	1
20230911_013	N2	RS5194	4	1	0
20230911_014	N2	RS5194	4	1	0
20230911_015	N2	RS5194	4	1	0
20230911_016	N2	RS5194	4	1	0
20230911_017	N2	RS5194	4	1	0
20230911_018	N2	RS5194	4	1	0
20230915_019	N2	RS5194	4	1	0
20230915_020	N2	RS5194	4	1	0
20230915_021	N2	RS5194	4	1	0
20230915_022	N2	RS5194	4	1	0
20230915_023	N2	RS5194	4	1	0
20230915_024	N2	RS5194	4	0	1
20230915_025	N2	RS5194	4	1	0
20230915_026	N2	RS5194	4	1	0
20230915_027	N2	RS5194	4	1	0
20230918_010	N2	RS5194	4	1	0
20230918_011	N2	RS5194	4	1	0
20230918_012	N2	RS5194	4	1	0
20230918_013	N2	RS5194	4	1	0
20230918_014	N2	RS5194	4	1	0
20230918_015	N2	RS5194	4	1	0
20230918_016	N2	RS5194	4	1	0
20230918_017	N2	RS5194	4	1	0
20230918_018	N2	RS5194	4	1	0
20230919_001	N2	RS5194	4	1	0
20230919_002	N2	RS5194	4	1	0
20230919_003	N2	RS5194	4	1	0
20230919_004	N2	RS5194	4	0	1
20230919_005	N2	RS5194	4	1	0
20230919_006	N2	RS5194	4	1	0
20230919_007	N2	RS5194	4	1	0
20230919_008	N2	RS5194	4	1	0
20230919_009	N2	RS5194	4	1	0
20230906_001	N2	RS5194	5	1	0
20230906_002	N2	RS5194	5	1	0
20230906_003	N2	RS5194	5	1	0
20230906_004	N2	RS5194	5	1	0
20230906_005	N2	RS5194	5	1	0
20230906_006	N2	RS5194	5	1	0
20230906_007	N2	RS5194	5	1	0
20230906_008	N2	RS5194	5	1	0
20230906_009	N2	RS5194	5	1	0
20230911_010	N2	RS5194	5	1	0
20230911_011	N2	RS5194	5	1	0
20230911_012	N2	RS5194	5	1	0
20230911_013	N2	RS5194	5	1	0
20230911_014	N2	RS5194	5	1	0
20230911_015	N2	RS5194	5	1	0
20230911_016	N2	RS5194	5	1	0
20230911_017	N2	RS5194	5	1	0
20230911_018	N2	RS5194	5	1	0
20230915_019	N2	RS5194	5	1	0
20230915_020	N2	RS5194	5	1	0
20230915_021	N2	RS5194	5	1	0
20230915_022	N2	RS5194	5	1	0
20230915_023	N2	RS5194	5	1	0
20230915_024	N2	RS5194	5	1	0
20230915_025	N2	RS5194	5	1	0
20230915_026	N2	RS5194	5	1	0
20230915_027	N2	RS5194	5	1	0
20230918_010	N2	RS5194	5	1	0
20230918_011	N2	RS5194	5	1	0
20230918_012	N2	RS5194	5	1	0
20230918_013	N2	RS5194	5	1	0
20230918_014	N2	RS5194	5	1	0
20230918_015	N2	RS5194	5	1	0
20230918_016	N2	RS5194	5	1	0
20230918_017	N2	RS5194	5	1	0
20230918_018	N2	RS5194	5	1	0
20230919_001	N2	RS5194	5	0	1
20230919_002	N2	RS5194	5	1	0
20230919_003	N2	RS5194	5	1	0
20230919_004	N2	RS5194	5	1	0
20230919_005	N2	RS5194	5	1	0
20230919_006	N2	RS5194	5	1	0
20230919_007	N2	RS5194	5	1	0
20230919_008	N2	RS5194	5	1	0
20230919_009	N2	RS5194	5	1	0
20230906_001	N2	RS5194	6	1	0
20230906_002	N2	RS5194	6	1	0
20230906_003	N2	RS5194	6	1	0
20230906_004	N2	RS5194	6	1	0
20230906_005	N2	RS5194	6	1	0
20230906_006	N2	RS5194	6	1	0
20230906_007	N2	RS5194	6	1	0
20230906_008	N2	RS5194	6	1	0
20230906_009	N2	RS5194	6	1	0
20230911_010	N2	RS5194	6	1	0
20230911_011	N2	RS5194	6	1	0
20230911_012	N2	RS5194	6	1	0
20230911_013	N2	RS5194	6	1	0
20230911_014	N2	RS5194	6	1	0
20230911_015	N2	RS5194	6	1	0
20230911_016	N2	RS5194	6	1	0
20230911_017	N2	RS5194	6	1	0
20230911_018	N2	RS5194	6	1	0
20230915_019	N2	RS5194	6	1	0
20230915_020	N2	RS5194	6	1	0
20230915_021	N2	RS5194	6	1	0
20230915_022	N2	RS5194	6	1	0
20230915_023	N2	RS5194	6	1	0
20230915_024	N2	RS5194	6	1	0
20230915_025	N2	RS5194	6	1	0
20230915_026	N2	RS5194	6	1	0
20230915_027	N2	RS5194	6	1	0
20230918_010	N2	RS5194	6	1	0
20230918_011	N2	RS5194	6	1	0
20230918_012	N2	RS5194	6	1	0
20230918_013	N2	RS5194	6	1	0
20230918_014	N2	RS5194	6	1	0
20230918_015	N2	RS5194	6	1	0
20230918_016	N2	RS5194	6	1	0
20230918_017	N2	RS5194	6	1	0
20230918_018	N2	RS5194	6	1	0
20230919_001	N2	RS5194	6	1	0
20230919_002	N2	RS5194	6	1	0
20230919_003	N2	RS5194	6	1	0
20230919_004	N2	RS5194	6	1	0
20230919_005	N2	RS5194	6	1	0
20230919_006	N2	RS5194	6	1	0
20230919_007	N2	RS5194	6	1	0
20230919_008	N2	RS5194	6	1	0
20230919_009	N2	RS5194	6	0	1
20230906_037	N2	PS312	1	0	1
20230906_038	N2	PS312	1	0	1
20230906_039	N2	PS312	1	0	1
20230906_040	N2	PS312	1	0	1
20230906_041	N2	PS312	1	0	1
20230906_042	N2	PS312	1	0	1
20230906_043	N2	PS312	1	0	1
20230906_044	N2	PS312	1	0	1
20230906_045	N2	PS312	1	0	1
20230911_037	N2	PS312	1	0	1
20230911_038	N2	PS312	1	0	1
20230911_039	N2	PS312	1	0	1
20230911_040	N2	PS312	1	0	1
20230911_041	N2	PS312	1	0	1
20230911_042	N2	PS312	1	0	1
20230911_043	N2	PS312	1	0	1
20230911_044	N2	PS312	1	0	1
20230911_045	N2	PS312	1	0	1
20230915_001	N2	PS312	1	0	1
20230915_002	N2	PS312	1	0	1
20230915_003	N2	PS312	1	0	1
20230915_004	N2	PS312	1	0	1
20230915_005	N2	PS312	1	0	1
20230915_006	N2	PS312	1	1	0
20230915_007	N2	PS312	1	1	0
20230915_008	N2	PS312	1	0	1
20230915_009	N2	PS312	1	0	1
20230918_028	N2	PS312	1	0	1
20230918_029	N2	PS312	1	0	1
20230918_030	N2	PS312	1	0	1
20230918_031	N2	PS312	1	0	1
20230918_032	N2	PS312	1	0	1
20230918_033	N2	PS312	1	0	1
20230918_034	N2	PS312	1	0	1
20230918_035	N2	PS312	1	0	1
20230918_036	N2	PS312	1	0	1
20230919_028	N2	PS312	1	0	1
20230919_029	N2	PS312	1	1	0
20230919_030	N2	PS312	1	0	1
20230919_031	N2	PS312	1	0	1
20230919_032	N2	PS312	1	0	1
20230919_033	N2	PS312	1	0	1
20230919_034	N2	PS312	1	0	1
20230919_035	N2	PS312	1	0	1
20230919_036	N2	PS312	1	0	1
20230906_037	N2	PS312	2	0	1
20230906_038	N2	PS312	2	0	1
20230906_039	N2	PS312	2	1	0
20230906_040	N2	PS312	2	1	0
20230906_041	N2	PS312	2	0	1
20230906_042	N2	PS312	2	0	1
20230906_043	N2	PS312	2	0	1
20230906_044	N2	PS312	2	0	1
20230906_045	N2	PS312	2	1	0
20230911_037	N2	PS312	2	1	0
20230911_038	N2	PS312	2	0	1
20230911_039	N2	PS312	2	0	1
20230911_040	N2	PS312	2	1	0
20230911_041	N2	PS312	2	0	1
20230911_042	N2	PS312	2	0	1
20230911_043	N2	PS312	2	0	1
20230911_044	N2	PS312	2	0	1
20230911_045	N2	PS312	2	0	1
20230915_001	N2	PS312	2	0	1
20230915_002	N2	PS312	2	0	1
20230915_003	N2	PS312	2	0	1
20230915_004	N2	PS312	2	0	1
20230915_005	N2	PS312	2	0	1
20230915_006	N2	PS312	2	0	1
20230915_007	N2	PS312	2	1	0
20230915_008	N2	PS312	2	0	1
20230915_009	N2	PS312	2	0	1
20230918_028	N2	PS312	2	1	0
20230918_029	N2	PS312	2	0	1
20230918_030	N2	PS312	2	0	1
20230918_031	N2	PS312	2	0	1
20230918_032	N2	PS312	2	0	1
20230918_033	N2	PS312	2	0	1
20230918_034	N2	PS312	2	1	0
20230918_035	N2	PS312	2	0	1
20230918_036	N2	PS312	2	1	0
20230919_028	N2	PS312	2	0	1
20230919_029	N2	PS312	2	0	1
20230919_030	N2	PS312	2	0	1
20230919_031	N2	PS312	2	0	1
20230919_032	N2	PS312	2	1	0
20230919_033	N2	PS312	2	0	1
20230919_034	N2	PS312	2	0	1
20230919_035	N2	PS312	2	0	1
20230919_036	N2	PS312	2	1	0
20230906_037	N2	PS312	3	1	0
20230906_038	N2	PS312	3	0	1
20230906_039	N2	PS312	3	1	0
20230906_040	N2	PS312	3	1	0
20230906_041	N2	PS312	3	1	0
20230906_042	N2	PS312	3	0	1
20230906_043	N2	PS312	3	1	0
20230906_044	N2	PS312	3	1	0
20230906_045	N2	PS312	3	1	0
20230911_037	N2	PS312	3	0	1
20230911_038	N2	PS312	3	0	1
20230911_039	N2	PS312	3	0	1
20230911_040	N2	PS312	3	1	0
20230911_041	N2	PS312	3	0	1
20230911_042	N2	PS312	3	0	1
20230911_043	N2	PS312	3	0	1
20230911_044	N2	PS312	3	1	0
20230911_045	N2	PS312	3	0	1
20230915_001	N2	PS312	3	0	1
20230915_002	N2	PS312	3	0	1
20230915_003	N2	PS312	3	0	1
20230915_004	N2	PS312	3	0	1
20230915_005	N2	PS312	3	0	1
20230915_006	N2	PS312	3	1	0
20230915_007	N2	PS312	3	1	0
20230915_008	N2	PS312	3	0	1
20230915_009	N2	PS312	3	0	1
20230918_028	N2	PS312	3	0	1
20230918_029	N2	PS312	3	0	1
20230918_030	N2	PS312	3	1	0
20230918_031	N2	PS312	3	0	1
20230918_032	N2	PS312	3	1	0
20230918_033	N2	PS312	3	0	1
20230918_034	N2	PS312	3	0	1
20230918_035	N2	PS312	3	1	0
20230918_036	N2	PS312	3	1	0
20230919_028	N2	PS312	3	0	1
20230919_029	N2	PS312	3	1	0
20230919_030	N2	PS312	3	1	0
20230919_031	N2	PS312	3	1	0
20230919_032	N2	PS312	3	1	0
20230919_033	N2	PS312	3	0	1
20230919_034	N2	PS312	3	0	1
20230919_035	N2	PS312	3	1	0
20230919_036	N2	PS312	3	0	1
20230906_037	N2	PS312	4	0	1
20230906_038	N2	PS312	4	1	0
20230906_039	N2	PS312	4	1	0
20230906_040	N2	PS312	4	1	0
20230906_041	N2	PS312	4	1	0
20230906_042	N2	PS312	4	1	0
20230906_043	N2	PS312	4	1	0
20230906_044	N2	PS312	4	1	0
20230906_045	N2	PS312	4	1	0
20230911_037	N2	PS312	4	1	0
20230911_038	N2	PS312	4	1	0
20230911_039	N2	PS312	4	0	1
20230911_040	N2	PS312	4	1	0
20230911_041	N2	PS312	4	1	0
20230911_042	N2	PS312	4	1	0
20230911_043	N2	PS312	4	0	1
20230911_044	N2	PS312	4	1	0
20230911_045	N2	PS312	4	0	1
20230915_001	N2	PS312	4	0	1
20230915_002	N2	PS312	4	0	1
20230915_003	N2	PS312	4	1	0
20230915_004	N2	PS312	4	1	0
20230915_005	N2	PS312	4	0	1
20230915_006	N2	PS312	4	1	0
20230915_007	N2	PS312	4	1	0
20230915_008	N2	PS312	4	1	0
20230915_009	N2	PS312	4	0	1
20230918_028	N2	PS312	4	1	0
20230918_029	N2	PS312	4	0	1
20230918_030	N2	PS312	4	0	1
20230918_031	N2	PS312	4	0	1
20230918_032	N2	PS312	4	0	1
20230918_033	N2	PS312	4	1	0
20230918_034	N2	PS312	4	1	0
20230918_035	N2	PS312	4	1	0
20230918_036	N2	PS312	4	1	0
20230919_028	N2	PS312	4	1	0
20230919_029	N2	PS312	4	0	1
20230919_030	N2	PS312	4	0	1
20230919_031	N2	PS312	4	1	0
20230919_032	N2	PS312	4	1	0
20230919_033	N2	PS312	4	0	1
20230919_034	N2	PS312	4	0	1
20230919_035	N2	PS312	4	1	0
20230919_036	N2	PS312	4	1	0
20230906_037	N2	PS312	5	0	1
20230906_038	N2	PS312	5	1	0
20230906_039	N2	PS312	5	0	1
20230906_040	N2	PS312	5	1	0
20230906_041	N2	PS312	5	0	1
20230906_042	N2	PS312	5	1	0
20230906_043	N2	PS312	5	1	0
20230906_044	N2	PS312	5	1	0
20230906_045	N2	PS312	5	1	0
20230911_037	N2	PS312	5	0	1
20230911_038	N2	PS312	5	1	0
20230911_039	N2	PS312	5	0	1
20230911_040	N2	PS312	5	1	0
20230911_041	N2	PS312	5	1	0
20230911_042	N2	PS312	5	1	0
20230911_043	N2	PS312	5	1	0
20230911_044	N2	PS312	5	1	0
20230911_045	N2	PS312	5	0	1
20230915_001	N2	PS312	5	1	0
20230915_002	N2	PS312	5	0	1
20230915_003	N2	PS312	5	0	1
20230915_004	N2	PS312	5	0	1
20230915_005	N2	PS312	5	1	0
20230915_006	N2	PS312	5	1	0
20230915_007	N2	PS312	5	1	0
20230915_008	N2	PS312	5	1	0
20230915_009	N2	PS312	5	1	0
20230918_028	N2	PS312	5	0	1
20230918_029	N2	PS312	5	1	0
20230918_030	N2	PS312	5	1	0
20230918_031	N2	PS312	5	0	1
20230918_032	N2	PS312	5	1	0
20230918_033	N2	PS312	5	0	1
20230918_034	N2	PS312	5	1	0
20230918_035	N2	PS312	5	0	1
20230918_036	N2	PS312	5	1	0
20230919_028	N2	PS312	5	1	0
20230919_029	N2	PS312	5	0	1
20230919_030	N2	PS312	5	1	0
20230919_031	N2	PS312	5	1	0
20230919_032	N2	PS312	5	1	0
20230919_033	N2	PS312	5	1	0
20230919_034	N2	PS312	5	0	1
20230919_035	N2	PS312	5	1	0
20230919_036	N2	PS312	5	1	0
20230906_037	N2	PS312	6	0	1
20230906_038	N2	PS312	6	1	0
20230906_039	N2	PS312	6	1	0
20230906_040	N2	PS312	6	1	0
20230906_041	N2	PS312	6	1	0
20230906_042	N2	PS312	6	1	0
20230906_043	N2	PS312	6	1	0
20230906_044	N2	PS312	6	1	0
20230906_045	N2	PS312	6	1	0
20230911_037	N2	PS312	6	1	0
20230911_038	N2	PS312	6	1	0
20230911_039	N2	PS312	6	1	0
20230911_040	N2	PS312	6	1	0
20230911_041	N2	PS312	6	1	0
20230911_042	N2	PS312	6	1	0
20230911_043	N2	PS312	6	1	0
20230911_044	N2	PS312	6	1	0
20230911_045	N2	PS312	6	0	1
20230915_001	N2	PS312	6	1	0
20230915_002	N2	PS312	6	1	0
20230915_003	N2	PS312	6	0	1
20230915_004	N2	PS312	6	1	0
20230915_005	N2	PS312	6	1	0
20230915_006	N2	PS312	6	1	0
20230915_007	N2	PS312	6	0	1
20230915_008	N2	PS312	6	0	1
20230915_009	N2	PS312	6	1	0
20230918_028	N2	PS312	6	1	0
20230918_029	N2	PS312	6	1	0
20230918_030	N2	PS312	6	1	0
20230918_031	N2	PS312	6	1	0
20230918_032	N2	PS312	6	1	0
20230918_033	N2	PS312	6	1	0
20230918_034	N2	PS312	6	1	0
20230918_035	N2	PS312	6	0	1
20230918_036	N2	PS312	6	1	0
20230919_028	N2	PS312	6	1	0
20230919_029	N2	PS312	6	0	1
20230919_030	N2	PS312	6	1	0
20230919_031	N2	PS312	6	1	0
20230919_032	N2	PS312	6	1	0
20230919_033	N2	PS312	6	1	0
20230919_034	N2	PS312	6	0	1
20230919_035	N2	PS312	6	1	0
20230919_036	N2	PS312	6	1	0
20230906_019	N2	TU445	1	0	1
20230906_020	N2	TU445	1	0	1
20230906_021	N2	TU445	1	0	1
20230906_022	N2	TU445	1	0	1
20230906_023	N2	TU445	1	0	1
20230906_024	N2	TU445	1	0	1
20230906_025	N2	TU445	1	0	1
20230906_026	N2	TU445	1	0	1
20230906_027	N2	TU445	1	0	1
20230911_001	N2	TU445	1	0	1
20230911_002	N2	TU445	1	0	1
20230911_003	N2	TU445	1	0	1
20230911_004	N2	TU445	1	0	1
20230911_005	N2	TU445	1	0	1
20230911_006	N2	TU445	1	0	1
20230911_007	N2	TU445	1	0	1
20230911_008	N2	TU445	1	0	1
20230911_009	N2	TU445	1	0	1
20230915_037	N2	TU445	1	0	1
20230915_038	N2	TU445	1	0	1
20230915_039	N2	TU445	1	0	1
20230915_040	N2	TU445	1	0	1
20230915_041	N2	TU445	1	0	1
20230915_042	N2	TU445	1	0	1
20230915_043	N2	TU445	1	0	1
20230915_044	N2	TU445	1	0	1
20230915_045	N2	TU445	1	0	1
20230918_019	N2	TU445	1	0	1
20230918_020	N2	TU445	1	0	1
20230918_021	N2	TU445	1	0	1
20230918_022	N2	TU445	1	0	1
20230918_023	N2	TU445	1	0	1
20230918_024	N2	TU445	1	0	1
20230918_025	N2	TU445	1	0	1
20230918_026	N2	TU445	1	0	1
20230918_027	N2	TU445	1	0	1
20230919_010	N2	TU445	1	0	1
20230919_011	N2	TU445	1	0	1
20230919_012	N2	TU445	1	0	1
20230919_013	N2	TU445	1	0	1
20230919_014	N2	TU445	1	0	1
20230919_015	N2	TU445	1	0	1
20230919_016	N2	TU445	1	0	1
20230919_017	N2	TU445	1	0	1
20230919_018	N2	TU445	1	0	1
20230906_019	N2	TU445	2	0	1
20230906_020	N2	TU445	2	0	1
20230906_021	N2	TU445	2	0	1
20230906_022	N2	TU445	2	0	1
20230906_023	N2	TU445	2	0	1
20230906_024	N2	TU445	2	0	1
20230906_025	N2	TU445	2	0	1
20230906_026	N2	TU445	2	0	1
20230906_027	N2	TU445	2	0	1
20230911_001	N2	TU445	2	0	1
20230911_002	N2	TU445	2	0	1
20230911_003	N2	TU445	2	0	1
20230911_004	N2	TU445	2	0	1
20230911_005	N2	TU445	2	0	1
20230911_006	N2	TU445	2	0	1
20230911_007	N2	TU445	2	0	1
20230911_008	N2	TU445	2	0	1
20230911_009	N2	TU445	2	0	1
20230915_037	N2	TU445	2	0	1
20230915_038	N2	TU445	2	1	0
20230915_039	N2	TU445	2	0	1
20230915_040	N2	TU445	2	0	1
20230915_041	N2	TU445	2	0	1
20230915_042	N2	TU445	2	0	1
20230915_043	N2	TU445	2	0	1
20230915_044	N2	TU445	2	0	1
20230915_045	N2	TU445	2	0	1
20230918_019	N2	TU445	2	0	1
20230918_020	N2	TU445	2	0	1
20230918_021	N2	TU445	2	0	1
20230918_022	N2	TU445	2	0	1
20230918_023	N2	TU445	2	0	1
20230918_024	N2	TU445	2	0	1
20230918_025	N2	TU445	2	0	1
20230918_026	N2	TU445	2	0	1
20230918_027	N2	TU445	2	0	1
20230919_010	N2	TU445	2	0	1
20230919_011	N2	TU445	2	0	1
20230919_012	N2	TU445	2	0	1
20230919_013	N2	TU445	2	0	1
20230919_014	N2	TU445	2	0	1
20230919_015	N2	TU445	2	0	1
20230919_016	N2	TU445	2	0	1
20230919_017	N2	TU445	2	0	1
20230919_018	N2	TU445	2	0	1
20230906_019	N2	TU445	3	0	1
20230906_020	N2	TU445	3	0	1
20230906_021	N2	TU445	3	0	1
20230906_022	N2	TU445	3	0	1
20230906_023	N2	TU445	3	0	1
20230906_024	N2	TU445	3	0	1
20230906_025	N2	TU445	3	0	1
20230906_026	N2	TU445	3	0	1
20230906_027	N2	TU445	3	0	1
20230911_001	N2	TU445	3	0	1
20230911_002	N2	TU445	3	0	1
20230911_003	N2	TU445	3	0	1
20230911_004	N2	TU445	3	0	1
20230911_005	N2	TU445	3	0	1
20230911_006	N2	TU445	3	0	1
20230911_007	N2	TU445	3	0	1
20230911_008	N2	TU445	3	0	1
20230911_009	N2	TU445	3	0	1
20230915_037	N2	TU445	3	0	1
20230915_038	N2	TU445	3	0	1
20230915_039	N2	TU445	3	0	1
20230915_040	N2	TU445	3	0	1
20230915_041	N2	TU445	3	0	1
20230915_042	N2	TU445	3	0	1
20230915_043	N2	TU445	3	0	1
20230915_044	N2	TU445	3	0	1
20230915_045	N2	TU445	3	0	1
20230918_019	N2	TU445	3	0	1
20230918_020	N2	TU445	3	0	1
20230918_021	N2	TU445	3	0	1
20230918_022	N2	TU445	3	0	1
20230918_023	N2	TU445	3	0	1
20230918_024	N2	TU445	3	0	1
20230918_025	N2	TU445	3	0	1
20230918_026	N2	TU445	3	0	1
20230918_027	N2	TU445	3	0	1
20230919_010	N2	TU445	3	0	1
20230919_011	N2	TU445	3	0	1
20230919_012	N2	TU445	3	0	1
20230919_013	N2	TU445	3	0	1
20230919_014	N2	TU445	3	0	1
20230919_015	N2	TU445	3	0	1
20230919_016	N2	TU445	3	0	1
20230919_017	N2	TU445	3	0	1
20230919_018	N2	TU445	3	0	1
20230906_019	N2	TU445	4	0	1
20230906_020	N2	TU445	4	0	1
20230906_021	N2	TU445	4	0	1
20230906_022	N2	TU445	4	0	1
20230906_023	N2	TU445	4	0	1
20230906_024	N2	TU445	4	0	1
20230906_025	N2	TU445	4	0	1
20230906_026	N2	TU445	4	0	1
20230906_027	N2	TU445	4	0	1
20230911_001	N2	TU445	4	0	1
20230911_002	N2	TU445	4	1	0
20230911_003	N2	TU445	4	0	1
20230911_004	N2	TU445	4	0	1
20230911_005	N2	TU445	4	0	1
20230911_006	N2	TU445	4	0	1
20230911_007	N2	TU445	4	0	1
20230911_008	N2	TU445	4	0	1
20230911_009	N2	TU445	4	0	1
20230915_037	N2	TU445	4	0	1
20230915_038	N2	TU445	4	0	1
20230915_039	N2	TU445	4	0	1
20230915_040	N2	TU445	4	0	1
20230915_041	N2	TU445	4	0	1
20230915_042	N2	TU445	4	0	1
20230915_043	N2	TU445	4	0	1
20230915_044	N2	TU445	4	0	1
20230915_045	N2	TU445	4	0	1
20230918_019	N2	TU445	4	0	1
20230918_020	N2	TU445	4	0	1
20230918_021	N2	TU445	4	0	1
20230918_022	N2	TU445	4	0	1
20230918_023	N2	TU445	4	0	1
20230918_024	N2	TU445	4	0	1
20230918_025	N2	TU445	4	0	1
20230918_026	N2	TU445	4	0	1
20230918_027	N2	TU445	4	0	1
20230919_010	N2	TU445	4	1	0
20230919_011	N2	TU445	4	0	1
20230919_012	N2	TU445	4	0	1
20230919_013	N2	TU445	4	0	1
20230919_014	N2	TU445	4	0	1
20230919_015	N2	TU445	4	0	1
20230919_016	N2	TU445	4	0	1
20230919_017	N2	TU445	4	0	1
20230919_018	N2	TU445	4	1	0
20230906_019	N2	TU445	5	0	1
20230906_020	N2	TU445	5	0	1
20230906_021	N2	TU445	5	0	1
20230906_022	N2	TU445	5	0	1
20230906_023	N2	TU445	5	0	1
20230906_024	N2	TU445	5	0	1
20230906_025	N2	TU445	5	0	1
20230906_026	N2	TU445	5	0	1
20230906_027	N2	TU445	5	0	1
20230911_001	N2	TU445	5	0	1
20230911_002	N2	TU445	5	1	0
20230911_003	N2	TU445	5	0	1
20230911_004	N2	TU445	5	0	1
20230911_005	N2	TU445	5	1	0
20230911_006	N2	TU445	5	0	1
20230911_007	N2	TU445	5	0	1
20230911_008	N2	TU445	5	0	1
20230911_009	N2	TU445	5	0	1
20230915_037	N2	TU445	5	0	1
20230915_038	N2	TU445	5	0	1
20230915_039	N2	TU445	5	1	0
20230915_040	N2	TU445	5	0	1
20230915_041	N2	TU445	5	0	1
20230915_042	N2	TU445	5	1	0
20230915_043	N2	TU445	5	0	1
20230915_044	N2	TU445	5	0	1
20230915_045	N2	TU445	5	0	1
20230918_019	N2	TU445	5	0	1
20230918_020	N2	TU445	5	0	1
20230918_021	N2	TU445	5	0	1
20230918_022	N2	TU445	5	0	1
20230918_023	N2	TU445	5	0	1
20230918_024	N2	TU445	5	0	1
20230918_025	N2	TU445	5	0	1
20230918_026	N2	TU445	5	0	1
20230918_027	N2	TU445	5	0	1
20230919_010	N2	TU445	5	0	1
20230919_011	N2	TU445	5	0	1
20230919_012	N2	TU445	5	0	1
20230919_013	N2	TU445	5	0	1
20230919_014	N2	TU445	5	0	1
20230919_015	N2	TU445	5	0	1
20230919_016	N2	TU445	5	0	1
20230919_017	N2	TU445	5	0	1
20230919_018	N2	TU445	5	0	1
20230906_019	N2	TU445	6	0	1
20230906_020	N2	TU445	6	0	1
20230906_021	N2	TU445	6	0	1
20230906_022	N2	TU445	6	0	1
20230906_023	N2	TU445	6	0	1
20230906_024	N2	TU445	6	0	1
20230906_025	N2	TU445	6	0	1
20230906_026	N2	TU445	6	0	1
20230906_027	N2	TU445	6	0	1
20230911_001	N2	TU445	6	0	1
20230911_002	N2	TU445	6	0	1
20230911_003	N2	TU445	6	0	1
20230911_004	N2	TU445	6	0	1
20230911_005	N2	TU445	6	0	1
20230911_006	N2	TU445	6	0	1
20230911_007	N2	TU445	6	0	1
20230911_008	N2	TU445	6	0	1
20230911_009	N2	TU445	6	0	1
20230915_037	N2	TU445	6	0	1
20230915_038	N2	TU445	6	0	1
20230915_039	N2	TU445	6	0	1
20230915_040	N2	TU445	6	0	1
20230915_041	N2	TU445	6	1	0
20230915_042	N2	TU445	6	0	1
20230915_043	N2	TU445	6	1	0
20230915_044	N2	TU445	6	1	0
20230915_045	N2	TU445	6	0	1
20230918_019	N2	TU445	6	0	1
20230918_020	N2	TU445	6	0	1
20230918_021	N2	TU445	6	0	1
20230918_022	N2	TU445	6	0	1
20230918_023	N2	TU445	6	0	1
20230918_024	N2	TU445	6	1	0
20230918_025	N2	TU445	6	1	0
20230918_026	N2	TU445	6	1	0
20230918_027	N2	TU445	6	0	1
20230919_010	N2	TU445	6	1	0
20230919_011	N2	TU445	6	0	1
20230919_012	N2	TU445	6	0	1
20230919_013	N2	TU445	6	0	1
20230919_014	N2	TU445	6	0	1
20230919_015	N2	TU445	6	1	0
20230919_016	N2	TU445	6	0	1
20230919_017	N2	TU445	6	0	1
20230919_018	N2	TU445	6	1	0
20230906_010	N2	JU1051_female	1	0	1
20230906_011	N2	JU1051_female	1	0	1
20230906_012	N2	JU1051_female	1	0	1
20230906_013	N2	JU1051_female	1	0	1
20230906_014	N2	JU1051_female	1	0	1
20230906_015	N2	JU1051_female	1	0	1
20230906_016	N2	JU1051_female	1	0	1
20230906_017	N2	JU1051_female	1	0	1
20230906_018	N2	JU1051_female	1	0	1
20230911_028	N2	JU1051_female	1	0	1
20230911_029	N2	JU1051_female	1	0	1
20230911_030	N2	JU1051_female	1	0	1
20230911_031	N2	JU1051_female	1	0	1
20230911_032	N2	JU1051_female	1	0	1
20230911_033	N2	JU1051_female	1	0	1
20230911_034	N2	JU1051_female	1	0	1
20230911_035	N2	JU1051_female	1	0	1
20230911_036	N2	JU1051_female	1	0	1
20230918_037	N2	JU1051_female	1	0	1
20230918_038	N2	JU1051_female	1	0	1
20230918_039	N2	JU1051_female	1	0	1
20230918_040	N2	JU1051_female	1	0	1
20230918_041	N2	JU1051_female	1	0	1
20230918_042	N2	JU1051_female	1	0	1
20230918_043	N2	JU1051_female	1	0	1
20230918_044	N2	JU1051_female	1	0	1
20230918_045	N2	JU1051_female	1	0	1
20230919_037	N2	JU1051_female	1	0	1
20230919_038	N2	JU1051_female	1	0	1
20230919_039	N2	JU1051_female	1	0	1
20230919_040	N2	JU1051_female	1	0	1
20230919_041	N2	JU1051_female	1	0	1
20230919_042	N2	JU1051_female	1	0	1
20230919_043	N2	JU1051_female	1	0	1
20230919_044	N2	JU1051_female	1	0	1
20230919_045	N2	JU1051_female	1	0	1
20230906_010	N2	JU1051_female	2	1	0
20230906_011	N2	JU1051_female	2	0	1
20230906_012	N2	JU1051_female	2	1	0
20230906_013	N2	JU1051_female	2	0	1
20230906_014	N2	JU1051_female	2	0	1
20230906_015	N2	JU1051_female	2	0	1
20230906_016	N2	JU1051_female	2	0	1
20230906_017	N2	JU1051_female	2	0	1
20230906_018	N2	JU1051_female	2	0	1
20230911_028	N2	JU1051_female	2	0	1
20230911_029	N2	JU1051_female	2	0	1
20230911_030	N2	JU1051_female	2	0	1
20230911_031	N2	JU1051_female	2	0	1
20230911_032	N2	JU1051_female	2	0	1
20230911_033	N2	JU1051_female	2	0	1
20230911_034	N2	JU1051_female	2	0	1
20230911_035	N2	JU1051_female	2	0	1
20230911_036	N2	JU1051_female	2	0	1
20230918_037	N2	JU1051_female	2	0	1
20230918_038	N2	JU1051_female	2	0	1
20230918_039	N2	JU1051_female	2	0	1
20230918_040	N2	JU1051_female	2	0	1
20230918_041	N2	JU1051_female	2	0	1
20230918_042	N2	JU1051_female	2	1	0
20230918_043	N2	JU1051_female	2	0	1
20230918_044	N2	JU1051_female	2	1	0
20230918_045	N2	JU1051_female	2	0	1
20230919_037	N2	JU1051_female	2	0	1
20230919_038	N2	JU1051_female	2	0	1
20230919_039	N2	JU1051_female	2	0	1
20230919_040	N2	JU1051_female	2	1	0
20230919_041	N2	JU1051_female	2	0	1
20230919_042	N2	JU1051_female	2	0	1
20230919_043	N2	JU1051_female	2	1	0
20230919_044	N2	JU1051_female	2	0	1
20230919_045	N2	JU1051_female	2	1	0
20230906_010	N2	JU1051_female	3	1	0
20230906_011	N2	JU1051_female	3	0	1
20230906_012	N2	JU1051_female	3	1	0
20230906_013	N2	JU1051_female	3	1	0
20230906_014	N2	JU1051_female	3	1	0
20230906_015	N2	JU1051_female	3	1	0
20230906_016	N2	JU1051_female	3	1	0
20230906_017	N2	JU1051_female	3	0	1
20230906_018	N2	JU1051_female	3	0	1
20230911_028	N2	JU1051_female	3	0	1
20230911_029	N2	JU1051_female	3	0	1
20230911_030	N2	JU1051_female	3	0	1
20230911_031	N2	JU1051_female	3	0	1
20230911_032	N2	JU1051_female	3	0	1
20230911_033	N2	JU1051_female	3	0	1
20230911_034	N2	JU1051_female	3	0	1
20230911_035	N2	JU1051_female	3	0	1
20230911_036	N2	JU1051_female	3	0	1
20230918_037	N2	JU1051_female	3	1	0
20230918_038	N2	JU1051_female	3	1	0
20230918_039	N2	JU1051_female	3	0	1
20230918_040	N2	JU1051_female	3	1	0
20230918_041	N2	JU1051_female	3	0	1
20230918_042	N2	JU1051_female	3	1	0
20230918_043	N2	JU1051_female	3	1	0
20230918_044	N2	JU1051_female	3	1	0
20230918_045	N2	JU1051_female	3	0	1
20230919_037	N2	JU1051_female	3	0	1
20230919_038	N2	JU1051_female	3	1	0
20230919_039	N2	JU1051_female	3	0	1
20230919_040	N2	JU1051_female	3	1	0
20230919_041	N2	JU1051_female	3	0	1
20230919_042	N2	JU1051_female	3	0	1
20230919_043	N2	JU1051_female	3	1	0
20230919_044	N2	JU1051_female	3	0	1
20230919_045	N2	JU1051_female	3	0	1
20230906_010	N2	JU1051_female	4	0	1
20230906_011	N2	JU1051_female	4	1	0
20230906_012	N2	JU1051_female	4	1	0
20230906_013	N2	JU1051_female	4	1	0
20230906_014	N2	JU1051_female	4	0	1
20230906_015	N2	JU1051_female	4	1	0
20230906_016	N2	JU1051_female	4	1	0
20230906_017	N2	JU1051_female	4	1	0
20230906_018	N2	JU1051_female	4	0	1
20230911_028	N2	JU1051_female	4	0	1
20230911_029	N2	JU1051_female	4	0	1
20230911_030	N2	JU1051_female	4	0	1
20230911_031	N2	JU1051_female	4	0	1
20230911_032	N2	JU1051_female	4	0	1
20230911_033	N2	JU1051_female	4	0	1
20230911_034	N2	JU1051_female	4	0	1
20230911_035	N2	JU1051_female	4	0	1
20230911_036	N2	JU1051_female	4	0	1
20230918_037	N2	JU1051_female	4	1	0
20230918_038	N2	JU1051_female	4	1	0
20230918_039	N2	JU1051_female	4	0	1
20230918_040	N2	JU1051_female	4	1	0
20230918_041	N2	JU1051_female	4	1	0
20230918_042	N2	JU1051_female	4	1	0
20230918_043	N2	JU1051_female	4	0	1
20230918_044	N2	JU1051_female	4	1	0
20230918_045	N2	JU1051_female	4	1	0
20230919_037	N2	JU1051_female	4	0	1
20230919_038	N2	JU1051_female	4	1	0
20230919_039	N2	JU1051_female	4	1	0
20230919_040	N2	JU1051_female	4	1	0
20230919_041	N2	JU1051_female	4	0	1
20230919_042	N2	JU1051_female	4	1	0
20230919_043	N2	JU1051_female	4	0	1
20230919_044	N2	JU1051_female	4	1	0
20230919_045	N2	JU1051_female	4	1	0
20230906_010	N2	JU1051_female	5	1	0
20230906_011	N2	JU1051_female	5	0	1
20230906_012	N2	JU1051_female	5	1	0
20230906_013	N2	JU1051_female	5	1	0
20230906_014	N2	JU1051_female	5	1	0
20230906_015	N2	JU1051_female	5	1	0
20230906_016	N2	JU1051_female	5	1	0
20230906_017	N2	JU1051_female	5	0	1
20230906_018	N2	JU1051_female	5	0	1
20230911_028	N2	JU1051_female	5	1	0
20230911_029	N2	JU1051_female	5	1	0
20230911_030	N2	JU1051_female	5	1	0
20230911_031	N2	JU1051_female	5	0	1
20230911_032	N2	JU1051_female	5	0	1
20230911_033	N2	JU1051_female	5	1	0
20230911_034	N2	JU1051_female	5	0	1
20230911_035	N2	JU1051_female	5	0	1
20230911_036	N2	JU1051_female	5	1	0
20230918_037	N2	JU1051_female	5	1	0
20230918_038	N2	JU1051_female	5	1	0
20230918_039	N2	JU1051_female	5	0	1
20230918_040	N2	JU1051_female	5	1	0
20230918_041	N2	JU1051_female	5	1	0
20230918_042	N2	JU1051_female	5	1	0
20230918_043	N2	JU1051_female	5	1	0
20230918_044	N2	JU1051_female	5	1	0
20230918_045	N2	JU1051_female	5	0	1
20230919_037	N2	JU1051_female	5	1	0
20230919_038	N2	JU1051_female	5	1	0
20230919_039	N2	JU1051_female	5	0	1
20230919_040	N2	JU1051_female	5	1	0
20230919_041	N2	JU1051_female	5	0	1
20230919_042	N2	JU1051_female	5	1	0
20230919_043	N2	JU1051_female	5	1	0
20230919_044	N2	JU1051_female	5	1	0
20230919_045	N2	JU1051_female	5	1	0
20230906_010	N2	JU1051_female	6	1	0
20230906_011	N2	JU1051_female	6	0	1
20230906_012	N2	JU1051_female	6	1	0
20230906_013	N2	JU1051_female	6	1	0
20230906_014	N2	JU1051_female	6	1	0
20230906_015	N2	JU1051_female	6	1	0
20230906_016	N2	JU1051_female	6	0	1
20230906_017	N2	JU1051_female	6	1	0
20230906_018	N2	JU1051_female	6	0	1
20230911_028	N2	JU1051_female	6	1	0
20230911_029	N2	JU1051_female	6	1	0
20230911_030	N2	JU1051_female	6	0	1
20230911_031	N2	JU1051_female	6	1	0
20230911_032	N2	JU1051_female	6	0	1
20230911_033	N2	JU1051_female	6	1	0
20230911_034	N2	JU1051_female	6	0	1
20230911_035	N2	JU1051_female	6	1	0
20230911_036	N2	JU1051_female	6	1	0
20230918_037	N2	JU1051_female	6	1	0
20230918_038	N2	JU1051_female	6	1	0
20230918_039	N2	JU1051_female	6	1	0
20230918_040	N2	JU1051_female	6	1	0
20230918_041	N2	JU1051_female	6	1	0
20230918_042	N2	JU1051_female	6	1	0
20230918_043	N2	JU1051_female	6	1	0
20230918_044	N2	JU1051_female	6	1	0
20230918_045	N2	JU1051_female	6	1	0
20230919_037	N2	JU1051_female	6	1	0
20230919_038	N2	JU1051_female	6	1	0
20230919_039	N2	JU1051_female	6	1	0
20230919_040	N2	JU1051_female	6	1	0
20230919_041	N2	JU1051_female	6	0	1
20230919_042	N2	JU1051_female	6	1	0
20230919_043	N2	JU1051_female	6	1	0
20230919_044	N2	JU1051_female	6	1	0
20230919_045	N2	JU1051_female	6	1	0
