# Supplementary material for: Interdependence between SEB-3 receptor and NLP-49 peptides shifts across predator-induced defensive behavioral modes in Caenorhabditis elegans
Source: eLife. 2025 Mar 31;13:RP98262. doi: 10.7554/eLife.98262 (PMC11957542; doi:10.7554/eLife.98262)
Supplement: Figure 2—source data 3. [file elife-98262-fig2-data3.zip › figure_2_F_source_data.txt]

prey_ID	prey	predator	entry_latency
20231219_01	N2	RS5194	0.4666666667
20231219_02	N2	RS5194	14.58333333
20231219_03	N2	RS5194	14.01666667
20231219_04	N2	RS5194	13.33333333
20231219_05	N2	RS5194	8.066666667
20231219_06	N2	RS5194	1.683333333
20231219_07	N2	RS5194	11.23333333
20231219_08	N2	RS5194	7
20231219_09	N2	none	5.9
20231219_10	N2	none	9.083333333
20231219_11	N2	none	5.616666667
20231219_12	N2	none	4.966666667
20231219_13	N2	none	0.95
20231219_14	N2	none	4.466666667
20231219_15	N2	none	1.6
20231219_16	N2	none	1.066666667
20231219_64	N2	PS312	6.116666667
20231219_65	N2	PS312	0.75
20231219_66	N2	PS312	1.783333333
20231219_67	N2	PS312	0.45
20231219_68	N2	PS312	0.5333333333
20231219_69	N2	PS312	16.76666667
20231219_70	N2	PS312	12.93333333
20231219_71	N2	PS312	1.683333333
20231219_72	N2	TU445	1.083333333
20231219_73	N2	TU445	1.766666667
20231219_74	N2	TU445	1
20231219_75	N2	TU445	3.9
20231219_76	N2	TU445	2.95
20231219_77	N2	TU445	6.016666667
20231219_78	N2	TU445	6.133333333
20231219_79	N2	JU1051_female	1.766666667
20231219_80	N2	JU1051_female	6.266666667
20231219_81	N2	JU1051_female	0.65
20231219_82	N2	JU1051_female	4.266666667
20231219_83	N2	JU1051_female	2.65
20231219_84	N2	JU1051_female	3.85
20231219_85	N2	JU1051_female	8.116666667
20231219_86	N2	JU1051_female	1.3
20231220_24	N2	none	1.933333333
20231220_25	N2	none	0.2166666667
20231220_26	N2	none	0.5
20231220_27	N2	none	8.383333333
20231220_28	N2	none	0.65
20231220_29	N2	none	1.7
20231220_30	N2	none	6.783333333
20231220_31	N2	none	10.08333333
20231220_32	N2	RS5194	1.683333333
20231220_33	N2	RS5194	0.55
20231220_34	N2	RS5194	31.6
20231220_35	N2	RS5194	20.48333333
20231220_36	N2	RS5194	23.71666667
20231220_37	N2	RS5194	8.716666667
20231220_38	N2	RS5194	8.3
20231220_39	N2	RS5194	17.93333333
20231220_40	N2	none	1.766666667
20231220_41	N2	none	14.15
20231220_42	N2	none	2.233333333
20231220_43	N2	none	1.866666667
20231220_44	N2	none	1.9
20231220_45	N2	none	1.2
20231220_46	N2	none	2.266666667
20231220_47	N2	none	2.433333333
20231220_48	N2	RS5194	1.783333333
20231220_49	N2	RS5194	12.78333333
20231220_50	N2	RS5194	2.25
20231220_51	N2	RS5194	11.31666667
20231220_52	N2	RS5194	30.46666667
20231220_53	N2	RS5194	7.116666667
20231220_54	N2	RS5194	8.583333333
20231220_55	N2	RS5194	10.85
20231220_56	N2	none	1.316666667
20231220_57	N2	none	5.616666667
20231220_58	N2	none	6.716666667
20231220_59	N2	none	6.8
20231220_60	N2	none	2.816666667
20231220_61	N2	none	1.333333333
20231220_62	N2	none	4.433333333
20231220_63	N2	none	1.15
20231220_64	N2	PS312	0.3666666667
20231220_65	N2	PS312	19.41666667
20231220_66	N2	PS312	3.466666667
20231220_67	N2	PS312	9.733333333
20231220_68	N2	PS312	12.48333333
20231220_69	N2	PS312	8.716666667
20231220_70	N2	PS312	9.166666667
20231220_71	N2	PS312	7.683333333
20231220_72	N2	JU1051_female	2.266666667
20231220_73	N2	JU1051_female	5.8
20231220_74	N2	JU1051_female	12.91666667
20231220_75	N2	JU1051_female	2.1
20231220_76	N2	JU1051_female	1.183333333
20231220_77	N2	JU1051_female	1.516666667
20231220_78	N2	JU1051_female	1.566666667
20231220_79	N2	JU1051_female	2.316666667
20231220_80	N2	TU445	8.066666667
20231220_81	N2	TU445	1.15
20231220_82	N2	TU445	8.433333333
20231220_83	N2	TU445	8.8
20231220_84	N2	TU445	0.9833333333
20231220_85	N2	TU445	3.366666667
20231220_86	N2	TU445	1.533333333
20231220_87	N2	TU445	0.6166666667
20231221_32	N2	RS5194	1.6
20231221_33	N2	RS5194	1.5
20231221_34	N2	RS5194	4.583333333
20231221_35	N2	RS5194	10.2
20231221_36	N2	RS5194	8.583333333
20231221_37	N2	RS5194	1.966666667
20231221_38	N2	RS5194	16.85
20231221_39	N2	RS5194	11.86666667
20231221_40	N2	none	6.633333333
20231221_41	N2	none	1.216666667
20231221_42	N2	none	7.266666667
20231221_43	N2	none	3.7
20231221_44	N2	none	1.416666667
20231221_45	N2	none	3.683333333
20231221_46	N2	none	3.15
20231221_47	N2	none	2.483333333
20231221_60	N2	TU445	0.8166666667
20231221_61	N2	TU445	1.35
20231221_62	N2	TU445	0.7333333333
20231221_63	N2	TU445	2.633333333
20231221_64	N2	TU445	2.316666667
20231221_65	N2	TU445	1.016666667
20231221_66	N2	TU445	2.4
20231221_67	N2	JU1051_female	6.716666667
20231221_68	N2	JU1051_female	3.783333333
20231221_69	N2	JU1051_female	2.116666667
20231221_70	N2	JU1051_female	4.583333333
20231221_71	N2	JU1051_female	4.2
20231221_72	N2	JU1051_female	3.65
20231221_73	N2	JU1051_female	3.95
20231221_74	N2	PS312	2.55
20231221_75	N2	PS312	1.033333333
20231221_76	N2	PS312	3.933333333
20231221_77	N2	PS312	1
20231221_78	N2	PS312	2.466666667
20231221_79	N2	PS312	4.016666667
20231221_80	N2	PS312	2.783333333
20231221_81	N2	PS312	0.7
