# Supplementary material for: Interdependence between SEB-3 receptor and NLP-49 peptides shifts across predator-induced defensive behavioral modes in Caenorhabditis elegans
Source: eLife. 2025 Mar 31;13:RP98262. doi: 10.7554/eLife.98262 (PMC11957542; doi:10.7554/eLife.98262)
Supplement: Figure 2—source data 4. [file elife-98262-fig2-data4.zip]

Archive with 1 entries (1 files):
- figure_2_G_supplement_2_A_B_source_data.txt
