# Supplementary material for: Interdependence between SEB-3 receptor and NLP-49 peptides shifts across predator-induced defensive behavioral modes in Caenorhabditis elegans
Source: eLife. 2025 Mar 31;13:RP98262. doi: 10.7554/eLife.98262 (PMC11957542; doi:10.7554/eLife.98262)
Supplement: Figure 2—source data 4. [file elife-98262-fig2-data4.zip › figure_2_G_supplement_2_A_B_source_data.txt]

filename	prey	predator	exposure	bins
20221007_202432000	N2	RS5194	4h	11
20221007_202830000	N2	RS5194	4h	9
20221007_204820000	N2	PS312	4h	26
20221007_205216000	N2	PS312	4h	30
20221007_211100000	N2	TU445	4h	35
20221007_211442000	N2	TU445	4h	46
20221007_215539000	N2	none	4h	45
20221007_215718000	N2	none	4h	28
20221012_184547000	N2	PS312	4h	37
20221012_185153000	N2	PS312	4h	21
20221012_190631000	N2	TU445	4h	24
20221012_191511000	N2	TU445	4h	45
20221012_194508000	N2	none	4h	45
20221012_194859000	N2	none	4h	35
20221012_200622000	N2	RS5194	4h	30
20221012_201404000	N2	RS5194	4h	19
20221012_203135000	N2	none	4h	35
20221012_211749000	N2	RS5194	4h	16
20221012_212110000	N2	RS5194	4h	9
20221013_193802000	N2	TU445	4h	40
20221013_202337000	N2	none	4h	13
20221013_202616000	N2	none	4h	34
20221013_205304000	N2	RS5194	4h	10
20221013_205528000	N2	RS5194	4h	9
20221013_211601000	N2	PS312	4h	36
20221013_211922000	N2	PS312	4h	31
20221013_213942000	N2	none	4h	33
20221013_232534000	N2	TU445	4h	47
20221014_211128000	N2	none	4h	51
20221014_211324000	N2	none	4h	35
20221014_213638000	N2	RS5194	4h	7
20221014_213826000	N2	RS5194	4h	19
20221014_220127000	N2	PS312	4h	36
20221014_220618000	N2	PS312	4h	37
20221014_222530000	N2	TU445	4h	26
20221017_194323000	N2	none	4h	33
20221017_194727000	N2	none	4h	41
20221017_200447000	N2	RS5194	4h	7
20221017_200714000	N2	RS5194	4h	11
20221017_202734000	N2	PS312	4h	44
20221017_202949000	N2	PS312	4h	40
20221017_205310000	N2	TU445	4h	35
20221017_205444000	N2	TU445	4h	18
20221017_213645000	N2	none	4h	17
20221017_213856000	N2	TU445	4h	40
20221018_225801000	N2	RS5194	4h	6
20221018_225957000	N2	none	4h	30
20221018_232142000	N2	PS312	4h	46
20221018_232351000	N2	TU445	4h	50
20221021_231657000	N2	none	6h	29
20221021_232040000	N2	none	6h	35
20221021_234521000	N2	PS312	6h	12
20221021_234741000	N2	PS312	6h	23
20230921_19-43-05.000	N2	JU1051_female	4h	35
20230921_19-46-05.000	N2	none	4h	53
20230921_19-48-04.000	N2	none	4h	46
20230921_19-48-30.000	N2	none	4h	48
20230921_19-49-14.000	N2	JU1051_female	4h	37
20230921_19-52-17.000	N2	none	4h	20
20230921_19-55-06.000	N2	none	4h	24
20230921_19-56-05.000	N2	JU1051_female	4h	45
20230921_19-56-30.000	N2	JU1051_female	4h	36
20230921_20-14-04.000	N2	JU1051_female	6h	34
20230921_20-17-03.000	N2	JU1051_female	6h	27
20230921_20-17-32.000	N2	PS312	6h	38
20230921_20-18-03.000	N2	JU1051_female	6h	42
20230921_20-18-37.000	N2	JU1051_female	6h	57
20230921_20-19-18.000	N2	PS312	6h	33
20230921_20-20-02.000	N2	PS312	6h	42
20230921_20-21-02.000	N2	JU1051_female	6h	34
20230921_20-23-02.000	N2	PS312	6h	18
20230921_20-27-01.000	N2	PS312	6h	30
20230921_20-47-02.000	N2	RS5194	6h	42
20230921_20-48-01.000	N2	RS5194	6h	9
20230921_20-48-25.000	N2	RS5194	6h	13
20230921_20-49-03.000	N2	RS5194	6h	24
20230921_20-49-26.000	N2	RS5194	6h	28
20230921_20-50-00.000	N2	RS5194	6h	17
20230921_20-55-04.000	N2	RS5194	6h	43
20230921_20-59-01.000	N2	RS5194	6h	6
20230921_20-59-23.000	N2	RS5194	6h	24
20230921_21-17-03.000	N2	RS5194	8h	33
20230921_21-19-05.000	N2	RS5194	8h	17
20230921_21-20-02.000	N2	RS5194	8h	25
20230921_21-20-24.000	N2	RS5194	8h	19
20230921_21-22-29.000	N2	RS5194	8h	16
20230921_21-23-03.000	N2	RS5194	8h	17
20230921_21-23-27.000	N2	RS5194	8h	14
20230921_21-23-49.000	N2	RS5194	8h	21
20230921_21-24-12.000	N2	RS5194	8h	14
20230921_21-25-03.000	N2	RS5194	8h	7
20230921_21-43-38.000	N2	JU1051_female	8h	31
20230921_21-44-07.000	N2	JU1051_female	8h	31
20230921_21-44-34.000	N2	JU1051_female	8h	50
20230921_21-46-02.000	N2	PS312	8h	35
20230921_21-47-03.000	N2	PS312	8h	32
20230921_21-47-28.000	N2	PS312	8h	35
20230921_21-48-02.000	N2	JU1051_female	8h	30
20230921_21-49-04.000	N2	JU1051_female	8h	27
20230921_21-49-33.000	N2	PS312	8h	15
20230921_21-51-02.000	N2	PS312	8h	35
20230921_22-13-03.000	N2	TU445	8h	37
20230921_22-13-48.000	N2	TU445	8h	54
20230921_22-15-03.000	N2	TU445	8h	44
20230921_22-15-40.000	N2	TU445	8h	29
20230921_22-16-18.000	N2	none	8h	40
20230921_22-17-02.000	N2	none	8h	43
20230921_22-18-19.000	N2	none	8h	27
20230921_22-19-02.000	N2	none	8h	53
20230921_22-21-02.000	N2	TU445	8h	27
20230921_22-22-02.000	N2	none	8h	34
20230921_22-39-19.000	N2	TU445	6h	39
20230921_22-40-02.000	N2	TU445	6h	47
20230921_22-40-27.000	N2	TU445	6h	58
20230921_22-43-01.000	N2	TU445	6h	40
20230921_22-43-24.000	N2	none	6h	34
20230921_22-43-50.000	N2	none	6h	33
20230921_22-44-17.000	N2	none	6h	39
20230921_22-44-43.000	N2	none	6h	37
20230921_22-48-03.000	N2	TU445	6h	33
20230921_22-50-03.000	N2	none	6h	16
20230925_19-38-05.000	N2	JU1051_female	4h	50
20230925_19-41-00.000	N2	none	4h	33
20230925_19-41-21.000	N2	none	4h	40
20230925_19-41-41.000	N2	none	4h	32
20230925_19-42-11.000	N2	JU1051_female	4h	14
20230925_19-42-49.000	N2	none	4h	38
20230925_19-43-15.000	N2	JU1051_female	4h	27
20230925_19-44-04.000	N2	JU1051_female	4h	42
20230925_19-48-03.000	N2	none	4h	35
20230925_19-53-03.000	N2	JU1051_female	4h	13
20230925_20-08-04.000	N2	TU445	6h	49
20230925_20-09-03.000	N2	TU445	6h	33
20230925_20-09-22.000	N2	TU445	6h	37
20230925_20-09-46.000	N2	none	6h	57
20230925_20-10-09.000	N2	none	6h	29
20230925_20-10-24.000	N2	none	6h	36
20230925_20-17-02.000	N2	TU445	6h	31
20230925_20-18-03.000	N2	TU445	6h	41
20230925_20-20-04.000	N2	none	6h	36
20230925_20-21-06.000	N2	none	6h	30
20230925_20-42-03.000	N2	JU1051_female	6h	42
20230925_20-42-26.000	N2	PS312	6h	11
20230925_20-42-53.000	N2	PS312	6h	22
20230925_20-43-21.000	N2	JU1051_female	6h	13
20230925_20-44-04.000	N2	JU1051_female	6h	22
20230925_20-44-34.000	N2	PS312	6h	23
20230925_20-46-58.000	N2	JU1051_female	6h	15
20230925_20-48-11.000	N2	JU1051_female	6h	18
20230925_21-08-11.000	N2	JU1051_female	8h	24
20230925_21-09-16.000	N2	JU1051_female	8h	41
20230925_21-11-08.000	N2	PS312	8h	35
20230925_21-11-28.000	N2	TU445	8h	43
20230925_21-12-02.000	N2	JU1051_female	8h	16
20230925_21-12-27.000	N2	JU1051_female	8h	28
20230925_21-12-46.000	N2	PS312	8h	18
20230925_21-13-10.000	N2	JU1051_female	8h	51
20230925_21-13-30.000	N2	JU1051_female	8h	26
20230925_21-14-03.000	N2	JU1051_female	8h	12
20230925_21-33-03.000	N2	TU445	8h	42
20230925_21-33-36.000	N2	none	8h	40
20230925_21-34-07.000	N2	none	8h	42
20230925_21-36-03.000	N2	TU445	8h	48
20230925_21-36-28.000	N2	none	8h	45
20230925_21-36-46.000	N2	TU445	8h	32
20230925_21-37-12.000	N2	TU445	8h	11
20230925_21-39-03.000	N2	none	8h	22
20230925_21-44-18.000	N2	none	8h	49
20230925_22-04-02.000	N2	PS312	8h	32
20230925_22-04-24.000	N2	PS312	8h	15
20230925_22-04-44.000	N2	RS5194	8h	36
20230925_22-05-13.000	N2	PS312	8h	32
20230925_22-05-37.000	N2	RS5194	8h	47
20230925_22-06-00.000	N2	PS312	8h	32
20230925_22-06-24.000	N2	RS5194	8h	23
20230925_22-07-04.000	N2	RS5194	8h	27
20230925_22-07-22.000	N2	PS312	8h	9
20230925_22-12-35.000	N2	RS5194	8h	16
20230925_22-31-03.000	N2	PS312	6h	23
20230925_22-31-28.000	N2	RS5194	6h	12
20230925_22-31-45.000	N2	RS5194	6h	19
20230925_22-32-11.000	N2	PS312	6h	16
20230925_22-32-33.000	N2	PS312	6h	24
20230925_22-33-07.000	N2	RS5194	6h	48
20230925_22-33-31.000	N2	PS312	6h	14
20230925_22-33-55.000	N2	RS5194	6h	33
20230925_22-34-20.000	N2	PS312	6h	11
20230925_22-43-07.000	N2	RS5194	6h	8
20230928_18-42-02.000	N2	JU1051_female	4h	51
20230928_18-43-06.000	N2	JU1051_female	4h	38
20230928_18-44-14.000	N2	JU1051_female	4h	27
20230928_18-44-35.000	N2	none	4h	37
20230928_18-44-54.000	N2	none	4h	38
20230928_18-45-20.000	N2	none	4h	44
20230928_18-46-19.000	N2	none	4h	33
20230928_18-47-19.000	N2	JU1051_female	4h	29
20230928_18-49-04.000	N2	JU1051_female	4h	29
20230928_19-15-02.000	N2	RS5194	6h	29
20230928_19-18-01.000	N2	none	6h	49
20230928_19-19-02.000	N2	none	6h	41
20230928_19-20-04.000	N2	none	6h	36
20230928_19-21-39.000	N2	RS5194	6h	29
20230928_19-23-09.000	N2	none	6h	17
20230928_19-24-10.000	N2	RS5194	6h	20
20230928_19-25-17.000	N2	RS5194	6h	15
20230928_19-46-17.000	N2	TU445	6h	47
20230928_19-46-50.000	N2	TU445	6h	31
20230928_19-47-14.000	N2	TU445	6h	38
20230928_19-47-33.000	N2	TU445	6h	31
20230928_19-50-12.000	N2	JU1051_female	6h	33
20230928_19-52-10.000	N2	PS312	6h	33
20230928_19-53-05.000	N2	TU445	6h	24
20230928_19-53-30.000	N2	JU1051_female	6h	33
20230928_19-55-25.000	N2	JU1051_female	6h	37
20230928_20-00-37.000	N2	PS312	6h	13
20230928_20-16-01.000	N2	TU445	8h	34
20230928_20-16-22.000	N2	TU445	8h	48
20230928_20-16-38.000	N2	TU445	8h	40
20230928_20-19-33.000	N2	PS312	8h	41
20230928_20-19-57.000	N2	JU1051_female	8h	33
20230928_20-20-19.000	N2	JU1051_female	8h	31
20230928_20-20-42.000	N2	JU1051_female	8h	25
20230928_20-21-08.000	N2	TU445	8h	40
20230928_20-21-35.000	N2	TU445	8h	32
20230928_20-24-04.000	N2	PS312	8h	17
20230928_20-41-02.000	N2	none	8h	30
20230928_20-42-03.000	N2	none	8h	49
20230928_20-45-08.000	N2	none	8h	13
20230928_20-46-17.000	N2	none	8h	27
20230928_20-46-42.000	N2	RS5194	8h	23
20230928_20-49-27.000	N2	RS5194	8h	25
20230928_20-49-48.000	N2	none	8h	32
20230928_21-10-03.000	N2	PS312	8h	36
20230928_21-11-04.000	N2	PS312	8h	31
20230928_21-12-02.000	N2	JU1051_female	8h	43
20230928_21-12-18.000	N2	JU1051_female	8h	44
20230928_21-13-03.000	N2	PS312	8h	24
20230928_21-15-04.000	N2	PS312	8h	18
20230928_21-16-01.000	N2	PS312	8h	19
20230928_21-16-27.000	N2	JU1051_female	8h	42
20230928_21-21-12.000	N2	JU1051_female	8h	18
20230928_21-22-53.000	N2	JU1051_female	8h	17
20230928_21-33-04.000	N2	PS312	6h	32
20230928_21-33-35.000	N2	PS312	6h	32
20230928_21-35-03.000	N2	PS312	6h	33
20230928_21-36-41.000	N2	PS312	6h	25
20230928_21-36-57.000	N2	JU1051_female	6h	35
20230928_21-37-18.000	N2	JU1051_female	6h	39
20230928_21-37-35.000	N2	JU1051_female	6h	32
20230928_21-37-51.000	N2	JU1051_female	6h	31
20230928_21-38-07.000	N2	JU1051_female	6h	54
