# Supplementary material for: Interdependence between SEB-3 receptor and NLP-49 peptides shifts across predator-induced defensive behavioral modes in Caenorhabditis elegans
Source: eLife. 2025 Mar 31;13:RP98262. doi: 10.7554/eLife.98262 (PMC11957542; doi:10.7554/eLife.98262)
Supplement: Figure 2—figure supplement 1—source data 1. [file elife-98262-fig2-figsupp1-data1.zip › figure_2_supplement_1_A_source_data.txt]

filename	prey	predator	exits
20230203_140440000	N2	RS5194	4
20230203_143453000	N2	RS5194	4
20230203_151017000	N2	PS312	3
20230203_154725000_1	N2	PS312	5
20230203_154725000_2	N2	PS312	4
20230203_161249000	N2	RS5194	3
20230203_172719000	N2	PS312	1
20230203_175539000	N2	RS5194	3
20230206_123715000	N2	RS5194	7
20230206_123735000	N2	PS312	3
20230206_150157000	N2	RS5194	3
20230206_150457000	N2	PS312	4
20230206_161733000	N2	RS5194	3
20230206_172049000	N2	PS312	5
20230206_172601000	N2	RS5194	3
20230207_132842000	N2	PS312	1
20230207_133327000	N2	RS5194	5
20230207_143449000	N2	RS5194	7
20230207_143915000	N2	PS312	4
20230207_154007000	N2	PS312	7
20230207_154420000	N2	RS5194	9
20230207_172332000	N2	PS312	4
20230207_172619000	N2	RS5194	10
20230906_164645352	N2	RS5194	10
20230906_165937340	N2	none	0
20230906_175744198	N2	JU1051_female	3
20230906_180839166	N2	TU445	0
20230906_190312431	N2	none	0
20230906_191836301	N2	RS5194	9
20230906_201414207	N2	TU445	1
20230906_202852526	N2	JU1051_female	2
20230911_143841961	N2	TU445	0
20230911_144459426	N2	RS5194	10
20230911_154426191	N2	none	0
20230911_155114224	N2	JU1051_female	1
20230911_164822164	N2	RS5194	11
20230911_170339881	N2	TU445	2
20230911_175200568	N2	JU1051_female	1
20230911_181604218	N2	none	0
20230915_162149489	N2	TU445	0
20230915_162246751	N2	JU1051_female	10
20230915_172702106	N2	RS5194	8
20230915_172934374	N2	none	0
20230915_184226065	N2	JU1051_female	5
20230915_184412740	N2	TU445	1
20230915_194704975	N2	none	1
20230915_195249680	N2	RS5194	5
20230918_164145951	N2	TU445	1
20230918_164704915	N2	RS5194	5
20230918_174511454	N2	none	0
20230918_175605774	N2	JU1051_female	2
20230918_185226535	N2	RS5194	10
20230918_190239009	N2	TU445	0
20230918_195538132	N2	JU1051_female	7
20230918_200719593	N2	none	3
20230918_210610175	N2	PS312	6
20230918_211421532	N2	PS312	4
20230919_162455563	N2	RS5194	3
20230919_162702400	N2	TU445	0
20230919_173402145	N2	PS312	6
20230919_173931735	N2	none	0
20230919_184329675	N2	JU1051_female	7
20230919_184418741	N2	RS5194	6
20230919_194707689	N2	TU445	1
20230919_195238636	N2	PS312	5
20230919_205354899	N2	none	1
20230919_210053447	N2	JU1051_female	1
20230921_130744691	N2	none	0
20230921_141258023	N2	PS312	3
20230921_154127546	N2	TU445	1
20230921_164743349	N2	RS5194	5
20230921_180151724	N2	JU1051_female	3
20230925_130308029	N2	TU445	0
20230925_142248881	N2	PS312	10
20230925_152900536	N2	JU1051_female	1
20230925_163833129	N2	none	0
20230925_174746665	N2	RS5194	3
20230928_122045064	N2	PS312	11
20230928_133736870	N2	RS5194	6
20230928_144613035	N2	JU1051_female	2
20230928_160029588	N2	TU445	0
20230928_171556857	N2	none	0
