# Supplementary material for: Interdependence between SEB-3 receptor and NLP-49 peptides shifts across predator-induced defensive behavioral modes in Caenorhabditis elegans
Source: eLife. 2025 Mar 31;13:RP98262. doi: 10.7554/eLife.98262 (PMC11957542; doi:10.7554/eLife.98262)
Supplement: Figure 3—source data 1. [file elife-98262-fig3-data1.zip › figure_3_A_C_supplement_1_B_2_A_C_source_data.txt]

filename	prey	predator	non_exit_escapes	exits	escapes	p_exit_escape	exit_latency_s	reentry_latency_min	total_time_off_lawn
20210713_144815351	N2	RS5194	16	8	24	0.3333333333	4.949901002	1.496220076	718.1856363
20210713_155354804	IV820	RS5194	6	6	12	0.5	5.199896002	3.703259268	1333.173337
20210714_135819378	IV820	RS5194	7	5	12	0.4166666667	7.199856003	4.733905322	1420.171597
20210716_121356823	IV820	RS5194	3	8	11	0.7272727273	8.849823004	2.521199576	1210.175796
20210716_144137782	N2	RS5194	4	9	13	0.6923076923	5.999880002	2.269954601	1225.775484
20210719_161420388	N2	RS5194	8	7	15	0.4666666667	4.285628573	1.414257429	593.9881202
20210719_172733032	IV820	RS5194	6	4	10	0.4	9.899802004	2.157456851	517.7896442
20210720_135225306	IV820	RS5194	3	4	7	0.5714285714	1.649967001	1.15247695	2267.354653
20210720_150435773_160338997	N2	RS5194	5	6	11	0.5454545455	2.199956001	4.786570935	1723.165537
20210721_125424928	N2	RS5194	0	7	7	1	11.48548458	4.42419723	1858.162837
20210721_151124319	IV820	RS5194	5	3	8	0.375	8.399832003	2.343286468	421.7915642
20210723_145952324	IV820	RS5194	2	8	10	0.8	5.474890502	1.933711326	928.1814364
20210723_160858974	N2	RS5194	6	7	13	0.5384615385	5.914167431	2.191384744	920.3815924
20210724_124022275	N2	RS5194	3	11	14	0.7857142857	8.836186913	2.029050328	1434.571309
20210727_153929773	N2	RS5194	4	9	13	0.6923076923	1.733298667	3.608816713	1970.360593
20210727_175839781	IV820	RS5194	7	7	14	0.5	6.514155431	2.838514658	1192.176156
20210728_145513173	IV820	RS5194	2	6	8	0.75	6.199876002	5.898215369	2123.357533
20210728_171407050	N2	RS5194	4	5	9	0.5555555556	5.519889602	1.921961561	684.5863083
20210729_170705904	N2	RS5194	3	2	5	0.4	6.299874003	9.739805204	1168.776624
20210802_133119831	N2	RS5194	7	6	13	0.4615384615	2.799944001	4.783237669	1721.965561
20210802_170436621	IV820	RS5194	1	4	5	0.8	3.149937001	2.829943401	679.1864163
20210804_155503627	IV820	RS5194	1	4	5	0.8	10.049799	8.267334653	1984.160317
20210805_121413262	N2	RS5194	1	10	11	0.9090909091	5.399892002	1.536969261	1748.965021
20210805_133248609	IV820	RS5194	1	5	6	0.8333333333	4.799904002	4.837903242	1876.762465
20230221_155507865	N2	RS5194	1	7	8	0.875	5.914167431	2.241383744	1205.97588
20230221_160706024	IV496	RS5194	1	1	2	0.5	10.799784	1.339973201	263.3947321
20230221_172526344	IV496	RS5194	4	5	9	0.5555555556	6.959860803	3.235935281	970.7805844
20230221_184131159	N2	RS5194	2	8	10	0.8	3.299934001	1.897462051	910.7817844
20230221_195552853	IV496	RS5194	4	2	6	0.3333333333	1.799964001	7.704845903	924.5815084
20230224_143939584	N2	RS5194	1	8	9	0.8888888889	1.949961001	1.2049759	578.3884322
20230224_144713766	IV496	RS5194	5	5	10	0.5	9.719805604	1.273974521	1109.9778
20230224_154308220	N2	RS5194	8	6	14	0.4285714286	7.299854003	1.181643034	470.9905802
20230224_160040842	IV496	RS5194	1	3	4	0.75	8.199836003	1.486636934	267.5946481
20230224_171824618	N2	RS5194	3	3	6	0.5	2.599948001	1.526636134	491.9901602
20230224_172516871	IV496	RS5194	3	2	5	0.4	0.5999880002	0.6149877002	73.79852403
20230226_163419906	IV496	RS5194	1	3	4	0.75	10.99978	2.629947401	473.3905322
20230226_163619149	IV496	RS5194	4	6	10	0.6	7.599848003	1.254974901	451.7909642
20230226_173839076	N2	RS5194	4	5	9	0.5555555556	11.5197696	0.8999820004	269.9946001
20230226_184116450	N2	RS5194	4	3	7	0.4285714286	13.19973601	1.436637934	278.9944201
20230226_185632075	IV496	RS5194	15	6	21	0.2857142857	4.999900002	0.2933274668	105.597888
20231124_134821240	IV820	RS5194	7	5	12	0.4166666667	6.239875202	3.375932481	1012.779744
20231124_145437201	IV496	RS5194	15	3	18	0.1666666667	9.999800004	1.0899782	196.1960761
20231124_160913511	IV820	RS5194	7	4	11	0.3636363636	17.09965801	2.334953301	560.3887922
20231124_172435615	IV496	RS5194	9	2	11	0.1818181818	5.099898002	1.259974801	151.1969761
20231124_182749108	IV820	RS5194	10	4	14	0.2857142857	17.84964301	2.954940901	709.1858163
20231124_193218079	IV496	RS5194	3	5	8	0.625	5.159896802	2.889942201	900.5819884
20231124_203621057	IV820	RS5194	2	3	5	0.6	9.999800004	4.953234269	962.3807524
20231124_214756212	IV496	RS5194	3	5	8	0.625	5.999880002	1.603967921	481.1903762
20231128_140648443	IV496	RS5194	8	4	12	0.3333333333	3.899922002	3.097438051	743.3851323
20231128_141353386	N2	RS5194	5	3	8	0.375	7.399852003	3.959920802	712.7857443
20231128_151134352	N2	RS5194	5	6	11	0.5454545455	5.499890002	1.451637634	580.7883842
20231128_151712075	IV496	RS5194	7	4	11	0.3636363636	6.899862003	2.139957201	385.1922962
20231128_162056562	IV496	RS5194	4	8	12	0.6666666667	7.424851503	1.613717726	774.5845083
20231128_163155941	N2	RS5194	3	3	6	0.5	6.399872003	3.319933601	739.7852043
20231128_173709742	IV496	RS5194	11	4	15	0.2666666667	14.84970301	2.162456751	518.9896202
20231128_184400111	N2	RS5194	8	5	13	0.3846153846	5.879882402	2.187956241	656.3868723
20231128_200405725	IV496	RS5194	7	4	11	0.3636363636	12.59974801	1.764964701	423.5915282
20231128_210654955	N2	RS5194	5	3	8	0.375	4.599908002	11.06311207	1991.360173
20231130_121146843	IV496	RS5194	5	3	8	0.375	4.399912002	3.409931801	613.7877242
20231130_132111576	IV820	RS5194	4	6	10	0.6	6.399872003	3.104937901	1198.776024
20231222_154708238	IV496	RS5194	9	3	12	0.25	12.399752	1.346639734	242.3951521
20231222_160052112	IV496	RS5194	8	5	13	0.3846153846	1.319973601	1.287974241	386.3922722
20231222_170411575	N2	RS5194	5	10	15	0.6666666667	8.099838003	1.433971321	1141.177176
20231222_172027740	N2	RS5194	4	6	10	0.6	5.299894002	2.759944801	993.5801284
20231222_232819864	N2	RS5194	4	7	11	0.6363636364	16.11396344	1.848534458	854.3829123
20231222_232857629	N2	RS5194	4	6	10	0.6	4.299914002	1.969960601	709.1858163
20231223_004234387	IV496	RS5194	9	8	17	0.4705882353	6.074878502	1.17247655	562.7887442
20231223_014456597	IV496	RS5194	13	2	15	0.1333333333	3.299934001	1.0299794	123.597528
20231223_163140124	IV496	RS5194	12	5	17	0.2941176471	3.599928001	1.853962921	556.1888762
20231223_164223490	IV496	RS5194	5	3	8	0.375	5.199896002	1.873295867	337.1932561
20231223_185201849	N2	RS5194	6	6	12	0.5	3.299934001	1.474970501	530.9893802
20231223_191130540	N2	RS5194	5	6	11	0.5454545455	16.49967001	2.223288868	845.3830923
20231223_200202013	N2	RS5194	6	7	13	0.5384615385	7.456993717	1.918533058	840.5831883
20231223_203225421	N2	RS5194	6	8	14	0.5714285714	10.049799	0.8549829003	460.7907842
20231223_223052688	IV496	RS5194	5	5	10	0.5	2.279954401	2.125957481	697.1860563
20231223_230542140	IV496	RS5194	4	7	11	0.6363636364	9.771233147	1.114263429	467.9906402
20231225_153055784	N2	RS5194	3	8	11	0.7272727273	2.249955001	3.991170177	2132.357353
20231225_153534308	N2	RS5194	3	8	11	0.7272727273	2.249955001	3.991170177	2132.357353
20231225_195700778	IV496	RS5194	6	9	15	0.6	8.999820004	1.439971201	859.7828043
20231225_214140230	IV496	RS5194	2	5	7	0.7142857143	28.79942401	1.859962801	557.9888402
