# Supplementary material for: Interdependence between SEB-3 receptor and NLP-49 peptides shifts across predator-induced defensive behavioral modes in Caenorhabditis elegans
Source: eLife. 2025 Mar 31;13:RP98262. doi: 10.7554/eLife.98262 (PMC11957542; doi:10.7554/eLife.98262)
Supplement: Figure 3—source data 2. [file elife-98262-fig3-data2.zip › figure_3_B_D_supplement_1_C_2_B_D_source_data.txt]

filename	prey	predator	non_exit_escapes	exits	escapes	p_exit_escape	exit_latency_s	reentry_latency_min	total_time_off_lawn
20220919_165230000	AQ3644	RS5194	2	7	9	0.7777777778	6.685580574	1.788297567	709.1858163
20220919_165620000	AQ3644	RS5194	6	5	11	0.4545454545	12.83974321	4.267414652	1024.179516
20220923_193933000	AQ3644	RS5194	5	4	9	0.4444444444	8.999820004	2.382452351	571.7885642
20220923_194340000	AQ3644	RS5194	2	4	6	0.6666666667	7.499850003	2.304953901	553.1889362
20221225_164203000	AQ3644	RS5194	8	2	10	0.2	4.199916002	5.829883402	952.7809444
20221225_175727000	AQ3644	RS5194	5	6	11	0.5454545455	7.799844003	1.618300967	582.5883482
20230117_112200000_1	AQ3644	RS5194	0	3	3	1	4.399912002	5.653220269	1211.97576
20230117_112200000_4	AQ3644	RS5194	2	1	3	0.3333333333	2.399952001	10.5197896	779.9844003
20230117_112704000	AQ3644	RS5194	2	3	5	0.6	5.999880002	5.896548736	1061.378772
20230117_135129000	AQ3644	RS5194	1	1	2	0.5	7.199856003	6.299874003	704.9859003
20230122_030209000	AQ3644	RS5194	4	4	8	0.5	5.399892002	5.037399252	1208.97582
20230122_030750000	AQ3644	RS5194	1	5	6	0.8333333333	5.159896802	5.557888842	1667.366653
20230122_101903000	AQ3644	RS5194	2	6	8	0.75	4.199916002	3.539929201	1274.374513
20230122_111530000	AQ3644	RS5194	18	1	19	0.05263157895	13.79972401	1.749965001	104.9979
20240216_155655989	AQ3644	RS5194	11	4	15	0.2666666667	20.84958301	3.239935201	777.5844483
20240216_194332244	AQ3644	RS5194	6	5	11	0.4545454545	4.559908802	2.093958121	628.1874363
20220919_180652000	AQ3853	RS5194	2	5	7	0.7142857143	10.9197816	2.837943241	851.3829723
20220919_181004000	AQ3853	RS5194	7	6	13	0.4615384615	6.599868003	1.623967521	487.1902562
20220922_144322000	AQ3853	RS5194	2	9	11	0.8181818182	5.999880002	1.643300467	926.3814724
20220922_145103000	AQ3853	RS5194	5	6	11	0.5454545455	7.699846003	0.8866489337	319.1936161
20220922_154936000	AQ3853	RS5194	5	8	13	0.6153846154	9.749805004	0.9924801504	476.3904722
20220922_155510000	AQ3853	RS5194	2	5	7	0.7142857143	13.43973121	0.7439851203	262.7947441
20220923_205126000	AQ3853	RS5194	17	9	26	0.3461538462	9.599808004	1.487748023	803.3839323
20220923_205403000	AQ3853	RS5194	9	11	20	0.55	11.18159455	1.489970201	1014.579708
20221225_174713000	AQ3853	RS5194	3	4	7	0.5714285714	11.849763	1.494970101	358.7928241
20230122_015933000	AQ3853	RS5194	3	5	8	0.625	4.799904002	1.969960601	590.9881802
20230122_020025000	AQ3853	RS5194	12	7	19	0.3684210526	14.05686172	1.095692372	545.9890802
20230122_051427000	AQ3853	RS5194	4	3	7	0.4285714286	7.799844003	0.4733238669	206.9958601
20230122_051503000	AQ3853	RS5194	2	0	2	0	NaN	NaN	574.7885042
20240216_161447531	AQ3853	RS5194	8	5	13	0.3846153846	13.19973601	1.267974641	394.1921162
20240216_192032313	AQ3853	RS5194	2	5	7	0.7142857143	5.039899202	1.14397712	641.3871723
20220919_154408000	N2	RS5194	9	1	10	0.1	8.999820004	2.579948401	257.9948401
20220919_154528000	N2	RS5194	5	5	10	0.5	20.75958481	5.515889682	1654.766905
20220922_122857000	N2	RS5194	5	6	11	0.5454545455	11.599768	1.15747685	424.1915162
20220922_123309000	N2	RS5194	4	4	8	0.5	6.299874003	1.352472951	388.7922242
20220922_133645000	N2	RS5194	8	9	17	0.5294117647	4.999900002	1.015535245	612.5877482
20220922_133951000	N2	RS5194	4	9	13	0.6923076923	12.199756	1.103727925	672.5865483
20220923_183314000	N2	RS5194	3	6	9	0.6666666667	12.299754	2.911608434	1130.97738
20220923_183540000	N2	RS5194	5	3	8	0.375	6.799864003	6.529869403	1175.376492
20221225_165217000	N2	RS5194	2	6	8	0.75	9.999800004	1.341973161	484.7903042
20230117_112200000_2	N2	RS5194	3	1	4	0.25	0.5999880002	1.299974001	251.9949601
20230117_112200000_3	N2	RS5194	2	4	6	0.6666666667	5.099898002	1.604967901	678.5864283
20230117_123901000	N2	RS5194	2	4	6	0.6666666667	6.749865003	4.902401952	1627.167457
20230117_145615000	N2	RS5194	2	2	4	0.5	17.39965201	1.374972501	1025.379492
20230122_040451000	N2	RS5194	2	3	5	0.6	4.399912002	8.32316687	1498.170037
20230122_041022000	N2	RS5194	4	3	7	0.4285714286	8.599828003	2.413285068	434.3913122
20230122_112318000	N2	RS5194	4	5	9	0.5555555556	3.479930401	4.713239069	1061.97876
20240216_170221126	N2	RS5194	5	5	10	0.5	11.6397672	1.655966881	496.7900642
20240216_215212000	N2	RS5194	1	5	6	0.8333333333	3.359932801	0.7819843603	234.5953081
