# Supplementary material for: Interdependence between SEB-3 receptor and NLP-49 peptides shifts across predator-induced defensive behavioral modes in Caenorhabditis elegans
Source: eLife. 2025 Mar 31;13:RP98262. doi: 10.7554/eLife.98262 (PMC11957542; doi:10.7554/eLife.98262)
Supplement: Figure 3—source data 3. [file elife-98262-fig3-data3.zip › figure_3_E_source_data.txt]

prey id	prey	predator	exposure	outstretched	inside
20221018_073	IV496	RS5194	1	0	1
20221018_074	IV496	RS5194	1	0	1
20221018_075	IV496	RS5194	1	0	1
20221018_076	IV496	RS5194	1	0	1
20221018_077	IV496	RS5194	1	0	1
20221018_078	IV496	RS5194	1	0	1
20221018_079	IV496	RS5194	1	0	1
20221018_080	IV496	RS5194	1	0	1
20221018_081	IV496	RS5194	1	0	1
20221024_010	IV496	RS5194	1	0	1
20221024_011	IV496	RS5194	1	0	1
20221024_012	IV496	RS5194	1	0	1
20221024_013	IV496	RS5194	1	0	1
20221024_014	IV496	RS5194	1	0	1
20221024_015	IV496	RS5194	1	0	1
20221024_016	IV496	RS5194	1	0	1
20221024_017	IV496	RS5194	1	0	1
20221024_018	IV496	RS5194	1	0	1
20221025_010	IV496	RS5194	1	0	1
20221025_011	IV496	RS5194	1	0	1
20221025_012	IV496	RS5194	1	0	1
20221025_013	IV496	RS5194	1	0	1
20221025_014	IV496	RS5194	1	0	1
20221025_015	IV496	RS5194	1	0	1
20221025_016	IV496	RS5194	1	0	1
20221025_017	IV496	RS5194	1	0	1
20221025_018	IV496	RS5194	1	0	1
20221018_073	IV496	RS5194	2	0	1
20221018_074	IV496	RS5194	2	0	1
20221018_075	IV496	RS5194	2	0	1
20221018_076	IV496	RS5194	2	0	1
20221018_077	IV496	RS5194	2	0	1
20221018_078	IV496	RS5194	2	0	1
20221018_079	IV496	RS5194	2	0	1
20221018_080	IV496	RS5194	2	0	1
20221018_081	IV496	RS5194	2	0	1
20221024_010	IV496	RS5194	2	0	1
20221024_011	IV496	RS5194	2	0	1
20221024_012	IV496	RS5194	2	0	1
20221024_013	IV496	RS5194	2	0	1
20221024_014	IV496	RS5194	2	0	1
20221024_015	IV496	RS5194	2	0	1
20221024_016	IV496	RS5194	2	0	1
20221024_018	IV496	RS5194	2	0	1
20221025_010	IV496	RS5194	2	0	1
20221025_011	IV496	RS5194	2	0	1
20221025_012	IV496	RS5194	2	0	1
20221025_013	IV496	RS5194	2	0	1
20221025_014	IV496	RS5194	2	0	1
20221025_015	IV496	RS5194	2	0	1
20221025_016	IV496	RS5194	2	0	1
20221025_017	IV496	RS5194	2	0	1
20221025_018	IV496	RS5194	2	0	1
20221018_073	IV496	RS5194	3	0	1
20221018_074	IV496	RS5194	3	0	1
20221018_075	IV496	RS5194	3	0	1
20221018_076	IV496	RS5194	3	0	1
20221018_077	IV496	RS5194	3	0	1
20221018_078	IV496	RS5194	3	0	1
20221018_079	IV496	RS5194	3	0	1
20221018_080	IV496	RS5194	3	0	1
20221018_081	IV496	RS5194	3	0	1
20221024_010	IV496	RS5194	3	0	1
20221024_012	IV496	RS5194	3	0	1
20221024_013	IV496	RS5194	3	0	1
20221024_014	IV496	RS5194	3	0	1
20221024_016	IV496	RS5194	3	0	1
20221024_017	IV496	RS5194	3	0	1
20221024_018	IV496	RS5194	3	0	1
20221025_010	IV496	RS5194	3	0	1
20221025_011	IV496	RS5194	3	0	1
20221025_012	IV496	RS5194	3	0	1
20221025_013	IV496	RS5194	3	0	1
20221025_014	IV496	RS5194	3	0	1
20221025_015	IV496	RS5194	3	0	1
20221025_016	IV496	RS5194	3	0	1
20221025_017	IV496	RS5194	3	0	1
20221025_018	IV496	RS5194	3	0	1
20221018_073	IV496	RS5194	4	0	1
20221018_074	IV496	RS5194	4	0	1
20221018_075	IV496	RS5194	4	0	1
20221018_076	IV496	RS5194	4	0	1
20221018_077	IV496	RS5194	4	0	1
20221018_078	IV496	RS5194	4	0	1
20221018_079	IV496	RS5194	4	0	1
20221018_080	IV496	RS5194	4	0	1
20221018_081	IV496	RS5194	4	0	1
20221024_010	IV496	RS5194	4	0	1
20221024_012	IV496	RS5194	4	0	1
20221024_013	IV496	RS5194	4	0	1
20221024_014	IV496	RS5194	4	0	1
20221024_016	IV496	RS5194	4	0	1
20221024_017	IV496	RS5194	4	0	1
20221024_018	IV496	RS5194	4	0	1
20221025_011	IV496	RS5194	4	0	1
20221025_012	IV496	RS5194	4	0	1
20221025_013	IV496	RS5194	4	0	1
20221025_014	IV496	RS5194	4	0	1
20221025_015	IV496	RS5194	4	0	1
20221025_016	IV496	RS5194	4	0	1
20221025_017	IV496	RS5194	4	0	1
20221025_018	IV496	RS5194	4	0	1
20221018_073	IV496	RS5194	5	0	1
20221018_074	IV496	RS5194	5	0	1
20221018_075	IV496	RS5194	5	0	1
20221018_076	IV496	RS5194	5	0	1
20221018_077	IV496	RS5194	5	0	1
20221018_078	IV496	RS5194	5	0	1
20221018_079	IV496	RS5194	5	0	1
20221018_080	IV496	RS5194	5	0	1
20221018_081	IV496	RS5194	5	0	1
20221024_010	IV496	RS5194	5	0	1
20221024_012	IV496	RS5194	5	0	1
20221024_013	IV496	RS5194	5	0	1
20221024_014	IV496	RS5194	5	0	1
20221024_016	IV496	RS5194	5	0	1
20221024_017	IV496	RS5194	5	0	1
20221024_018	IV496	RS5194	5	0	1
20221025_011	IV496	RS5194	5	0	1
20221025_012	IV496	RS5194	5	0	1
20221025_013	IV496	RS5194	5	0	1
20221025_014	IV496	RS5194	5	0	1
20221025_015	IV496	RS5194	5	0	1
20221025_016	IV496	RS5194	5	0	1
20221025_017	IV496	RS5194	5	0	1
20221025_018	IV496	RS5194	5	0	1
20221018_073	IV496	RS5194	6	0	1
20221018_074	IV496	RS5194	6	0	1
20221018_075	IV496	RS5194	6	0	1
20221018_076	IV496	RS5194	6	0	1
20221018_077	IV496	RS5194	6	0	1
20221018_078	IV496	RS5194	6	0	1
20221018_079	IV496	RS5194	6	0	1
20221018_080	IV496	RS5194	6	0	1
20221018_081	IV496	RS5194	6	0	1
20221024_010	IV496	RS5194	6	0	1
20221024_013	IV496	RS5194	6	0	1
20221024_014	IV496	RS5194	6	0	1
20221024_015	IV496	RS5194	6	0	1
20221024_016	IV496	RS5194	6	0	1
20221024_017	IV496	RS5194	6	0	1
20221024_018	IV496	RS5194	6	0	1
20221025_011	IV496	RS5194	6	0	1
20221025_012	IV496	RS5194	6	0	1
20221025_013	IV496	RS5194	6	0	1
20221025_014	IV496	RS5194	6	0	1
20221025_015	IV496	RS5194	6	0	1
20221025_016	IV496	RS5194	6	0	1
20221025_018	IV496	RS5194	6	0	1
20220119_009	IV820	RS5194	1	0	1
20220119_011	IV820	RS5194	1	0	1
20220119_013	IV820	RS5194	1	0	1
20220119_015	IV820	RS5194	1	0	1
20220119_016	IV820	RS5194	1	0	1
20220121_002	IV820	RS5194	1	0	1
20220121_003	IV820	RS5194	1	0	1
20220121_007	IV820	RS5194	1	0	1
20220208_026	IV820	RS5194	1	0	1
20220208_029	IV820	RS5194	1	0	1
20220208_030	IV820	RS5194	1	0	1
20220208_032	IV820	RS5194	1	0	1
20220210_008	IV820	RS5194	1	0	1
20220210_013	IV820	RS5194	1	0	1
20220210_014	IV820	RS5194	1	0	1
20220218_001	IV820	RS5194	1	0	1
20220218_002	IV820	RS5194	1	0	1
20220218_003	IV820	RS5194	1	0	1
20220218_004	IV820	RS5194	1	0	1
20220119_013	IV820	RS5194	2	0	1
20220119_014	IV820	RS5194	2	0	1
20220119_017	IV820	RS5194	2	0	1
20220121_001	IV820	RS5194	2	0	1
20220121_002	IV820	RS5194	2	0	1
20220121_003	IV820	RS5194	2	0	1
20220121_004	IV820	RS5194	2	0	1
20220121_005	IV820	RS5194	2	0	1
20220208_025	IV820	RS5194	2	0	1
20220208_026	IV820	RS5194	2	0	1
20220208_027	IV820	RS5194	2	0	1
20220208_028	IV820	RS5194	2	0	1
20220208_029	IV820	RS5194	2	0	1
20220208_031	IV820	RS5194	2	0	1
20220208_032	IV820	RS5194	2	0	1
20220210_010	IV820	RS5194	2	0	1
20220210_011	IV820	RS5194	2	0	1
20220218_002	IV820	RS5194	2	0	1
20220218_003	IV820	RS5194	2	0	1
20220218_004	IV820	RS5194	2	0	1
20220119_012	IV820	RS5194	3	0	1
20220119_017	IV820	RS5194	3	0	1
20220121_003	IV820	RS5194	3	0	1
20220121_005	IV820	RS5194	3	0	1
20220121_007	IV820	RS5194	3	0	1
20220208_026	IV820	RS5194	3	0	1
20220208_027	IV820	RS5194	3	0	1
20220208_028	IV820	RS5194	3	0	1
20220208_032	IV820	RS5194	3	0	1
20220210_008	IV820	RS5194	3	0	1
20220210_009	IV820	RS5194	3	0	1
20220210_010	IV820	RS5194	3	0	1
20220210_013	IV820	RS5194	3	0	1
20220210_014	IV820	RS5194	3	0	1
20220218_001	IV820	RS5194	3	0	1
20220218_002	IV820	RS5194	3	0	1
20220119_013	IV820	RS5194	4	0	1
20220119_016	IV820	RS5194	4	0	1
20220121_002	IV820	RS5194	4	0	1
20220121_003	IV820	RS5194	4	0	1
20220208_025	IV820	RS5194	4	0	1
20220208_026	IV820	RS5194	4	0	1
20220208_028	IV820	RS5194	4	0	1
20220208_031	IV820	RS5194	4	0	1
20220210_010	IV820	RS5194	4	0	1
20220210_011	IV820	RS5194	4	0	1
20220210_013	IV820	RS5194	4	0	1
20220218_001	IV820	RS5194	4	0	1
20220218_002	IV820	RS5194	4	0	1
20220218_003	IV820	RS5194	4	0	1
20220119_016	IV820	RS5194	5	0	1
20220119_017	IV820	RS5194	5	0	1
20220121_001	IV820	RS5194	5	0	1
20220121_002	IV820	RS5194	5	0	1
20220121_003	IV820	RS5194	5	0	1
20220208_029	IV820	RS5194	5	0	1
20220208_030	IV820	RS5194	5	0	1
20220208_031	IV820	RS5194	5	0	1
20220210_008	IV820	RS5194	5	0	1
20220210_014	IV820	RS5194	5	0	1
20220218_001	IV820	RS5194	5	0	1
20220218_003	IV820	RS5194	5	0	1
20220218_004	IV820	RS5194	5	0	1
20220119_013	IV820	RS5194	6	0	1
20220208_026	IV820	RS5194	6	0	1
20220208_027	IV820	RS5194	6	0	1
20220210_009	IV820	RS5194	6	0	1
20220210_013	IV820	RS5194	6	0	1
20220218_003	IV820	RS5194	6	0	1
20220119_004	N2	RS5194	1	0	1
20220119_005	N2	RS5194	1	0	1
20220119_006	N2	RS5194	1	0	1
20220119_007	N2	RS5194	1	0	1
20220119_008	N2	RS5194	1	0	1
20220121_008	N2	RS5194	1	0	1
20220121_010	N2	RS5194	1	0	1
20220121_012	N2	RS5194	1	0	1
20220121_013	N2	RS5194	1	0	1
20220121_014	N2	RS5194	1	0	1
20220208_017	N2	RS5194	1	0	1
20220208_018	N2	RS5194	1	0	1
20220208_019	N2	RS5194	1	0	1
20220208_020	N2	RS5194	1	0	1
20220208_021	N2	RS5194	1	0	1
20220208_023	N2	RS5194	1	0	1
20220210_016	N2	RS5194	1	0	1
20220210_017	N2	RS5194	1	0	1
20220210_021	N2	RS5194	1	0	1
20220218_015	N2	RS5194	1	0	1
20221018_029	N2	RS5194	1	0	1
20221018_030	N2	RS5194	1	0	1
20221018_031	N2	RS5194	1	0	1
20221018_032	N2	RS5194	1	0	1
20221018_033	N2	RS5194	1	0	1
20221018_034	N2	RS5194	1	0	1
20221018_035	N2	RS5194	1	0	1
20221018_036	N2	RS5194	1	0	1
20221018_055	N2	RS5194	1	0	1
20221018_056	N2	RS5194	1	0	1
20221018_057	N2	RS5194	1	0	1
20221018_058	N2	RS5194	1	0	1
20221018_059	N2	RS5194	1	0	1
20221018_061	N2	RS5194	1	0	1
20221018_062	N2	RS5194	1	0	1
20221018_063	N2	RS5194	1	0	1
20221024_001	N2	RS5194	1	0	1
20221024_002	N2	RS5194	1	0	1
20221024_004	N2	RS5194	1	0	1
20221024_006	N2	RS5194	1	0	1
20221024_007	N2	RS5194	1	0	1
20221024_009	N2	RS5194	1	0	1
20221025_001	N2	RS5194	1	0	1
20221025_003	N2	RS5194	1	0	1
20221025_004	N2	RS5194	1	0	1
20221025_005	N2	RS5194	1	0	1
20221025_006	N2	RS5194	1	0	1
20221025_007	N2	RS5194	1	0	1
20221025_008	N2	RS5194	1	0	1
20220119_001	N2	RS5194	2	0	1
20220119_003	N2	RS5194	2	0	1
20220119_005	N2	RS5194	2	0	1
20220119_006	N2	RS5194	2	0	1
20220119_007	N2	RS5194	2	0	1
20220119_008	N2	RS5194	2	0	1
20220121_008	N2	RS5194	2	0	1
20220121_009	N2	RS5194	2	0	1
20220121_014	N2	RS5194	2	0	1
20220208_019	N2	RS5194	2	0	1
20220210_015	N2	RS5194	2	0	1
20220210_016	N2	RS5194	2	0	1
20220210_018	N2	RS5194	2	0	1
20220210_021	N2	RS5194	2	0	1
20220218_013	N2	RS5194	2	0	1
20220218_015	N2	RS5194	2	0	1
20220218_016	N2	RS5194	2	0	1
20221018_028	N2	RS5194	2	0	1
20221018_030	N2	RS5194	2	0	1
20221018_033	N2	RS5194	2	0	1
20221018_034	N2	RS5194	2	0	1
20221018_035	N2	RS5194	2	0	1
20221018_056	N2	RS5194	2	0	1
20221018_057	N2	RS5194	2	0	1
20221018_058	N2	RS5194	2	0	1
20221018_059	N2	RS5194	2	0	1
20221018_061	N2	RS5194	2	0	1
20221018_062	N2	RS5194	2	0	1
20221018_063	N2	RS5194	2	0	1
20221024_001	N2	RS5194	2	0	1
20221024_004	N2	RS5194	2	0	1
20221024_006	N2	RS5194	2	0	1
20221024_008	N2	RS5194	2	0	1
20221025_001	N2	RS5194	2	0	1
20221025_003	N2	RS5194	2	0	1
20221025_004	N2	RS5194	2	0	1
20221025_005	N2	RS5194	2	0	1
20221025_007	N2	RS5194	2	0	1
20221025_008	N2	RS5194	2	0	1
20220119_001	N2	RS5194	3	0	1
20220119_002	N2	RS5194	3	0	1
20220119_006	N2	RS5194	3	0	1
20220119_007	N2	RS5194	3	0	1
20220119_008	N2	RS5194	3	0	1
20220121_010	N2	RS5194	3	0	1
20220121_012	N2	RS5194	3	0	1
20220208_019	N2	RS5194	3	0	1
20220208_023	N2	RS5194	3	0	1
20221018_028	N2	RS5194	3	0	1
20221018_029	N2	RS5194	3	0	1
20221018_030	N2	RS5194	3	0	1
20221018_035	N2	RS5194	3	0	1
20221018_057	N2	RS5194	3	0	1
20221018_058	N2	RS5194	3	0	1
20221018_059	N2	RS5194	3	0	1
20221018_061	N2	RS5194	3	0	1
20221018_062	N2	RS5194	3	0	1
20221018_063	N2	RS5194	3	0	1
20221024_007	N2	RS5194	3	0	1
20221025_001	N2	RS5194	3	0	1
20221025_002	N2	RS5194	3	0	1
20221025_003	N2	RS5194	3	0	1
20221025_004	N2	RS5194	3	0	1
20221025_005	N2	RS5194	3	0	1
20220119_004	N2	RS5194	4	0	1
20220119_006	N2	RS5194	4	0	1
20220119_008	N2	RS5194	4	0	1
20220121_011	N2	RS5194	4	0	1
20220121_014	N2	RS5194	4	0	1
20220208_018	N2	RS5194	4	0	1
20220208_023	N2	RS5194	4	0	1
20220208_024	N2	RS5194	4	0	1
20220210_018	N2	RS5194	4	0	1
20220210_019	N2	RS5194	4	0	1
20220210_021	N2	RS5194	4	0	1
20220218_013	N2	RS5194	4	0	1
20220218_015	N2	RS5194	4	0	1
20220218_016	N2	RS5194	4	0	1
20221018_029	N2	RS5194	4	0	1
20221018_030	N2	RS5194	4	0	1
20221018_032	N2	RS5194	4	0	1
20221018_035	N2	RS5194	4	0	1
20221018_057	N2	RS5194	4	0	1
20221018_058	N2	RS5194	4	0	1
20221018_059	N2	RS5194	4	0	1
20221018_060	N2	RS5194	4	0	1
20221018_062	N2	RS5194	4	0	1
20221018_063	N2	RS5194	4	0	1
20221024_001	N2	RS5194	4	0	1
20221024_003	N2	RS5194	4	0	1
20221024_007	N2	RS5194	4	0	1
20221025_005	N2	RS5194	4	0	1
20220119_006	N2	RS5194	5	0	1
20220121_010	N2	RS5194	5	0	1
20220208_018	N2	RS5194	5	0	1
20220208_019	N2	RS5194	5	0	1
20220208_024	N2	RS5194	5	0	1
20220210_015	N2	RS5194	5	0	1
20220210_018	N2	RS5194	5	0	1
20220218_014	N2	RS5194	5	0	1
20221018_028	N2	RS5194	5	0	1
20221018_033	N2	RS5194	5	0	1
20221018_055	N2	RS5194	5	0	1
20221018_056	N2	RS5194	5	0	1
20221018_057	N2	RS5194	5	0	1
20221018_058	N2	RS5194	5	0	1
20221018_059	N2	RS5194	5	0	1
20221018_060	N2	RS5194	5	0	1
20221018_062	N2	RS5194	5	0	1
20221018_063	N2	RS5194	5	0	1
20221025_001	N2	RS5194	5	0	1
20221025_005	N2	RS5194	5	0	1
20220208_018	N2	RS5194	6	0	1
20220210_015	N2	RS5194	6	0	1
20220210_019	N2	RS5194	6	0	1
20221018_056	N2	RS5194	6	0	1
20221018_058	N2	RS5194	6	0	1
20221024_001	N2	RS5194	6	0	1
20221024_003	N2	RS5194	6	0	1
20221024_004	N2	RS5194	6	0	1
20221025_007	N2	RS5194	6	0	1
20221024_017	IV496	RS5194	2	1	0
20221024_015	IV496	RS5194	3	1	0
20221024_015	IV496	RS5194	4	1	0
20221025_010	IV496	RS5194	4	1	0
20221024_015	IV496	RS5194	5	1	0
20221024_012	IV496	RS5194	6	1	0
20221025_017	IV496	RS5194	6	1	0
20220119_010	IV820	RS5194	1	1	0
20220121_004	IV820	RS5194	1	1	0
20220121_005	IV820	RS5194	1	1	0
20220208_025	IV820	RS5194	1	1	0
20220208_027	IV820	RS5194	1	1	0
20220208_028	IV820	RS5194	1	1	0
20220210_009	IV820	RS5194	1	1	0
20220210_011	IV820	RS5194	1	1	0
20220119_009	IV820	RS5194	2	1	0
20220119_011	IV820	RS5194	2	1	0
20220119_012	IV820	RS5194	2	1	0
20220119_015	IV820	RS5194	2	1	0
20220119_016	IV820	RS5194	2	1	0
20220121_006	IV820	RS5194	2	1	0
20220121_007	IV820	RS5194	2	1	0
20220208_030	IV820	RS5194	2	1	0
20220210_008	IV820	RS5194	2	1	0
20220210_013	IV820	RS5194	2	1	0
20220218_001	IV820	RS5194	2	1	0
20220119_009	IV820	RS5194	3	1	0
20220119_010	IV820	RS5194	3	1	0
20220119_011	IV820	RS5194	3	1	0
20220119_013	IV820	RS5194	3	1	0
20220119_014	IV820	RS5194	3	1	0
20220119_015	IV820	RS5194	3	1	0
20220119_016	IV820	RS5194	3	1	0
20220121_001	IV820	RS5194	3	1	0
20220121_002	IV820	RS5194	3	1	0
20220121_004	IV820	RS5194	3	1	0
20220208_029	IV820	RS5194	3	1	0
20220208_030	IV820	RS5194	3	1	0
20220208_031	IV820	RS5194	3	1	0
20220210_011	IV820	RS5194	3	1	0
20220210_012	IV820	RS5194	3	1	0
20220218_003	IV820	RS5194	3	1	0
20220218_004	IV820	RS5194	3	1	0
20220119_009	IV820	RS5194	4	1	0
20220119_010	IV820	RS5194	4	1	0
20220119_011	IV820	RS5194	4	1	0
20220119_012	IV820	RS5194	4	1	0
20220119_014	IV820	RS5194	4	1	0
20220119_015	IV820	RS5194	4	1	0
20220119_017	IV820	RS5194	4	1	0
20220121_001	IV820	RS5194	4	1	0
20220121_004	IV820	RS5194	4	1	0
20220121_005	IV820	RS5194	4	1	0
20220121_006	IV820	RS5194	4	1	0
20220121_007	IV820	RS5194	4	1	0
20220208_029	IV820	RS5194	4	1	0
20220208_030	IV820	RS5194	4	1	0
20220208_032	IV820	RS5194	4	1	0
20220210_008	IV820	RS5194	4	1	0
20220210_009	IV820	RS5194	4	1	0
20220210_012	IV820	RS5194	4	1	0
20220210_014	IV820	RS5194	4	1	0
20220119_009	IV820	RS5194	5	1	0
20220119_010	IV820	RS5194	5	1	0
20220119_011	IV820	RS5194	5	1	0
20220119_012	IV820	RS5194	5	1	0
20220119_013	IV820	RS5194	5	1	0
20220119_014	IV820	RS5194	5	1	0
20220119_015	IV820	RS5194	5	1	0
20220121_004	IV820	RS5194	5	1	0
20220121_005	IV820	RS5194	5	1	0
20220121_006	IV820	RS5194	5	1	0
20220121_007	IV820	RS5194	5	1	0
20220208_025	IV820	RS5194	5	1	0
20220208_026	IV820	RS5194	5	1	0
20220208_027	IV820	RS5194	5	1	0
20220208_028	IV820	RS5194	5	1	0
20220208_032	IV820	RS5194	5	1	0
20220210_009	IV820	RS5194	5	1	0
20220210_010	IV820	RS5194	5	1	0
20220210_011	IV820	RS5194	5	1	0
20220210_012	IV820	RS5194	5	1	0
20220210_013	IV820	RS5194	5	1	0
20220119_009	IV820	RS5194	6	1	0
20220119_010	IV820	RS5194	6	1	0
20220119_012	IV820	RS5194	6	1	0
20220119_014	IV820	RS5194	6	1	0
20220119_015	IV820	RS5194	6	1	0
20220119_016	IV820	RS5194	6	1	0
20220119_017	IV820	RS5194	6	1	0
20220121_002	IV820	RS5194	6	1	0
20220121_003	IV820	RS5194	6	1	0
20220121_005	IV820	RS5194	6	1	0
20220121_006	IV820	RS5194	6	1	0
20220121_007	IV820	RS5194	6	1	0
20220208_025	IV820	RS5194	6	1	0
20220208_028	IV820	RS5194	6	1	0
20220208_029	IV820	RS5194	6	1	0
20220208_030	IV820	RS5194	6	1	0
20220208_031	IV820	RS5194	6	1	0
20220208_032	IV820	RS5194	6	1	0
20220210_008	IV820	RS5194	6	1	0
20220210_010	IV820	RS5194	6	1	0
20220210_011	IV820	RS5194	6	1	0
20220210_012	IV820	RS5194	6	1	0
20220210_014	IV820	RS5194	6	1	0
20220218_002	IV820	RS5194	6	1	0
20220218_004	IV820	RS5194	6	1	0
20220119_001	N2	RS5194	1	1	0
20220119_002	N2	RS5194	1	1	0
20220119_003	N2	RS5194	1	1	0
20220121_009	N2	RS5194	1	1	0
20220210_019	N2	RS5194	1	1	0
20220210_020	N2	RS5194	1	1	0
20220218_013	N2	RS5194	1	1	0
20220218_014	N2	RS5194	1	1	0
20221018_028	N2	RS5194	1	1	0
20221018_060	N2	RS5194	1	1	0
20221024_003	N2	RS5194	1	1	0
20221024_005	N2	RS5194	1	1	0
20221024_008	N2	RS5194	1	1	0
20221025_002	N2	RS5194	1	1	0
20220119_002	N2	RS5194	2	1	0
20220119_004	N2	RS5194	2	1	0
20220121_010	N2	RS5194	2	1	0
20220121_011	N2	RS5194	2	1	0
20220121_012	N2	RS5194	2	1	0
20220121_013	N2	RS5194	2	1	0
20220208_017	N2	RS5194	2	1	0
20220208_018	N2	RS5194	2	1	0
20220208_020	N2	RS5194	2	1	0
20220208_021	N2	RS5194	2	1	0
20220208_022	N2	RS5194	2	1	0
20220208_024	N2	RS5194	2	1	0
20220210_017	N2	RS5194	2	1	0
20220210_019	N2	RS5194	2	1	0
20220210_020	N2	RS5194	2	1	0
20221018_029	N2	RS5194	2	1	0
20221018_031	N2	RS5194	2	1	0
20221018_032	N2	RS5194	2	1	0
20221018_036	N2	RS5194	2	1	0
20221018_055	N2	RS5194	2	1	0
20221018_060	N2	RS5194	2	1	0
20221024_002	N2	RS5194	2	1	0
20221024_003	N2	RS5194	2	1	0
20221024_005	N2	RS5194	2	1	0
20221024_007	N2	RS5194	2	1	0
20221024_009	N2	RS5194	2	1	0
20221025_002	N2	RS5194	2	1	0
20221025_006	N2	RS5194	2	1	0
20220119_003	N2	RS5194	3	1	0
20220119_004	N2	RS5194	3	1	0
20220119_005	N2	RS5194	3	1	0
20220121_009	N2	RS5194	3	1	0
20220121_011	N2	RS5194	3	1	0
20220121_013	N2	RS5194	3	1	0
20220121_014	N2	RS5194	3	1	0
20220208_017	N2	RS5194	3	1	0
20220208_018	N2	RS5194	3	1	0
20220208_020	N2	RS5194	3	1	0
20220208_022	N2	RS5194	3	1	0
20220208_024	N2	RS5194	3	1	0
20220210_015	N2	RS5194	3	1	0
20220210_017	N2	RS5194	3	1	0
20220210_019	N2	RS5194	3	1	0
20220210_020	N2	RS5194	3	1	0
20220210_021	N2	RS5194	3	1	0
20220218_013	N2	RS5194	3	1	0
20220218_014	N2	RS5194	3	1	0
20220218_015	N2	RS5194	3	1	0
20220218_016	N2	RS5194	3	1	0
20221018_031	N2	RS5194	3	1	0
20221018_032	N2	RS5194	3	1	0
20221018_033	N2	RS5194	3	1	0
20221018_034	N2	RS5194	3	1	0
20221018_036	N2	RS5194	3	1	0
20221018_055	N2	RS5194	3	1	0
20221018_056	N2	RS5194	3	1	0
20221018_060	N2	RS5194	3	1	0
20221024_001	N2	RS5194	3	1	0
20221024_002	N2	RS5194	3	1	0
20221024_003	N2	RS5194	3	1	0
20221024_004	N2	RS5194	3	1	0
20221024_005	N2	RS5194	3	1	0
20221024_006	N2	RS5194	3	1	0
20221024_008	N2	RS5194	3	1	0
20221024_009	N2	RS5194	3	1	0
20221025_006	N2	RS5194	3	1	0
20221025_007	N2	RS5194	3	1	0
20221025_008	N2	RS5194	3	1	0
20220119_001	N2	RS5194	4	1	0
20220119_002	N2	RS5194	4	1	0
20220119_003	N2	RS5194	4	1	0
20220119_005	N2	RS5194	4	1	0
20220119_007	N2	RS5194	4	1	0
20220121_008	N2	RS5194	4	1	0
20220121_010	N2	RS5194	4	1	0
20220121_012	N2	RS5194	4	1	0
20220121_013	N2	RS5194	4	1	0
20220208_017	N2	RS5194	4	1	0
20220208_020	N2	RS5194	4	1	0
20220208_021	N2	RS5194	4	1	0
20220208_022	N2	RS5194	4	1	0
20220210_015	N2	RS5194	4	1	0
20220210_016	N2	RS5194	4	1	0
20220210_017	N2	RS5194	4	1	0
20220218_014	N2	RS5194	4	1	0
20221018_031	N2	RS5194	4	1	0
20221018_033	N2	RS5194	4	1	0
20221018_034	N2	RS5194	4	1	0
20221018_036	N2	RS5194	4	1	0
20221018_055	N2	RS5194	4	1	0
20221018_056	N2	RS5194	4	1	0
20221018_061	N2	RS5194	4	1	0
20221024_002	N2	RS5194	4	1	0
20221024_004	N2	RS5194	4	1	0
20221024_005	N2	RS5194	4	1	0
20221024_006	N2	RS5194	4	1	0
20221024_008	N2	RS5194	4	1	0
20221024_009	N2	RS5194	4	1	0
20221025_001	N2	RS5194	4	1	0
20221025_002	N2	RS5194	4	1	0
20221025_003	N2	RS5194	4	1	0
20221025_004	N2	RS5194	4	1	0
20221025_006	N2	RS5194	4	1	0
20221025_007	N2	RS5194	4	1	0
20221025_008	N2	RS5194	4	1	0
20220119_001	N2	RS5194	5	1	0
20220119_002	N2	RS5194	5	1	0
20220119_003	N2	RS5194	5	1	0
20220119_005	N2	RS5194	5	1	0
20220119_008	N2	RS5194	5	1	0
20220121_008	N2	RS5194	5	1	0
20220121_009	N2	RS5194	5	1	0
20220121_011	N2	RS5194	5	1	0
20220121_012	N2	RS5194	5	1	0
20220121_013	N2	RS5194	5	1	0
20220121_014	N2	RS5194	5	1	0
20220208_017	N2	RS5194	5	1	0
20220208_020	N2	RS5194	5	1	0
20220208_021	N2	RS5194	5	1	0
20220208_022	N2	RS5194	5	1	0
20220208_023	N2	RS5194	5	1	0
20220210_016	N2	RS5194	5	1	0
20220210_017	N2	RS5194	5	1	0
20220210_019	N2	RS5194	5	1	0
20220210_020	N2	RS5194	5	1	0
20220210_021	N2	RS5194	5	1	0
20220218_013	N2	RS5194	5	1	0
20220218_015	N2	RS5194	5	1	0
20220218_016	N2	RS5194	5	1	0
20221018_029	N2	RS5194	5	1	0
20221018_030	N2	RS5194	5	1	0
20221018_031	N2	RS5194	5	1	0
20221018_032	N2	RS5194	5	1	0
20221018_034	N2	RS5194	5	1	0
20221018_035	N2	RS5194	5	1	0
20221018_036	N2	RS5194	5	1	0
20221018_061	N2	RS5194	5	1	0
20221024_001	N2	RS5194	5	1	0
20221024_002	N2	RS5194	5	1	0
20221024_003	N2	RS5194	5	1	0
20221024_004	N2	RS5194	5	1	0
20221024_005	N2	RS5194	5	1	0
20221024_006	N2	RS5194	5	1	0
20221024_007	N2	RS5194	5	1	0
20221024_008	N2	RS5194	5	1	0
20221024_009	N2	RS5194	5	1	0
20221025_002	N2	RS5194	5	1	0
20221025_003	N2	RS5194	5	1	0
20221025_004	N2	RS5194	5	1	0
20221025_006	N2	RS5194	5	1	0
20221025_007	N2	RS5194	5	1	0
20221025_008	N2	RS5194	5	1	0
20220119_001	N2	RS5194	6	1	0
20220119_002	N2	RS5194	6	1	0
20220119_003	N2	RS5194	6	1	0
20220119_004	N2	RS5194	6	1	0
20220119_005	N2	RS5194	6	1	0
20220119_006	N2	RS5194	6	1	0
20220119_007	N2	RS5194	6	1	0
20220119_008	N2	RS5194	6	1	0
20220121_008	N2	RS5194	6	1	0
20220121_009	N2	RS5194	6	1	0
20220121_010	N2	RS5194	6	1	0
20220121_011	N2	RS5194	6	1	0
20220121_012	N2	RS5194	6	1	0
20220121_013	N2	RS5194	6	1	0
20220121_014	N2	RS5194	6	1	0
20220208_017	N2	RS5194	6	1	0
20220208_019	N2	RS5194	6	1	0
20220208_020	N2	RS5194	6	1	0
20220208_021	N2	RS5194	6	1	0
20220208_022	N2	RS5194	6	1	0
20220208_023	N2	RS5194	6	1	0
20220208_024	N2	RS5194	6	1	0
20220210_016	N2	RS5194	6	1	0
20220210_017	N2	RS5194	6	1	0
20220210_018	N2	RS5194	6	1	0
20220210_020	N2	RS5194	6	1	0
20220210_021	N2	RS5194	6	1	0
20220218_013	N2	RS5194	6	1	0
20220218_014	N2	RS5194	6	1	0
20220218_015	N2	RS5194	6	1	0
20220218_016	N2	RS5194	6	1	0
20221018_028	N2	RS5194	6	1	0
20221018_029	N2	RS5194	6	1	0
20221018_030	N2	RS5194	6	1	0
20221018_031	N2	RS5194	6	1	0
20221018_032	N2	RS5194	6	1	0
20221018_033	N2	RS5194	6	1	0
20221018_034	N2	RS5194	6	1	0
20221018_035	N2	RS5194	6	1	0
20221018_036	N2	RS5194	6	1	0
20221018_055	N2	RS5194	6	1	0
20221018_057	N2	RS5194	6	1	0
20221018_059	N2	RS5194	6	1	0
20221018_060	N2	RS5194	6	1	0
20221018_061	N2	RS5194	6	1	0
20221018_062	N2	RS5194	6	1	0
20221018_063	N2	RS5194	6	1	0
20221024_002	N2	RS5194	6	1	0
20221024_005	N2	RS5194	6	1	0
20221024_006	N2	RS5194	6	1	0
20221024_007	N2	RS5194	6	1	0
20221024_008	N2	RS5194	6	1	0
20221024_009	N2	RS5194	6	1	0
20221025_001	N2	RS5194	6	1	0
20221025_002	N2	RS5194	6	1	0
20221025_003	N2	RS5194	6	1	0
20221025_004	N2	RS5194	6	1	0
20221025_005	N2	RS5194	6	1	0
20221025_006	N2	RS5194	6	1	0
20221025_008	N2	RS5194	6	1	0
