# Supplementary material for: Interdependence between SEB-3 receptor and NLP-49 peptides shifts across predator-induced defensive behavioral modes in Caenorhabditis elegans
Source: eLife. 2025 Mar 31;13:RP98262. doi: 10.7554/eLife.98262 (PMC11957542; doi:10.7554/eLife.98262)
Supplement: Figure 3—source data 4. [file elife-98262-fig3-data4.zip › figure_3_F_source_data.txt]

prey_id	prey	predator	exposure	outstretched	inside
20220714_010	AQ3644	RS5194	1	1	0
20220714_011	AQ3644	RS5194	1	1	0
20220714_012	AQ3644	RS5194	1	1	0
20220714_013	AQ3644	RS5194	1	1	0
20220714_014	AQ3644	RS5194	1	1	0
20220714_015	N2	RS5194	1	1	0
20220714_020	N2	RS5194	1	1	0
20220714_021	N2	RS5194	1	1	0
20221018_028	N2	RS5194	1	1	0
20221018_039	AQ3644	RS5194	1	1	0
20221018_040	AQ3644	RS5194	1	1	0
20221018_041	AQ3644	RS5194	1	1	0
20221024_003	N2	RS5194	1	1	0
20221024_005	N2	RS5194	1	1	0
20221024_008	N2	RS5194	1	1	0
20221024_030	AQ3644	RS5194	1	1	0
20221024_031	AQ3644	RS5194	1	1	0
20221024_032	AQ3644	RS5194	1	1	0
20221024_034	AQ3644	RS5194	1	1	0
20221024_036	AQ3644	RS5194	1	1	0
20221025_002	N2	RS5194	1	1	0
20221025_019	AQ3644	RS5194	1	1	0
20221025_022	AQ3644	RS5194	1	1	0
20221025_024	AQ3644	RS5194	1	1	0
20221025_025	AQ3644	RS5194	1	1	0
20221025_027	AQ3644	RS5194	1	1	0
20220714_008	AQ3644	RS5194	2	1	0
20220714_009	AQ3644	RS5194	2	1	0
20220714_010	AQ3644	RS5194	2	1	0
20220714_011	AQ3644	RS5194	2	1	0
20220714_012	AQ3644	RS5194	2	1	0
20220714_013	AQ3644	RS5194	2	1	0
20220714_014	AQ3644	RS5194	2	1	0
20220714_016	N2	RS5194	2	1	0
20220714_017	N2	RS5194	2	1	0
20220714_018	N2	RS5194	2	1	0
20220714_019	N2	RS5194	2	1	0
20220714_020	N2	RS5194	2	1	0
20221018_029	N2	RS5194	2	1	0
20221018_031	N2	RS5194	2	1	0
20221018_032	N2	RS5194	2	1	0
20221018_036	N2	RS5194	2	1	0
20221018_037	AQ3644	RS5194	2	1	0
20221018_038	AQ3644	RS5194	2	1	0
20221018_039	AQ3644	RS5194	2	1	0
20221018_041	AQ3644	RS5194	2	1	0
20221018_042	AQ3644	RS5194	2	1	0
20221018_043	AQ3644	RS5194	2	1	0
20221018_045	AQ3644	RS5194	2	1	0
20221024_002	N2	RS5194	2	1	0
20221024_003	N2	RS5194	2	1	0
20221024_005	N2	RS5194	2	1	0
20221024_007	N2	RS5194	2	1	0
20221024_009	N2	RS5194	2	1	0
20221024_028	AQ3644	RS5194	2	1	0
20221024_030	AQ3644	RS5194	2	1	0
20221024_032	AQ3644	RS5194	2	1	0
20221024_033	AQ3644	RS5194	2	1	0
20221024_034	AQ3644	RS5194	2	1	0
20221024_035	AQ3644	RS5194	2	1	0
20221024_036	AQ3644	RS5194	2	1	0
20221025_002	N2	RS5194	2	1	0
20221025_006	N2	RS5194	2	1	0
20221025_020	AQ3644	RS5194	2	1	0
20221025_021	AQ3644	RS5194	2	1	0
20221025_022	AQ3644	RS5194	2	1	0
20221025_024	AQ3644	RS5194	2	1	0
20221025_027	AQ3644	RS5194	2	1	0
20220714_006	AQ3853	RS5194	3	1	0
20220714_008	AQ3644	RS5194	3	1	0
20220714_009	AQ3644	RS5194	3	1	0
20220714_010	AQ3644	RS5194	3	1	0
20220714_011	AQ3644	RS5194	3	1	0
20220714_012	AQ3644	RS5194	3	1	0
20220714_013	AQ3644	RS5194	3	1	0
20220714_014	AQ3644	RS5194	3	1	0
20220714_015	N2	RS5194	3	1	0
20220714_016	N2	RS5194	3	1	0
20220714_017	N2	RS5194	3	1	0
20220714_018	N2	RS5194	3	1	0
20221018_031	N2	RS5194	3	1	0
20221018_032	N2	RS5194	3	1	0
20221018_033	N2	RS5194	3	1	0
20221018_034	N2	RS5194	3	1	0
20221018_036	N2	RS5194	3	1	0
20221018_037	AQ3644	RS5194	3	1	0
20221018_039	AQ3644	RS5194	3	1	0
20221018_040	AQ3644	RS5194	3	1	0
20221018_042	AQ3644	RS5194	3	1	0
20221018_043	AQ3644	RS5194	3	1	0
20221018_044	AQ3644	RS5194	3	1	0
20221018_045	AQ3644	RS5194	3	1	0
20221018_046	AQ3853	RS5194	3	1	0
20221018_048	AQ3853	RS5194	3	1	0
20221018_051	AQ3853	RS5194	3	1	0
20221018_053	AQ3853	RS5194	3	1	0
20221018_054	AQ3853	RS5194	3	1	0
20221024_001	N2	RS5194	3	1	0
20221024_002	N2	RS5194	3	1	0
20221024_003	N2	RS5194	3	1	0
20221024_004	N2	RS5194	3	1	0
20221024_005	N2	RS5194	3	1	0
20221024_006	N2	RS5194	3	1	0
20221024_008	N2	RS5194	3	1	0
20221024_009	N2	RS5194	3	1	0
20221024_019	AQ3853	RS5194	3	1	0
20221024_028	AQ3644	RS5194	3	1	0
20221024_030	AQ3644	RS5194	3	1	0
20221024_031	AQ3644	RS5194	3	1	0
20221024_032	AQ3644	RS5194	3	1	0
20221024_034	AQ3644	RS5194	3	1	0
20221024_035	AQ3644	RS5194	3	1	0
20221024_036	AQ3644	RS5194	3	1	0
20221025_006	N2	RS5194	3	1	0
20221025_007	N2	RS5194	3	1	0
20221025_008	N2	RS5194	3	1	0
20221025_019	AQ3644	RS5194	3	1	0
20221025_021	AQ3644	RS5194	3	1	0
20221025_022	AQ3644	RS5194	3	1	0
20221025_023	AQ3644	RS5194	3	1	0
20221025_024	AQ3644	RS5194	3	1	0
20221025_025	AQ3644	RS5194	3	1	0
20221025_029	AQ3853	RS5194	3	1	0
20220714_001	AQ3853	RS5194	4	1	0
20220714_006	AQ3853	RS5194	4	1	0
20220714_008	AQ3644	RS5194	4	1	0
20220714_010	AQ3644	RS5194	4	1	0
20220714_011	AQ3644	RS5194	4	1	0
20220714_012	AQ3644	RS5194	4	1	0
20220714_013	AQ3644	RS5194	4	1	0
20220714_014	AQ3644	RS5194	4	1	0
20220714_015	N2	RS5194	4	1	0
20220714_018	N2	RS5194	4	1	0
20220714_019	N2	RS5194	4	1	0
20220714_020	N2	RS5194	4	1	0
20220714_021	N2	RS5194	4	1	0
20221018_031	N2	RS5194	4	1	0
20221018_033	N2	RS5194	4	1	0
20221018_034	N2	RS5194	4	1	0
20221018_036	N2	RS5194	4	1	0
20221018_037	AQ3644	RS5194	4	1	0
20221018_039	AQ3644	RS5194	4	1	0
20221018_040	AQ3644	RS5194	4	1	0
20221018_041	AQ3644	RS5194	4	1	0
20221018_042	AQ3644	RS5194	4	1	0
20221018_043	AQ3644	RS5194	4	1	0
20221018_044	AQ3644	RS5194	4	1	0
20221018_045	AQ3644	RS5194	4	1	0
20221018_047	AQ3853	RS5194	4	1	0
20221018_048	AQ3853	RS5194	4	1	0
20221018_053	AQ3853	RS5194	4	1	0
20221018_054	AQ3853	RS5194	4	1	0
20221024_002	N2	RS5194	4	1	0
20221024_004	N2	RS5194	4	1	0
20221024_005	N2	RS5194	4	1	0
20221024_006	N2	RS5194	4	1	0
20221024_008	N2	RS5194	4	1	0
20221024_009	N2	RS5194	4	1	0
20221024_019	AQ3853	RS5194	4	1	0
20221024_020	AQ3853	RS5194	4	1	0
20221024_027	AQ3853	RS5194	4	1	0
20221024_028	AQ3644	RS5194	4	1	0
20221024_030	AQ3644	RS5194	4	1	0
20221024_031	AQ3644	RS5194	4	1	0
20221024_032	AQ3644	RS5194	4	1	0
20221024_033	AQ3644	RS5194	4	1	0
20221024_034	AQ3644	RS5194	4	1	0
20221024_035	AQ3644	RS5194	4	1	0
20221024_036	AQ3644	RS5194	4	1	0
20221025_001	N2	RS5194	4	1	0
20221025_002	N2	RS5194	4	1	0
20221025_003	N2	RS5194	4	1	0
20221025_004	N2	RS5194	4	1	0
20221025_006	N2	RS5194	4	1	0
20221025_007	N2	RS5194	4	1	0
20221025_008	N2	RS5194	4	1	0
20221025_019	AQ3644	RS5194	4	1	0
20221025_020	AQ3644	RS5194	4	1	0
20221025_021	AQ3644	RS5194	4	1	0
20221025_022	AQ3644	RS5194	4	1	0
20221025_023	AQ3644	RS5194	4	1	0
20221025_024	AQ3644	RS5194	4	1	0
20221025_027	AQ3644	RS5194	4	1	0
20221025_029	AQ3853	RS5194	4	1	0
20220714_002	AQ3853	RS5194	5	1	0
20220714_004	AQ3853	RS5194	5	1	0
20220714_006	AQ3853	RS5194	5	1	0
20220714_007	AQ3853	RS5194	5	1	0
20220714_009	AQ3644	RS5194	5	1	0
20220714_010	AQ3644	RS5194	5	1	0
20220714_011	AQ3644	RS5194	5	1	0
20220714_012	AQ3644	RS5194	5	1	0
20220714_013	AQ3644	RS5194	5	1	0
20220714_014	AQ3644	RS5194	5	1	0
20220714_016	N2	RS5194	5	1	0
20220714_017	N2	RS5194	5	1	0
20220714_018	N2	RS5194	5	1	0
20220714_019	N2	RS5194	5	1	0
20220714_021	N2	RS5194	5	1	0
20221018_029	N2	RS5194	5	1	0
20221018_030	N2	RS5194	5	1	0
20221018_031	N2	RS5194	5	1	0
20221018_032	N2	RS5194	5	1	0
20221018_034	N2	RS5194	5	1	0
20221018_035	N2	RS5194	5	1	0
20221018_036	N2	RS5194	5	1	0
20221018_037	AQ3644	RS5194	5	1	0
20221018_039	AQ3644	RS5194	5	1	0
20221018_040	AQ3644	RS5194	5	1	0
20221018_041	AQ3644	RS5194	5	1	0
20221018_042	AQ3644	RS5194	5	1	0
20221018_043	AQ3644	RS5194	5	1	0
20221018_044	AQ3644	RS5194	5	1	0
20221018_045	AQ3644	RS5194	5	1	0
20221018_046	AQ3853	RS5194	5	1	0
20221018_047	AQ3853	RS5194	5	1	0
20221018_048	AQ3853	RS5194	5	1	0
20221018_050	AQ3853	RS5194	5	1	0
20221018_051	AQ3853	RS5194	5	1	0
20221018_053	AQ3853	RS5194	5	1	0
20221018_054	AQ3853	RS5194	5	1	0
20221024_001	N2	RS5194	5	1	0
20221024_002	N2	RS5194	5	1	0
20221024_003	N2	RS5194	5	1	0
20221024_004	N2	RS5194	5	1	0
20221024_005	N2	RS5194	5	1	0
20221024_006	N2	RS5194	5	1	0
20221024_007	N2	RS5194	5	1	0
20221024_008	N2	RS5194	5	1	0
20221024_009	N2	RS5194	5	1	0
20221024_020	AQ3853	RS5194	5	1	0
20221024_025	AQ3853	RS5194	5	1	0
20221024_026	AQ3853	RS5194	5	1	0
20221024_027	AQ3853	RS5194	5	1	0
20221024_028	AQ3644	RS5194	5	1	0
20221024_030	AQ3644	RS5194	5	1	0
20221024_031	AQ3644	RS5194	5	1	0
20221024_032	AQ3644	RS5194	5	1	0
20221024_033	AQ3644	RS5194	5	1	0
20221024_034	AQ3644	RS5194	5	1	0
20221024_035	AQ3644	RS5194	5	1	0
20221024_036	AQ3644	RS5194	5	1	0
20221025_002	N2	RS5194	5	1	0
20221025_003	N2	RS5194	5	1	0
20221025_004	N2	RS5194	5	1	0
20221025_006	N2	RS5194	5	1	0
20221025_007	N2	RS5194	5	1	0
20221025_008	N2	RS5194	5	1	0
20221025_019	AQ3644	RS5194	5	1	0
20221025_020	AQ3644	RS5194	5	1	0
20221025_021	AQ3644	RS5194	5	1	0
20221025_022	AQ3644	RS5194	5	1	0
20221025_023	AQ3644	RS5194	5	1	0
20221025_024	AQ3644	RS5194	5	1	0
20221025_025	AQ3644	RS5194	5	1	0
20221025_027	AQ3644	RS5194	5	1	0
20221025_034	AQ3853	RS5194	5	1	0
20220714_001	AQ3853	RS5194	6	1	0
20220714_002	AQ3853	RS5194	6	1	0
20220714_004	AQ3853	RS5194	6	1	0
20220714_005	AQ3853	RS5194	6	1	0
20220714_006	AQ3853	RS5194	6	1	0
20220714_008	AQ3644	RS5194	6	1	0
20220714_009	AQ3644	RS5194	6	1	0
20220714_010	AQ3644	RS5194	6	1	0
20220714_011	AQ3644	RS5194	6	1	0
20220714_012	AQ3644	RS5194	6	1	0
20220714_013	AQ3644	RS5194	6	1	0
20220714_014	AQ3644	RS5194	6	1	0
20220714_015	N2	RS5194	6	1	0
20220714_016	N2	RS5194	6	1	0
20220714_017	N2	RS5194	6	1	0
20220714_018	N2	RS5194	6	1	0
20220714_019	N2	RS5194	6	1	0
20220714_020	N2	RS5194	6	1	0
20220714_021	N2	RS5194	6	1	0
20221018_028	N2	RS5194	6	1	0
20221018_029	N2	RS5194	6	1	0
20221018_030	N2	RS5194	6	1	0
20221018_031	N2	RS5194	6	1	0
20221018_032	N2	RS5194	6	1	0
20221018_033	N2	RS5194	6	1	0
20221018_034	N2	RS5194	6	1	0
20221018_035	N2	RS5194	6	1	0
20221018_036	N2	RS5194	6	1	0
20221018_037	AQ3644	RS5194	6	1	0
20221018_039	AQ3644	RS5194	6	1	0
20221018_040	AQ3644	RS5194	6	1	0
20221018_041	AQ3644	RS5194	6	1	0
20221018_042	AQ3644	RS5194	6	1	0
20221018_043	AQ3644	RS5194	6	1	0
20221018_044	AQ3644	RS5194	6	1	0
20221018_045	AQ3644	RS5194	6	1	0
20221018_046	AQ3853	RS5194	6	1	0
20221018_047	AQ3853	RS5194	6	1	0
20221018_048	AQ3853	RS5194	6	1	0
20221018_049	AQ3853	RS5194	6	1	0
20221018_050	AQ3853	RS5194	6	1	0
20221018_051	AQ3853	RS5194	6	1	0
20221018_052	AQ3853	RS5194	6	1	0
20221018_053	AQ3853	RS5194	6	1	0
20221018_054	AQ3853	RS5194	6	1	0
20221024_002	N2	RS5194	6	1	0
20221024_005	N2	RS5194	6	1	0
20221024_006	N2	RS5194	6	1	0
20221024_007	N2	RS5194	6	1	0
20221024_008	N2	RS5194	6	1	0
20221024_009	N2	RS5194	6	1	0
20221024_019	AQ3853	RS5194	6	1	0
20221024_020	AQ3853	RS5194	6	1	0
20221024_022	AQ3853	RS5194	6	1	0
20221024_026	AQ3853	RS5194	6	1	0
20221024_027	AQ3853	RS5194	6	1	0
20221024_028	AQ3644	RS5194	6	1	0
20221024_030	AQ3644	RS5194	6	1	0
20221024_031	AQ3644	RS5194	6	1	0
20221024_032	AQ3644	RS5194	6	1	0
20221024_033	AQ3644	RS5194	6	1	0
20221024_034	AQ3644	RS5194	6	1	0
20221024_035	AQ3644	RS5194	6	1	0
20221024_036	AQ3644	RS5194	6	1	0
20221025_001	N2	RS5194	6	1	0
20221025_002	N2	RS5194	6	1	0
20221025_003	N2	RS5194	6	1	0
20221025_004	N2	RS5194	6	1	0
20221025_005	N2	RS5194	6	1	0
20221025_006	N2	RS5194	6	1	0
20221025_008	N2	RS5194	6	1	0
20221025_019	AQ3644	RS5194	6	1	0
20221025_020	AQ3644	RS5194	6	1	0
20221025_021	AQ3644	RS5194	6	1	0
20221025_022	AQ3644	RS5194	6	1	0
20221025_023	AQ3644	RS5194	6	1	0
20221025_024	AQ3644	RS5194	6	1	0
20221025_029	AQ3853	RS5194	6	1	0
20221025_030	AQ3853	RS5194	6	1	0
20221025_032	AQ3853	RS5194	6	1	0
20221025_033	AQ3853	RS5194	6	1	0
20221025_034	AQ3853	RS5194	6	1	0
20220714_001	AQ3853	RS5194	1	0	1
20220714_002	AQ3853	RS5194	1	0	1
20220714_003	AQ3853	RS5194	1	0	1
20220714_004	AQ3853	RS5194	1	0	1
20220714_005	AQ3853	RS5194	1	0	1
20220714_006	AQ3853	RS5194	1	0	1
20220714_007	AQ3853	RS5194	1	0	1
20220714_016	N2	RS5194	1	0	1
20220714_017	N2	RS5194	1	0	1
20220714_019	N2	RS5194	1	0	1
20221018_029	N2	RS5194	1	0	1
20221018_030	N2	RS5194	1	0	1
20221018_031	N2	RS5194	1	0	1
20221018_032	N2	RS5194	1	0	1
20221018_033	N2	RS5194	1	0	1
20221018_034	N2	RS5194	1	0	1
20221018_035	N2	RS5194	1	0	1
20221018_036	N2	RS5194	1	0	1
20221018_037	AQ3644	RS5194	1	0	1
20221018_038	AQ3644	RS5194	1	0	1
20221018_042	AQ3644	RS5194	1	0	1
20221018_044	AQ3644	RS5194	1	0	1
20221018_045	AQ3644	RS5194	1	0	1
20221018_046	AQ3853	RS5194	1	0	1
20221018_047	AQ3853	RS5194	1	0	1
20221018_048	AQ3853	RS5194	1	0	1
20221018_049	AQ3853	RS5194	1	0	1
20221018_050	AQ3853	RS5194	1	0	1
20221018_051	AQ3853	RS5194	1	0	1
20221018_052	AQ3853	RS5194	1	0	1
20221018_053	AQ3853	RS5194	1	0	1
20221018_054	AQ3853	RS5194	1	0	1
20221024_001	N2	RS5194	1	0	1
20221024_002	N2	RS5194	1	0	1
20221024_004	N2	RS5194	1	0	1
20221024_006	N2	RS5194	1	0	1
20221024_007	N2	RS5194	1	0	1
20221024_009	N2	RS5194	1	0	1
20221024_019	AQ3853	RS5194	1	0	1
20221024_020	AQ3853	RS5194	1	0	1
20221024_021	AQ3853	RS5194	1	0	1
20221024_022	AQ3853	RS5194	1	0	1
20221024_023	AQ3853	RS5194	1	0	1
20221024_024	AQ3853	RS5194	1	0	1
20221024_025	AQ3853	RS5194	1	0	1
20221024_026	AQ3853	RS5194	1	0	1
20221024_027	AQ3853	RS5194	1	0	1
20221024_028	AQ3644	RS5194	1	0	1
20221024_029	AQ3644	RS5194	1	0	1
20221024_033	AQ3644	RS5194	1	0	1
20221024_035	AQ3644	RS5194	1	0	1
20221025_001	N2	RS5194	1	0	1
20221025_003	N2	RS5194	1	0	1
20221025_004	N2	RS5194	1	0	1
20221025_005	N2	RS5194	1	0	1
20221025_006	N2	RS5194	1	0	1
20221025_007	N2	RS5194	1	0	1
20221025_008	N2	RS5194	1	0	1
20221025_020	AQ3644	RS5194	1	0	1
20221025_021	AQ3644	RS5194	1	0	1
20221025_023	AQ3644	RS5194	1	0	1
20221025_026	AQ3644	RS5194	1	0	1
20221025_028	AQ3853	RS5194	1	0	1
20221025_029	AQ3853	RS5194	1	0	1
20221025_030	AQ3853	RS5194	1	0	1
20221025_031	AQ3853	RS5194	1	0	1
20221025_032	AQ3853	RS5194	1	0	1
20221025_033	AQ3853	RS5194	1	0	1
20221025_034	AQ3853	RS5194	1	0	1
20221025_035	AQ3853	RS5194	1	0	1
20220714_001	AQ3853	RS5194	2	0	1
20220714_002	AQ3853	RS5194	2	0	1
20220714_003	AQ3853	RS5194	2	0	1
20220714_004	AQ3853	RS5194	2	0	1
20220714_005	AQ3853	RS5194	2	0	1
20220714_006	AQ3853	RS5194	2	0	1
20220714_007	AQ3853	RS5194	2	0	1
20220714_015	N2	RS5194	2	0	1
20221018_028	N2	RS5194	2	0	1
20221018_030	N2	RS5194	2	0	1
20221018_033	N2	RS5194	2	0	1
20221018_034	N2	RS5194	2	0	1
20221018_035	N2	RS5194	2	0	1
20221018_040	AQ3644	RS5194	2	0	1
20221018_044	AQ3644	RS5194	2	0	1
20221018_046	AQ3853	RS5194	2	0	1
20221018_047	AQ3853	RS5194	2	0	1
20221018_048	AQ3853	RS5194	2	0	1
20221018_049	AQ3853	RS5194	2	0	1
20221018_050	AQ3853	RS5194	2	0	1
20221018_051	AQ3853	RS5194	2	0	1
20221018_052	AQ3853	RS5194	2	0	1
20221018_053	AQ3853	RS5194	2	0	1
20221018_054	AQ3853	RS5194	2	0	1
20221024_001	N2	RS5194	2	0	1
20221024_004	N2	RS5194	2	0	1
20221024_006	N2	RS5194	2	0	1
20221024_008	N2	RS5194	2	0	1
20221024_019	AQ3853	RS5194	2	0	1
20221024_020	AQ3853	RS5194	2	0	1
20221024_021	AQ3853	RS5194	2	0	1
20221024_022	AQ3853	RS5194	2	0	1
20221024_023	AQ3853	RS5194	2	0	1
20221024_024	AQ3853	RS5194	2	0	1
20221024_025	AQ3853	RS5194	2	0	1
20221024_026	AQ3853	RS5194	2	0	1
20221024_027	AQ3853	RS5194	2	0	1
20221025_001	N2	RS5194	2	0	1
20221025_003	N2	RS5194	2	0	1
20221025_004	N2	RS5194	2	0	1
20221025_005	N2	RS5194	2	0	1
20221025_007	N2	RS5194	2	0	1
20221025_008	N2	RS5194	2	0	1
20221025_019	AQ3644	RS5194	2	0	1
20221025_023	AQ3644	RS5194	2	0	1
20221025_025	AQ3644	RS5194	2	0	1
20221025_026	AQ3644	RS5194	2	0	1
20221025_028	AQ3853	RS5194	2	0	1
20221025_029	AQ3853	RS5194	2	0	1
20221025_030	AQ3853	RS5194	2	0	1
20221025_031	AQ3853	RS5194	2	0	1
20221025_032	AQ3853	RS5194	2	0	1
20221025_033	AQ3853	RS5194	2	0	1
20221025_034	AQ3853	RS5194	2	0	1
20221025_035	AQ3853	RS5194	2	0	1
20220714_001	AQ3853	RS5194	3	0	1
20220714_002	AQ3853	RS5194	3	0	1
20220714_003	AQ3853	RS5194	3	0	1
20220714_004	AQ3853	RS5194	3	0	1
20220714_005	AQ3853	RS5194	3	0	1
20220714_007	AQ3853	RS5194	3	0	1
20220714_019	N2	RS5194	3	0	1
20220714_020	N2	RS5194	3	0	1
20220714_021	N2	RS5194	3	0	1
20221018_028	N2	RS5194	3	0	1
20221018_029	N2	RS5194	3	0	1
20221018_030	N2	RS5194	3	0	1
20221018_035	N2	RS5194	3	0	1
20221018_038	AQ3644	RS5194	3	0	1
20221018_041	AQ3644	RS5194	3	0	1
20221018_047	AQ3853	RS5194	3	0	1
20221018_049	AQ3853	RS5194	3	0	1
20221018_050	AQ3853	RS5194	3	0	1
20221018_052	AQ3853	RS5194	3	0	1
20221024_007	N2	RS5194	3	0	1
20221024_020	AQ3853	RS5194	3	0	1
20221024_021	AQ3853	RS5194	3	0	1
20221024_022	AQ3853	RS5194	3	0	1
20221024_023	AQ3853	RS5194	3	0	1
20221024_024	AQ3853	RS5194	3	0	1
20221024_025	AQ3853	RS5194	3	0	1
20221024_026	AQ3853	RS5194	3	0	1
20221024_027	AQ3853	RS5194	3	0	1
20221024_033	AQ3644	RS5194	3	0	1
20221025_001	N2	RS5194	3	0	1
20221025_002	N2	RS5194	3	0	1
20221025_003	N2	RS5194	3	0	1
20221025_004	N2	RS5194	3	0	1
20221025_005	N2	RS5194	3	0	1
20221025_020	AQ3644	RS5194	3	0	1
20221025_026	AQ3644	RS5194	3	0	1
20221025_027	AQ3644	RS5194	3	0	1
20221025_028	AQ3853	RS5194	3	0	1
20221025_030	AQ3853	RS5194	3	0	1
20221025_031	AQ3853	RS5194	3	0	1
20221025_032	AQ3853	RS5194	3	0	1
20221025_033	AQ3853	RS5194	3	0	1
20221025_034	AQ3853	RS5194	3	0	1
20221025_035	AQ3853	RS5194	3	0	1
20220714_002	AQ3853	RS5194	4	0	1
20220714_003	AQ3853	RS5194	4	0	1
20220714_004	AQ3853	RS5194	4	0	1
20220714_005	AQ3853	RS5194	4	0	1
20220714_007	AQ3853	RS5194	4	0	1
20220714_009	AQ3644	RS5194	4	0	1
20220714_016	N2	RS5194	4	0	1
20221018_029	N2	RS5194	4	0	1
20221018_030	N2	RS5194	4	0	1
20221018_032	N2	RS5194	4	0	1
20221018_035	N2	RS5194	4	0	1
20221018_046	AQ3853	RS5194	4	0	1
20221018_049	AQ3853	RS5194	4	0	1
20221018_050	AQ3853	RS5194	4	0	1
20221018_051	AQ3853	RS5194	4	0	1
20221018_052	AQ3853	RS5194	4	0	1
20221024_001	N2	RS5194	4	0	1
20221024_003	N2	RS5194	4	0	1
20221024_007	N2	RS5194	4	0	1
20221024_021	AQ3853	RS5194	4	0	1
20221024_022	AQ3853	RS5194	4	0	1
20221024_023	AQ3853	RS5194	4	0	1
20221024_024	AQ3853	RS5194	4	0	1
20221024_025	AQ3853	RS5194	4	0	1
20221024_026	AQ3853	RS5194	4	0	1
20221025_005	N2	RS5194	4	0	1
20221025_025	AQ3644	RS5194	4	0	1
20221025_026	AQ3644	RS5194	4	0	1
20221025_028	AQ3853	RS5194	4	0	1
20221025_030	AQ3853	RS5194	4	0	1
20221025_031	AQ3853	RS5194	4	0	1
20221025_032	AQ3853	RS5194	4	0	1
20221025_033	AQ3853	RS5194	4	0	1
20221025_034	AQ3853	RS5194	4	0	1
20221025_035	AQ3853	RS5194	4	0	1
20220714_001	AQ3853	RS5194	5	0	1
20220714_003	AQ3853	RS5194	5	0	1
20220714_005	AQ3853	RS5194	5	0	1
20220714_008	AQ3644	RS5194	5	0	1
20220714_015	N2	RS5194	5	0	1
20220714_020	N2	RS5194	5	0	1
20221018_028	N2	RS5194	5	0	1
20221018_033	N2	RS5194	5	0	1
20221018_049	AQ3853	RS5194	5	0	1
20221018_052	AQ3853	RS5194	5	0	1
20221024_021	AQ3853	RS5194	5	0	1
20221024_022	AQ3853	RS5194	5	0	1
20221024_023	AQ3853	RS5194	5	0	1
20221024_024	AQ3853	RS5194	5	0	1
20221025_001	N2	RS5194	5	0	1
20221025_005	N2	RS5194	5	0	1
20221025_026	AQ3644	RS5194	5	0	1
20221025_028	AQ3853	RS5194	5	0	1
20221025_029	AQ3853	RS5194	5	0	1
20221025_030	AQ3853	RS5194	5	0	1
20221025_031	AQ3853	RS5194	5	0	1
20221025_032	AQ3853	RS5194	5	0	1
20221025_033	AQ3853	RS5194	5	0	1
20221025_035	AQ3853	RS5194	5	0	1
20220714_003	AQ3853	RS5194	6	0	1
20220714_007	AQ3853	RS5194	6	0	1
20221024_001	N2	RS5194	6	0	1
20221024_003	N2	RS5194	6	0	1
20221024_004	N2	RS5194	6	0	1
20221024_021	AQ3853	RS5194	6	0	1
20221024_023	AQ3853	RS5194	6	0	1
20221024_024	AQ3853	RS5194	6	0	1
20221024_025	AQ3853	RS5194	6	0	1
20221025_007	N2	RS5194	6	0	1
20221025_025	AQ3644	RS5194	6	0	1
20221025_026	AQ3644	RS5194	6	0	1
20221025_028	AQ3853	RS5194	6	0	1
20221025_031	AQ3853	RS5194	6	0	1
20221025_035	AQ3853	RS5194	6	0	1
