# Supplementary material for: Interdependence between SEB-3 receptor and NLP-49 peptides shifts across predator-induced defensive behavioral modes in Caenorhabditis elegans
Source: eLife. 2025 Mar 31;13:RP98262. doi: 10.7554/eLife.98262 (PMC11957542; doi:10.7554/eLife.98262)
Supplement: Figure 3—source data 5. [file elife-98262-fig3-data5.zip › figure_3_G_source_data.txt]

filename	prey	predator	bins
20220223_182805723	IV496	none	49
20220223_202601935	IV496	none	23
20220307_205944937	IV496	none	27
20221024_233728000	IV496	none	55
20221025_004808000	IV496	none	35
20221025_005111000	IV496	none	29
20221025_195549000	IV496	none	68
20221025_200454000	IV496	none	54
20221025_204226000	IV496	none	65
20221025_204414000	IV496	none	35
20220223_193303812	IV496	RS5194	47
20220307_203038870	IV496	RS5194	77
20221024_230837000	IV496	RS5194	25
20221024_233443000	IV496	RS5194	34
20221025_000335000	IV496	RS5194	22
20221025_002014000_003308000	IV496	RS5194	33
20221025_192650000	IV496	RS5194	35
20221025_192848000	IV496	RS5194	20
20221025_201410000	IV496	RS5194	18
20221025_202317000	IV496	RS5194	19
20230224_172949081_174422841_175315657	IV496	RS5194	50
20210324_193142880	IV820	none	32
20210324_221529810	IV820	none	40
20210325_174720918	IV820	none	50
20210325_195512732	IV820	none	50
20210325_212024936	IV820	none	26
20210325_231206317	IV820	none	29
20210326_181625045	IV820	none	45
20210326_203710963	IV820	none	45
20210326_211306534	IV820	none	60
20210326_234051377	IV820	none	25
20210329_174220816	IV820	none	56
20220223_180950091	IV820	none	41
20220223_200453288	IV820	none	21
20220224_193329951	IV820	none	48
20220307_212654475	IV820	none	56
20210324_191211336	IV820	RS5194	46
20210325_190625627	IV820	RS5194	35
20210325_193302819	IV820	RS5194	20
20210325_205621951	IV820	RS5194	47
20210325_224448882	IV820	RS5194	51
20210326_201153873	IV820	RS5194	26
20210326_221720160	IV820	RS5194	21
20210326_223820705	IV820	RS5194	42
20210327_000423757	IV820	RS5194	14
20210329_191448227	IV820	RS5194	23
20220223_165941045	IV820	RS5194	33
20220223_190113696	IV820	RS5194	11
20220224_195404098	IV820	RS5194	18
20220307_200534327	IV820	RS5194	29
20210324_185452311	N2	none	39
20210324_205738333	N2	none	44
20210325_172737366	N2	none	64
20210325_184525153	N2	none	64
20210325_201327685	N2	none	52
20210325_222803411	N2	none	51
20210326_175818261	N2	none	47
20210326_193141561	N2	none	45
20210326_225623602	N2	none	43
20210326_231851395	N2	none	43
20210329_170948468	N2	none	56
20220224_210514276	N2	none	50
20220309_205953300	N2	none	58
20220310_193540970	N2	none	50
20220310_205148225	N2	none	27
20210324_183747000	N2	RS5194	24
20210324_204049316	N2	RS5194	24
20210325_171021876	N2	RS5194	23
20210325_182422240	N2	RS5194	15
20210325_203310182	N2	RS5194	39
20210325_220616922	N2	RS5194	19
20210326_174118631	N2	RS5194	36
20210326_183951924	N2	RS5194	21
20210326_205526925	N2	RS5194	27
20210326_213120134	N2	RS5194	28
20210329_180614274	N2	RS5194	25
20220224_203013024	N2	RS5194	17
20220309_203116415	N2	RS5194	27
20220310_212032657	N2	RS5194	59
20231124_174005617	IV820	none	67
20231124_175631579	IV820	RS5194	14
20231124_183004584	IV496	RS5194	15
20231124_185211261	IV496	none	80
20231124_191658082	IV820	none	54
20231124_193416670	IV820	RS5194	24
20231124_195509109	IV496	none	32
20231124_201244292	IV496	RS5194	32
20231124_203146130	IV820	none	55
20231124_205515782	IV496	RS5194	18
20231124_211541810	IV496	none	30
20231128_183600598	IV496	none	25
20231128_185938970	IV496	RS5194	9
20231128_192310691	IV496	none	23
20231128_195107313	IV496	RS5194	27
20231128_201337324	IV496	none	12
20231128_204125234	IV496	RS5194	27
20231128_205832376	N2	none	37
20231128_211531508	N2	RS5194	17
20231128_213411358	N2	none	58
20231128_215320585	N2	RS5194	20
20231128_221329693	IV496	none	60
20231128_223111546	IV496	RS5194	20
