# Supplementary material for: Interdependence between SEB-3 receptor and NLP-49 peptides shifts across predator-induced defensive behavioral modes in Caenorhabditis elegans
Source: eLife. 2025 Mar 31;13:RP98262. doi: 10.7554/eLife.98262 (PMC11957542; doi:10.7554/eLife.98262)
Supplement: Figure 3—source data 6. [file elife-98262-fig3-data6.zip › figure_3_H_source_data.txt]

filename	prey	predator	bins
20220620_183814030	AQ3644	none	62
20220620_184140053	AQ3644	none	55
20220621_182347653	AQ3644	none	64
20220621_194547320	AQ3644	none	56
20220622_173525814	AQ3644	none	46
20220623_192726374	AQ3644	none	59
20220624_192442084	AQ3644	none	57
20220624_200138313	AQ3644	none	54
20220726_173221389	AQ3644	none	58
20220726_184611958	AQ3644	none	58
20220620_181356612	AQ3644	RS5194	10
20220621_182122571	AQ3644	RS5194	17
20220621_194420262	AQ3644	RS5194	35
20220622_173253615	AQ3644	RS5194	26
20220622_185743559	AQ3644	RS5194	49
20220622_190005476	AQ3644	RS5194	48
20220623_180715809	AQ3644	RS5194	24
20220623_193013003	AQ3644	RS5194	36
20220624_200118089	AQ3644	RS5194	30
20220726_173330473	AQ3644	RS5194	11
20220726_184736572	AQ3644	RS5194	52
20220726_212301248	AQ3644	RS5194	17
20220620_192702991	AQ3853	none	41
20220620_193159772	AQ3853	none	57
20220621_191720113	AQ3853	none	69
20220621_204830099	AQ3853	none	54
20220622_161645736	AQ3853	none	70
20220622_175908488	AQ3853	none	58
20220622_192006574	AQ3853	none	51
20220623_195519326	AQ3853	none	85
20220624_182716162	AQ3853	none	64
20220726_182208898	AQ3853	none	73
20220726_193501209	AQ3853	none	45
20220620_190133627	AQ3853	RS5194	57
20220621_192112327	AQ3853	RS5194	27
20220621_204558333	AQ3853	RS5194	60
20220622_180322188	AQ3853	RS5194	47
20220622_192214507	AQ3853	RS5194	20
20220623_183344478	AQ3853	RS5194	59
20220623_195824836	AQ3853	RS5194	45
20220624_183037226	AQ3853	RS5194	49
20220726_182357726	AQ3853	RS5194	59
20220726_212132938	AQ3853	RS5194	64
20220620_175142645	N2	none	57
20220621_184618452	N2	none	61
20220621_201806343	N2	none	53
20220622_165844404	N2	none	62
20220622_182639908	N2	none	43
20220623_185301474	N2	none	59
20220623_203333684	N2	none	56
20220624_185141121	N2	none	63
20220627_155658944	N2	none	51
20220726_175509048	N2	none	52
20220726_191120235	N2	none	58
20220620_212145226	N2	RS5194	40
20220621_184925225	N2	RS5194	15
20220621_201943748	N2	RS5194	29
20220622_170021392	N2	RS5194	33
20220622_183632342	N2	RS5194	41
20220623_184746809	N2	RS5194	31
20220623_203621697	N2	RS5194	48
20220624_185700936	N2	RS5194	32
20220726_191237385	N2	RS5194	27
