# Supplementary material for: Interdependence between SEB-3 receptor and NLP-49 peptides shifts across predator-induced defensive behavioral modes in Caenorhabditis elegans
Source: eLife. 2025 Mar 31;13:RP98262. doi: 10.7554/eLife.98262 (PMC11957542; doi:10.7554/eLife.98262)
Supplement: Figure 3—figure supplement 1—source data 1. [file elife-98262-fig3-figsupp1-data1.zip › figure_3_supplement_1_D_source_data.txt]

filename	prey	predator	bite_order	escape_speed_mm_min	escape_speed_mm_min_movmean
20210602_155128525	N2	RS5194	1	8.255712666	9.893402522
20210602_155128525	N2	RS5194	2	11.99262817	9.881032178
20210602_155128525	N2	RS5194	3	9.431866729	9.476893758
20210602_155128525	N2	RS5194	4	9.843921145	9.572576345
20210602_155128525	N2	RS5194	5	7.860340078	9.469058613
20210602_155128525	N2	RS5194	6	8.734125603	8.875777482
20210602_155128525	N2	RS5194	7	11.47503951	8.301876862
20210602_155128525	N2	RS5194	8	6.46546107	8.81914397
20210602_155128525	N2	RS5194	9	6.974418048	8.607370852
20210602_155128525	N2	RS5194	10	10.44667562	7.745687436
20210602_155128525	N2	RS5194	11	7.675260014	8.261070169
20210602_155128525	N2	RS5194	12	7.166622432	7.97715362
20210602_155128525	N2	RS5194	13	9.042374737	7.295993927
20210602_155128525	N2	RS5194	14	5.554835302	7.162361002
20210602_155128525	N2	RS5194	15	7.040877147	7.122073082
20210602_155128525	N2	RS5194	16	7.00709539	6.987470673
20210602_155128525	N2	RS5194	17	6.965182835	7.041403379
20210602_155128525	N2	RS5194	18	8.369362693	6.63877644
20210602_155128525	N2	RS5194	19	5.82449883	6.342018007
20210602_155128525	N2	RS5194	20	5.027742453	6.521202318
20210602_155128525	N2	RS5194	21	5.523303227	7.234463261
20210602_155128525	N2	RS5194	22	7.861104387	7.113599702
20210603_164221925	N2	RS5194	1	11.93566741	7.596823193
20210603_164221925	N2	RS5194	2	5.220181032	8.002923318
20210603_164221925	N2	RS5194	3	7.44385991	7.441478541
20210603_164221925	N2	RS5194	4	7.553803851	6.290621754
20210603_164221925	N2	RS5194	5	5.053880501	6.676977058
20210603_164221925	N2	RS5194	6	6.181383478	6.30700911
20210603_164221925	N2	RS5194	7	7.151957553	6.725484437
20210603_164221925	N2	RS5194	8	5.594020169	6.923849992
20210603_164221925	N2	RS5194	9	9.646180484	6.674697634
20210603_164221925	N2	RS5194	10	6.045708277	6.987415678
20210603_164221925	N2	RS5194	11	4.935621685	7.135637272
20210603_164221925	N2	RS5194	12	8.715547777	6.383899061
20210603_164221925	N2	RS5194	13	6.335128138	6.150208739
20210603_164221925	N2	RS5194	14	5.887489429	6.21837278
20210603_164221925	N2	RS5194	15	4.877256665	5.015113512
20210603_164221925	N2	RS5194	16	5.276441892	5.020188801
20210603_164221925	N2	RS5194	17	2.699251436	6.251907008
20210603_164221925	N2	RS5194	18	6.360504583	7.070092621
20210604_130924915	N2	RS5194	1	12.04608046	7.32704655
20210604_130924915	N2	RS5194	2	8.968184733	8.652597727
20210604_130924915	N2	RS5194	3	6.561211535	8.863727337
20210604_130924915	N2	RS5194	4	9.32700732	7.477470044
20210604_130924915	N2	RS5194	5	7.416152635	7.351689146
20210607_141404436	N2	RS5194	1	5.114793996	7.351845251
20210607_141404436	N2	RS5194	2	8.339280245	7.352751181
20210607_141404436	N2	RS5194	3	6.561992058	6.883846946
20210607_141404436	N2	RS5194	4	9.331536971	7.869345575
20210607_141404436	N2	RS5194	5	5.071631463	7.673955266
20210607_141404436	N2	RS5194	6	10.04228714	7.158132577
20210607_141404436	N2	RS5194	7	7.362328704	6.198208061
20210607_141404436	N2	RS5194	8	3.982878612	6.210097438
20210607_141404436	N2	RS5194	9	4.53191439	5.732893486
20210608_131137449	N2	RS5194	1	5.131078346	5.13791098
20210608_131137449	N2	RS5194	2	7.656267378	5.66285743
20210608_131137449	N2	RS5194	3	4.387416175	6.445927398
20210608_131137449	N2	RS5194	4	6.607610861	7.288182538
20210608_131137449	N2	RS5194	5	8.44726423	7.07646681
20210608_131137449	N2	RS5194	6	9.342354044	7.422080732
20210618_153145253	N2	RS5194	1	6.597688739	7.830770494
20210618_153145253	N2	RS5194	2	6.115485785	7.353337675
20210618_153145253	N2	RS5194	3	8.651059674	7.268984275
20210618_153145253	N2	RS5194	4	6.060100134	8.654295614
20210618_153145253	N2	RS5194	5	8.920587041	8.244047072
20210618_153145253	N2	RS5194	6	13.52424543	7.522209701
20210618_153145253	N2	RS5194	7	4.064243077	7.352192268
20210618_153145253	N2	RS5194	8	5.041872817	6.292961239
20210618_153145253	N2	RS5194	9	5.210012969	4.522627172
20210618_153145253	N2	RS5194	10	3.624431896	4.364280386
20210618_153145253	N2	RS5194	11	4.672575103	4.588321906
20210618_153145253	N2	RS5194	12	3.272509144	5.783860876
20210619_041535410	N2	RS5194	1	6.162080419	6.087844767
20210619_041535410	N2	RS5194	2	11.18770782	6.69933634
20210619_041535410	N2	RS5194	3	5.144351352	7.350922672
20210619_041535410	N2	RS5194	4	7.730032963	7.678106275
20210619_041535410	N2	RS5194	5	6.530440805	7.680321382
20210619_041535410	N2	RS5194	6	7.797998436	7.707531566
20210619_041535410	N2	RS5194	7	11.19878336	8.172841465
20210619_041535410	N2	RS5194	8	5.28040227	8.177580244
20210619_041535410	N2	RS5194	9	10.05658246	7.272247669
20210619_041535410	N2	RS5194	10	6.554134699	5.836355971
20210621_162523790	N2	RS5194	1	3.271335561	6.568399741
20210621_162523790	N2	RS5194	2	4.019324865	5.876647366
20210621_162523790	N2	RS5194	3	8.940621121	5.345717711
20210621_162523790	N2	RS5194	4	6.597820586	5.581338708
20210621_162523790	N2	RS5194	5	3.899486424	5.500032616
20210621_162523790	N2	RS5194	6	4.449440542	4.594713688
20210621_162523790	N2	RS5194	7	3.612794407	4.223453129
20210621_162523790	N2	RS5194	8	4.414026482	5.789166972
20210621_162523790	N2	RS5194	9	4.741517787	6.755566254
20210622_144249967	N2	RS5194	1	11.72805564	8.293041161
20210622_144249967	N2	RS5194	2	9.281436954	8.823112674
20210622_144249967	N2	RS5194	3	11.30016894	10.05715725
20210622_144249967	N2	RS5194	4	7.064384047	8.874713038
20210622_144249967	N2	RS5194	5	10.91174066	7.771134913
20210622_144249967	N2	RS5194	6	5.815834586	6.469254025
20210622_144249967	N2	RS5194	7	3.763546329	5.739310656
20210622_144249967	N2	RS5194	8	4.790764501	5.243707967
20210622_144249967	N2	RS5194	9	3.414667203	5.050726984
20210622_144249967	N2	RS5194	10	8.433727214	5.269833578
20210622_144249967	N2	RS5194	11	4.850929674	6.492668307
20210622_144249967	N2	RS5194	12	4.859079298	6.782362599
20210622_144249967	N2	RS5194	13	10.90493815	5.968375908
20210622_144249967	N2	RS5194	14	4.863138662	5.475241577
20210622_144249967	N2	RS5194	15	4.363793759	4.860736823
20210622_144249967	N2	RS5194	16	2.385258021	3.017354417
20210622_144249967	N2	RS5194	17	1.786555527	3.002884177
20210622_144249967	N2	RS5194	18	1.688026118	2.661631695
20210622_144249967	N2	RS5194	19	4.79078746	2.978910414
20210622_144249967	N2	RS5194	20	2.657531353	3.206011958
20210622_144249967	N2	RS5194	21	3.971651616	3.375751813
20210622_144249967	N2	RS5194	22	2.922063246	2.877293811
20210622_144249967	N2	RS5194	23	2.536725394	3.374110805
20210622_144249967	N2	RS5194	24	2.298497448	3.698798766
20210623_123248690	N2	RS5194	1	5.141616321	4.531941281
20210623_123248690	N2	RS5194	2	5.595091421	4.774175927
20210623_123248690	N2	RS5194	3	7.08777582	6.051154981
20210623_123248690	N2	RS5194	4	3.747898626	7.055008384
20210624_154543256	N2	RS5194	1	8.683392718	6.951003165
20210624_154543256	N2	RS5194	2	10.16088333	7.072540989
20210624_154543256	N2	RS5194	3	5.075065326	7.665509008
20210624_154543256	N2	RS5194	4	7.695464939	7.979504385
20210624_154543256	N2	RS5194	5	6.712738724	7.675382779
20210624_154543256	N2	RS5194	6	10.2533696	7.317078912
20210624_154543256	N2	RS5194	7	8.640275303	6.90208638
20210624_154543256	N2	RS5194	8	3.283545991	6.454381161
20210624_154543256	N2	RS5194	9	5.620502277	5.281081479
20210624_154543256	N2	RS5194	10	4.474212631	4.52610689
20210624_154543256	N2	RS5194	11	4.38687119	5.522050701
20210624_154543256	N2	RS5194	12	4.86540236	5.271197894
20210624_154543256	N2	RS5194	13	8.263265046	5.631186957
20210624_154543256	N2	RS5194	14	4.366238244	5.614927897
20210624_154543256	N2	RS5194	15	6.274157943	5.078512635
20210624_154543256	N2	RS5194	16	4.305575889	3.951430716
20210624_154543256	N2	RS5194	17	2.18332605	3.771354968
20210624_154543256	N2	RS5194	18	2.627855452	2.946019725
20210624_154543256	N2	RS5194	19	3.465859503	3.82158309
20210624_154543256	N2	RS5194	20	2.147481729	5.417094547
20210625_154023324	N2	RS5194	1	8.683392718	5.906536522
20210625_154023324	N2	RS5194	2	10.16088333	6.752457609
20210625_154023324	N2	RS5194	3	5.075065326	7.665509008
20210625_154023324	N2	RS5194	4	7.695464939	7.979504385
20210625_154023324	N2	RS5194	5	6.712738724	7.675382779
20210625_154023324	N2	RS5194	6	10.2533696	7.317078912
20210625_154023324	N2	RS5194	7	8.640275303	7.514664468
20210625_154023324	N2	RS5194	8	3.283545991	8.20429339
20210629_124420770	N2	RS5194	1	8.683392718	7.168632534
20210629_124420770	N2	RS5194	2	10.16088333	6.979670462
20210629_124420770	N2	RS5194	3	5.075065326	7.665509008
20210629_124420770	N2	RS5194	4	7.695464939	8.096761082
20210629_124420770	N2	RS5194	5	6.712738724	8.299339011
20220901_092304000	N2	RS5194	1	10.83965309	9.145997607
20220901_092304000	N2	RS5194	2	11.17377298	8.79733245
20220901_092304000	N2	RS5194	3	9.308358306	9.005897451
20220901_092304000	N2	RS5194	4	5.952139154	9.146561068
20220901_092304000	N2	RS5194	5	7.755563731	8.198058416
20220901_092304000	N2	RS5194	6	11.54297117	7.973015811
20220901_092304000	N2	RS5194	7	6.431259716	9.106676063
20220901_092304000	N2	RS5194	8	8.183145283	9.036970763
20220901_092304000	N2	RS5194	9	11.62044042	8.303290425
20220901_092304000	N2	RS5194	10	7.407037231	8.636030059
20220901_092304000	N2	RS5194	11	7.87456948	8.915054143
20220901_092304000	N2	RS5194	12	8.094957886	8.522898317
20220901_092304000	N2	RS5194	13	9.578265704	8.116482697
20220901_092304000	N2	RS5194	14	9.659661286	8.364129553
20220901_092304000	N2	RS5194	15	5.374959129	7.772824239
20220901_092304000	N2	RS5194	16	9.112803762	7.652113661
20220901_092304000	N2	RS5194	17	5.138431314	6.389201415
20220901_092304000	N2	RS5194	18	8.974712814	5.939892143
20220901_092304000	N2	RS5194	19	3.345100057	5.292650084
20220901_092304000	N2	RS5194	20	3.128412766	6.069793479
20220901_092304000	N2	RS5194	21	5.876593467	4.94536826
20220901_092304000	N2	RS5194	22	9.024148289	4.838121891
20220901_092304000	N2	RS5194	23	3.352586721	5.04591674
20220901_092304000	N2	RS5194	24	2.80886821	4.443627154
20220901_092304000	N2	RS5194	25	4.167387015	3.099341918
20220901_092304000	N2	RS5194	26	2.865145534	3.386354903
20220901_092304000	N2	RS5194	27	2.30272211	3.567787221
20220901_092304000	N2	RS5194	28	4.787651644	3.870479786
20220901_092304000	N2	RS5194	29	3.716029803	5.973296296
20220901_092435000	N2	RS5194	1	5.68084984	6.335383688
20220901_092435000	N2	RS5194	2	13.37922808	7.959146124
20220901_092435000	N2	RS5194	3	4.113159071	9.600809911
20220901_092435000	N2	RS5194	4	12.90646382	10.37230882
20220901_092435000	N2	RS5194	5	11.92434874	10.11448237
20220901_092435000	N2	RS5194	6	9.5383444	10.77114613
20220901_092435000	N2	RS5194	7	12.0900958	9.191584093
20220901_092435000	N2	RS5194	8	7.396477869	7.368114934
20220901_092435000	N2	RS5194	9	5.008653653	8.398209266
20220901_092435000	N2	RS5194	10	2.807002945	7.269522923
20220901_092435000	N2	RS5194	11	14.68881606	6.85827113
20220901_092435000	N2	RS5194	12	6.446664088	6.596621688
20220901_092435000	N2	RS5194	13	5.340218903	7.755019929
20220901_092435000	N2	RS5194	14	3.70040644	6.749123114
20220901_092435000	N2	RS5194	15	8.598994153	8.118507213
20220901_092435000	N2	RS5194	16	9.659331984	9.195231791
20220901_092435000	N2	RS5194	17	13.29358458	9.916046072
20220901_092435000	N2	RS5194	18	10.72384179	9.394382621
20220901_092435000	N2	RS5194	19	7.304477848	9.111394425
20220901_092435000	N2	RS5194	20	5.990676899	9.162126421
20220901_092435000	N2	RS5194	21	8.244391002	8.989913673
20220901_092435000	N2	RS5194	22	13.54724456	8.774325547
20220901_092435000	N2	RS5194	23	9.86277805	8.866952407
20220901_092435000	N2	RS5194	24	6.22653722	8.007589073
20220901_092435000	N2	RS5194	25	6.453811198	6.832581939
20220901_092435000	N2	RS5194	26	3.947574333	7.276476444
20220901_092435000	N2	RS5194	27	7.672208891	8.027409444
20220901_092435000	N2	RS5194	28	12.08225058	7.512136175
20221024_155649000	N2	RS5194	1	9.981202219	7.523650075
20221024_155649000	N2	RS5194	2	3.877444854	7.473811753
20221024_155649000	N2	RS5194	3	4.005143834	7.224007562
20221024_155649000	N2	RS5194	4	7.42301728	6.983901357
20221024_155649000	N2	RS5194	5	10.83322962	6.531527508
20221024_155649000	N2	RS5194	6	8.780671194	7.072524202
20221024_155649000	N2	RS5194	7	1.615575612	7.44825161
20221024_155649000	N2	RS5194	8	6.710127304	6.326951262
20221024_155649000	N2	RS5194	9	9.301654318	5.597157627
20221024_155649000	N2	RS5194	10	5.226727884	6.745185627
20221024_155649000	N2	RS5194	11	5.131703019	6.797928673
20221024_155649000	N2	RS5194	12	7.355715611	6.619128889
20221024_155649000	N2	RS5194	13	6.973842534	6.994428346
20221024_155649000	N2	RS5194	14	8.407655394	6.969256122
20221024_155649000	N2	RS5194	15	7.103225169	6.115435857
20221024_155649000	N2	RS5194	16	5.005841901	6.189739598
20221024_155649000	N2	RS5194	17	3.086614289	5.320355193
20221024_155649000	N2	RS5194	18	7.345361237	5.216779227
20221024_155649000	N2	RS5194	19	4.06073337	4.615700277
20221024_155649000	N2	RS5194	20	6.585345338	4.918959852
20221024_155649000	N2	RS5194	21	2.000447149	4.231150566
20221024_155649000	N2	RS5194	22	4.602912165	4.324331177
20221024_155649000	N2	RS5194	23	3.906314806	4.078360863
20221024_155649000	N2	RS5194	24	4.526636427	4.025531354
20221024_155649000	N2	RS5194	25	5.35549377	3.669612015
20221024_155649000	N2	RS5194	26	1.736299601	3.459937566
20221024_155649000	N2	RS5194	27	2.823315473	3.099509427
20221024_155649000	N2	RS5194	28	2.857942561	2.599118295
20221024_155649000	N2	RS5194	29	2.724495731	3.760779833
20221024_155649000	N2	RS5194	30	2.85353811	4.499425092
20221024_155649000	N2	RS5194	31	7.544607292	4.4039252
20221024_155649000	N2	RS5194	32	6.516541767	4.450421112
20221024_155649000	N2	RS5194	33	2.3804431	6.04298744
20221024_155649000	N2	RS5194	34	2.956975291	6.256878507
20221218_143404000	N2	RS5194	1	10.81636975	6.420896497
20221218_143404000	N2	RS5194	2	8.614062626	7.944219098
20221218_143404000	N2	RS5194	3	7.33663172	8.911291717
20221218_143404000	N2	RS5194	4	9.997056105	8.653485477
20221218_143404000	N2	RS5194	5	7.792338386	7.910191841
20221218_143404000	N2	RS5194	6	9.527338546	7.108625566
20221218_143404000	N2	RS5194	7	4.897594451	6.721596903
20221218_143404000	N2	RS5194	8	3.328800342	6.427810983
20221218_143404000	N2	RS5194	9	8.061912793	5.851656711
20221218_143404000	N2	RS5194	10	6.323408785	6.112874467
20221218_143404000	N2	RS5194	11	6.646567182	7.086019572
20221218_143404000	N2	RS5194	12	6.203683234	7.030614356
20221218_143404000	N2	RS5194	13	8.194525865	6.090599507
20221218_143404000	N2	RS5194	14	7.784886716	5.706240615
20221218_143404000	N2	RS5194	15	1.623334539	5.98386071
20221218_143404000	N2	RS5194	16	4.72477272	5.415327058
20221218_143404000	N2	RS5194	17	7.591783711	5.195518682
20221218_143404000	N2	RS5194	18	5.351857606	5.671488781
20221218_143404000	N2	RS5194	19	6.685844833	5.368812033
20221218_143404000	N2	RS5194	20	4.003185033	4.629668048
20221218_143404000	N2	RS5194	21	3.211388984	4.161416163
20221218_143404000	N2	RS5194	22	3.896063785	3.960750548
20221218_143404000	N2	RS5194	23	3.01059818	4.036583537
20221218_143404000	N2	RS5194	24	5.682516758	3.941196091
20221218_143404000	N2	RS5194	25	4.38234998	4.178242591
20221218_143404000	N2	RS5194	26	2.73445175	4.31931486
20221218_143404000	N2	RS5194	27	5.081296286	4.256733798
20221218_143404000	N2	RS5194	28	3.715959523	3.921449226
20221218_143404000	N2	RS5194	29	5.369611449	4.76735797
20221218_143404000	N2	RS5194	30	2.705927121	4.428922833
20221218_143404000	N2	RS5194	31	6.96399547	4.719416779
20221218_143404000	N2	RS5194	32	3.389120602	4.667664461
20221218_143404000	N2	RS5194	33	5.168429251	5.139863021
20221218_143404000	N2	RS5194	34	5.110849863	5.709209134
20221219_151422000	N2	RS5194	1	5.06691992	6.071586181
20221219_151422000	N2	RS5194	2	9.810726037	6.341955502
20221219_151422000	N2	RS5194	3	5.201005835	6.743112393
20221219_151422000	N2	RS5194	4	6.520275853	7.388294987
20221219_151422000	N2	RS5194	5	7.116634322	7.453840482
20221219_151422000	N2	RS5194	6	8.292832888	8.220327237
20221219_151422000	N2	RS5194	7	10.13845351	7.652618686
20221219_151422000	N2	RS5194	8	9.033439612	7.64759526
20221219_151422000	N2	RS5194	9	3.681733094	7.106502704
20221219_151422000	N2	RS5194	10	7.091517195	6.663463762
20221219_151422000	N2	RS5194	11	5.587370108	6.221783978
20221219_151422000	N2	RS5194	12	7.923258801	6.859429795
20221219_151422000	N2	RS5194	13	6.825040691	5.960014308
20221219_151422000	N2	RS5194	14	6.869962179	5.602409305
20221219_151422000	N2	RS5194	15	2.59443976	5.711485775
20221219_151422000	N2	RS5194	16	3.799345096	5.122581581
20221219_151422000	N2	RS5194	17	8.468641149	4.687466705
20221219_151422000	N2	RS5194	18	3.88051972	4.96876613
20221219_151422000	N2	RS5194	19	4.694387797	5.256481935
20221219_151422000	N2	RS5194	20	4.00093689	4.584989576
20221219_151422000	N2	RS5194	21	5.237924121	4.791346896
20221219_151422000	N2	RS5194	22	5.111179353	4.117885416
20221219_151422000	N2	RS5194	23	4.912306322	3.373107091
20221219_151422000	N2	RS5194	24	1.327080397	4.038515937
20221219_151422000	N2	RS5194	25	0.2770452639	4.904528195
20221219_195704000	N2	RS5194	1	8.564968352	4.921118312
20221219_195704000	N2	RS5194	2	9.441240641	6.51208166
20221219_195704000	N2	RS5194	3	4.995256908	8.098589732
20221219_195704000	N2	RS5194	4	9.281897135	7.964005527
20221219_195704000	N2	RS5194	5	8.209585626	7.259890777
20221219_195704000	N2	RS5194	6	7.892047324	7.461038464
20221219_195704000	N2	RS5194	7	5.920666893	7.176458786
20221219_195704000	N2	RS5194	8	6.000995342	6.300453356
20221219_195704000	N2	RS5194	9	7.858998744	5.839272456
20221219_195704000	N2	RS5194	10	3.829558477	5.769218338
20221219_195704000	N2	RS5194	11	5.586142822	5.535719058
20221219_195704000	N2	RS5194	12	5.570396306	5.668226275
20221219_195704000	N2	RS5194	13	4.833498942	6.277452839
20221219_195704000	N2	RS5194	14	8.521534827	6.297959667
20221219_195704000	N2	RS5194	15	6.875691296	6.743982995
20221219_195704000	N2	RS5194	16	5.688676965	6.788824165
20221219_195704000	N2	RS5194	17	7.800512945	5.706960776
20221219_195704000	N2	RS5194	18	5.057704793	5.00404848
20221219_195704000	N2	RS5194	19	3.112217882	5.087160558
20221219_195704000	N2	RS5194	20	3.361129816	5.125303035
20221220_134003000	N2	RS5194	1	6.104237356	6.41889106
20221220_134003000	N2	RS5194	2	7.991225326	7.31617906
20221220_134003000	N2	RS5194	3	11.52564492	7.592545295
20221220_134003000	N2	RS5194	4	7.598657879	7.927720911
20221220_134003000	N2	RS5194	5	4.74296099	8.108211466
20221220_134003000	N2	RS5194	6	7.78011544	6.683951516
20221220_134003000	N2	RS5194	7	8.893678101	6.88758608
20221220_134003000	N2	RS5194	8	4.404345169	7.823879524
20221220_134003000	N2	RS5194	9	8.616830702	8.320889733
20221220_134003000	N2	RS5194	10	9.42442821	7.948183739
20221220_134003000	N2	RS5194	11	10.26516648	9.005715607
20221220_134003000	N2	RS5194	12	7.030148131	8.476898023
20221220_134003000	N2	RS5194	13	9.692004509	8.191605903
20221220_134003000	N2	RS5194	14	5.972742782	7.935940298
20221220_134003000	N2	RS5194	15	7.997967611	8.366044761
20221220_134003000	N2	RS5194	16	8.986838456	6.783515457
20221220_134003000	N2	RS5194	17	9.180670449	7.532514848
20221220_134003000	N2	RS5194	18	1.779357985	6.747816836
20221220_134003000	N2	RS5194	19	9.717739739	6.365666602
20221220_134003000	N2	RS5194	20	4.074477552	5.627776728
20221220_134003000	N2	RS5194	21	7.076087287	6.530434052
20221221_145033000	N2	RS5194	1	5.491221077	6.463146236
20221221_145033000	N2	RS5194	2	6.292644603	7.181001601
20221221_145033000	N2	RS5194	3	9.381300663	7.089096713
20221221_145033000	N2	RS5194	4	7.663754377	7.345379005
20221221_145033000	N2	RS5194	5	6.616562846	7.999673095
20221221_145033000	N2	RS5194	6	6.772632537	7.240990617
20221221_145033000	N2	RS5194	7	9.564115051	6.903449923
20221221_145033000	N2	RS5194	8	5.587888275	6.758072471
20221221_145033000	N2	RS5194	9	5.976050904	6.502006796
20221221_145033000	N2	RS5194	10	5.889675587	5.160313219
20221221_145033000	N2	RS5194	11	5.49230416	4.673931432
20221221_145033000	N2	RS5194	12	2.855647169	4.27821134
20221221_145033000	N2	RS5194	13	3.155979341	4.582113429
20221223_162540000	N2	RS5194	1	3.997450442	3.835156032
20221223_162540000	N2	RS5194	2	7.409186034	4.21210085
20221223_162540000	N2	RS5194	3	1.757517176	4.073710555
20221223_162540000	N2	RS5194	4	4.740371256	4.641700964
20221223_162540000	N2	RS5194	5	2.464027865	4.111676799
20221223_162540000	N2	RS5194	6	6.837402489	5.471475012
20221223_162540000	N2	RS5194	7	4.759065208	5.786393115
20221223_162540000	N2	RS5194	8	8.556508241	6.064468135
20221223_162540000	N2	RS5194	9	6.314961774	6.396265932
20221223_162540000	N2	RS5194	10	3.854402964	7.267918449
20221223_162540000	N2	RS5194	11	8.496391471	7.513767955
20221223_162540000	N2	RS5194	12	9.117327797	8.464631804
20221223_162540000	N2	RS5194	13	9.785755771	9.363690682
20221223_162540000	N2	RS5194	14	11.06928102	8.184732399
20221223_162540000	N2	RS5194	15	8.349697356	7.071901998
20221223_162540000	N2	RS5194	16	2.601600053	5.825941891
20221223_162540000	N2	RS5194	17	3.553175791	4.216888753
20221223_162540000	N2	RS5194	18	3.55595524	3.322881595
20221223_162540000	N2	RS5194	19	3.024015324	3.392206281
20221223_162540000	N2	RS5194	20	3.879661566	3.956990167
20221223_162540000	N2	RS5194	21	2.948223486	3.787896427
20221223_162540000	N2	RS5194	22	6.377095217	4.19641187
20221223_162540000	N2	RS5194	23	2.710486543	3.977422291
20221223_162540000	N2	RS5194	24	5.066592539	3.651307578
20221223_162540000	N2	RS5194	25	2.784713671	3.417101046
20221223_162540000	N2	RS5194	26	1.317649922	4.148373445
20221223_162540000	N2	RS5194	27	5.206062555	4.879846735
20221223_162540000	N2	RS5194	28	6.366848539	5.060517627
20221223_162540000	N2	RS5194	29	8.723958986	6.120859878
20221223_162540000	N2	RS5194	30	3.688068133	6.538745854
20221223_162540000	N2	RS5194	31	6.619361176	6.106868539
20221223_162540000	N2	RS5194	32	7.295492437	4.711018039
20221223_162540000	N2	RS5194	33	4.207461961	4.741447549
20221223_162540000	N2	RS5194	34	1.744706485	4.177853462
20221223_162540000	N2	RS5194	35	3.840215683	3.571603722
20221223_162540000	N2	RS5194	36	3.801390741	4.4557708
20221223_162540000	N2	RS5194	37	4.264243738	6.102385752
20221223_162540000	N2	RS5194	38	8.628297351	6.73453006
20231208_153043391	N2	RS5194	1	9.977781247	7.641129326
20231208_153043391	N2	RS5194	2	7.000937225	8.47255834
20231208_153043391	N2	RS5194	3	8.334387068	8.26468181
20231208_153043391	N2	RS5194	4	8.421388808	7.368445228
20231208_153043391	N2	RS5194	5	7.588914701	8.00351443
20231208_153043391	N2	RS5194	6	5.496598339	8.074173298
20231208_153043391	N2	RS5194	7	10.17628324	7.960873164
20231208_153043391	N2	RS5194	8	8.687681407	8.197687147
20231208_153043391	N2	RS5194	9	7.854888135	8.98382639
20231208_153043391	N2	RS5194	10	8.772984618	8.601555358
20231208_153043391	N2	RS5194	11	9.427294551	8.254847753
20231208_153043391	N2	RS5194	12	8.264928077	7.523283721
20231208_153043391	N2	RS5194	13	6.954143385	6.543135154
20231208_153043391	N2	RS5194	14	4.197067976	5.582651851
20231208_153043391	N2	RS5194	15	3.87224178	5.468668592
20231208_153043391	N2	RS5194	16	4.624878036	5.097299894
20231208_153043391	N2	RS5194	17	7.695011785	5.3973772
20210602_134059244	IV820	RS5194	1	11.61543919	7.516324306
20210602_134059244	IV820	RS5194	2	6.731490872	7.660151951
20210602_134059244	IV820	RS5194	3	4.20204285	7.984729641
20210602_134059244	IV820	RS5194	4	8.091634886	7.617297603
20210602_134059244	IV820	RS5194	5	9.283040401	7.443067634
20210602_134059244	IV820	RS5194	6	9.778279008	7.971480848
20210602_134059244	IV820	RS5194	7	5.860341027	6.75784107
20210602_134059244	IV820	RS5194	8	6.844108917	5.706451083
20210602_134059244	IV820	RS5194	9	2.023435997	4.690328271
20210602_134059244	IV820	RS5194	10	4.026090466	4.86854385
20210602_134059244	IV820	RS5194	11	4.697664947	4.509075657
20210602_134059244	IV820	RS5194	12	6.751418921	5.006293647
20210602_134059244	IV820	RS5194	13	5.046767955	5.35568505
20210602_134059244	IV820	RS5194	14	4.509525946	5.390680825
20210602_134059244	IV820	RS5194	15	5.773047482	5.420095006
20210602_134059244	IV820	RS5194	16	4.872643821	4.964299562
20210602_134059244	IV820	RS5194	17	6.898489824	4.914491951
20210602_134059244	IV820	RS5194	18	2.767790739	4.223879751
20210602_134059244	IV820	RS5194	19	4.260487891	3.79655379
20210602_134059244	IV820	RS5194	20	2.319986482	3.931074572
20210602_134059244	IV820	RS5194	21	2.736014012	4.354533338
20210602_134059244	IV820	RS5194	22	7.571093735	4.684777468
20210602_134059244	IV820	RS5194	23	4.88508457	5.20153879
20210602_134059244	IV820	RS5194	24	5.911708541	5.746679132
20210602_134059244	IV820	RS5194	25	4.903793091	4.763231768
20210602_134059244	IV820	RS5194	26	5.461715723	5.466729798
20210602_134059244	IV820	RS5194	27	2.653856918	6.231125985
20210603_142151489	IV820	RS5194	1	8.402574719	6.307563201
20210603_142151489	IV820	RS5194	2	9.733689477	6.897797435
20210603_142151489	IV820	RS5194	3	5.285979168	7.570943199
20210603_142151489	IV820	RS5194	4	8.412886894	7.311175594
20210603_142151489	IV820	RS5194	5	6.019585739	7.343171163
20210603_142151489	IV820	RS5194	6	7.103736694	7.818688769
20210603_142151489	IV820	RS5194	7	9.893667318	7.22557977
20210603_142151489	IV820	RS5194	8	7.663567199	7.468520095
20210603_142151489	IV820	RS5194	9	5.447341898	7.025178119
20210603_142151489	IV820	RS5194	10	7.234287364	5.933896072
20210603_142151489	IV820	RS5194	11	4.887026815	5.194694142
20210603_142151489	IV820	RS5194	12	4.437257082	5.487078031
20210603_142151489	IV820	RS5194	13	3.967557553	4.709273116
20210603_142151489	IV820	RS5194	14	6.909261342	4.846783581
20210603_142151489	IV820	RS5194	15	3.345262787	5.313475349
20210603_142151489	IV820	RS5194	16	5.574579141	5.212290044
20210603_142151489	IV820	RS5194	17	6.770715922	5.035370604
20210603_142151489	IV820	RS5194	18	3.46163103	5.819015695
20210603_142151489	IV820	RS5194	19	6.024664141	5.625651505
20210603_142151489	IV820	RS5194	20	7.263488243	5.485970938
20210603_142151489	IV820	RS5194	21	4.60775819	5.319053815
20210603_142151489	IV820	RS5194	22	6.072313085	5.21585829
20210603_142151489	IV820	RS5194	23	2.627045416	4.619669361
20210603_142151489	IV820	RS5194	24	5.508686515	4.375246565
20210603_142151489	IV820	RS5194	25	4.2825436	4.441803861
20210603_142151489	IV820	RS5194	26	3.38564421	5.543478887
20210603_142151489	IV820	RS5194	27	6.405099562	5.295764505
20210604_163450183	IV820	RS5194	1	8.135420546	5.556785816
20210604_163450183	IV820	RS5194	2	4.270114607	7.094118491
20210604_163450183	IV820	RS5194	3	5.587650154	7.052150957
20210604_163450183	IV820	RS5194	4	11.07230759	6.140902501
20210604_163450183	IV820	RS5194	5	6.195261891	6.49933656
20210604_163450183	IV820	RS5194	6	3.579178267	6.50564498
20210604_163450183	IV820	RS5194	7	6.0622849	5.077604761
20210604_163450183	IV820	RS5194	8	5.619192256	4.725732377
20210604_163450183	IV820	RS5194	9	3.93210649	5.332135658
20210604_163450183	IV820	RS5194	10	4.435899971	5.432935395
20210604_163450183	IV820	RS5194	11	6.611194674	5.354451311
20210604_163450183	IV820	RS5194	12	6.566283581	5.728914756
20210604_163450183	IV820	RS5194	13	5.22677184	6.529628954
20210604_163450183	IV820	RS5194	14	5.804423713	7.324853288
20210604_163450183	IV820	RS5194	15	8.439470961	7.72068517
20210604_163450183	IV820	RS5194	16	10.58731634	8.470472434
20210607_160602911	IV820	RS5194	1	8.545442995	8.656827543
20210607_160602911	IV820	RS5194	2	8.975708157	8.671334327
20210607_160602911	IV820	RS5194	3	6.736199257	7.920383705
20210607_160602911	IV820	RS5194	4	8.512004883	7.431125974
20210607_160602911	IV820	RS5194	5	6.832563235	7.627932044
20210607_160602911	IV820	RS5194	6	6.099154337	7.592097174
20210607_160602911	IV820	RS5194	7	9.959738505	7.404503228
20210607_160602911	IV820	RS5194	8	6.557024907	7.494542103
20210607_160602911	IV820	RS5194	9	7.574035157	8.009790692
20210607_160602911	IV820	RS5194	10	7.282757611	7.136566334
20210607_160602911	IV820	RS5194	11	8.675397282	6.933027134
20210607_160602911	IV820	RS5194	12	5.593616712	6.269844588
20210607_160602911	IV820	RS5194	13	5.539328909	5.574427173
20210607_160602911	IV820	RS5194	14	4.258122426	4.986283992
20210607_160602911	IV820	RS5194	15	3.805670537	5.524013244
20210607_160602911	IV820	RS5194	16	5.734681374	6.194494313
20210607_160602911	IV820	RS5194	17	8.282262973	6.952415768
20210607_160602911	IV820	RS5194	18	8.891734252	7.335747086
20210607_160602911	IV820	RS5194	19	8.047729704	7.783409563
20210607_160602911	IV820	RS5194	20	5.722327128	6.799633024
20210607_160602911	IV820	RS5194	21	7.97299376	5.795418307
20210608_171915769	IV820	RS5194	1	3.363380278	5.65764367
20210608_171915769	IV820	RS5194	2	3.870660665	6.169273654
20210608_171915769	IV820	RS5194	3	7.35885652	6.025299564
20210608_171915769	IV820	RS5194	4	8.280477049	6.296329326
20210608_171915769	IV820	RS5194	5	7.253123307	6.335798586
20210618_164023798	IV820	RS5194	1	4.718529087	6.100001308
20210618_164023798	IV820	RS5194	2	4.068006968	5.732775539
20210618_164023798	IV820	RS5194	3	6.17987013	5.56195196
20210618_164023798	IV820	RS5194	4	6.444348205	6.183930004
20210618_164023798	IV820	RS5194	5	6.399005409	7.072642316
20210618_164023798	IV820	RS5194	6	7.82841931	7.118002548
20210618_164023798	IV820	RS5194	7	8.511568528	6.55739031
20210618_164023798	IV820	RS5194	8	6.406671288	6.370234079
20210618_164023798	IV820	RS5194	9	3.641287016	5.21598447
20210618_164023798	IV820	RS5194	10	5.463224251	4.213085578
20210618_164023798	IV820	RS5194	11	2.057171267	3.531627742
20210618_164023798	IV820	RS5194	12	3.497074069	3.811693262
20210618_164023798	IV820	RS5194	13	2.999382106	3.311091943
20210618_164023798	IV820	RS5194	14	5.041614616	3.659978483
20210618_164023798	IV820	RS5194	15	2.960217657	3.137056886
20210618_164023798	IV820	RS5194	16	3.801603969	3.775722267
20210618_164023798	IV820	RS5194	17	0.8824660837	3.81048627
20210621_184433143	IV820	RS5194	1	6.192709007	5.119000006
20210621_184433143	IV820	RS5194	2	5.215434634	5.345431447
20210621_184433143	IV820	RS5194	3	9.502786337	5.844399256
20210621_184433143	IV820	RS5194	4	4.933761175	4.995685316
20210621_184433143	IV820	RS5194	5	3.377305126	5.014038347
20210621_184433143	IV820	RS5194	6	1.949139306	4.243704437
20210622_181831560	IV820	RS5194	1	5.307199792	4.06362803
20210622_181831560	IV820	RS5194	2	5.651116785	4.156300074
20210622_181831560	IV820	RS5194	3	4.03337914	4.956477359
20210622_181831560	IV820	RS5194	4	3.84066535	4.632558646
20210622_181831560	IV820	RS5194	5	5.950025729	3.742525919
20210622_181831560	IV820	RS5194	6	3.687606225	3.908772291
20210622_181831560	IV820	RS5194	7	1.200953154	4.096247671
20210622_181831560	IV820	RS5194	8	4.864610997	4.588588835
20210622_181831560	IV820	RS5194	9	4.778042251	5.463424234
20210622_181831560	IV820	RS5194	10	8.411731549	6.611221067
20210625_164329551	IV820	RS5194	1	8.06178322	7.250578202
20210625_164329551	IV820	RS5194	2	6.939937319	8.145714788
20210625_164329551	IV820	RS5194	3	8.061396669	7.888956637
20210625_164329551	IV820	RS5194	4	9.253725183	8.29535014
20210625_164329551	IV820	RS5194	5	7.127940794	8.182799317
20210625_164329551	IV820	RS5194	6	10.09375073	7.931955907
20210625_164329551	IV820	RS5194	7	6.377183203	7.451560143
20210625_164329551	IV820	RS5194	8	6.807179618	7.615408387
20210625_164329551	IV820	RS5194	9	6.851746362	6.703285008
20210625_164329551	IV820	RS5194	10	7.947182016	6.691987255
20210625_164329551	IV820	RS5194	11	5.533133839	6.363569832
20210625_164329551	IV820	RS5194	12	6.320694439	6.605577203
20210625_164329551	IV820	RS5194	13	5.165092502	6.175527788
20210629_134930634	IV820	RS5194	1	8.06178322	6.494119566
20220211_171644623	IV820	RS5194	1	5.796934942	6.389141441
20220211_171644623	IV820	RS5194	2	7.126092726	6.783367031
20220211_171644623	IV820	RS5194	3	5.795803817	6.885021703
20220211_171644623	IV820	RS5194	4	7.136220447	6.801589898
20220211_171644623	IV820	RS5194	5	8.570056581	6.749442666
20220211_171644623	IV820	RS5194	6	5.379775919	7.434965817
20220211_171644623	IV820	RS5194	7	6.865356566	8.500782656
20220211_192356413	IV820	RS5194	1	9.223419572	8.557450685
20220211_192356413	IV820	RS5194	2	12.46530464	8.907589003
20220211_192356413	IV820	RS5194	3	8.853396725	9.156161248
20220211_192356413	IV820	RS5194	4	7.130467511	9.029104991
20220211_192356413	IV820	RS5194	5	8.108217791	7.227791659
20220211_192356413	IV820	RS5194	6	8.588138287	6.798132948
20220211_192356413	IV820	RS5194	7	3.458737979	6.50964794
20220211_192356413	IV820	RS5194	8	6.70510317	6.648249923
20220211_192356413	IV820	RS5194	9	5.688042473	5.883717658
20220211_192356413	IV820	RS5194	10	8.801227705	5.96228047
20220214_170600582	IV820	RS5194	1	4.765476961	6.195468477
20220214_170600582	IV820	RS5194	2	3.85155204	6.77679469
20220214_170600582	IV820	RS5194	3	7.871043206	6.736514735
20220214_170600582	IV820	RS5194	4	8.594673539	7.260545595
20220214_170600582	IV820	RS5194	5	8.599827928	7.796367087
20220214_170600582	IV820	RS5194	6	7.385631262	7.666795325
20220214_192035861	IV820	RS5194	1	6.530659499	6.850278969
20220214_192035861	IV820	RS5194	2	7.223184394	6.0544107
20220214_192035861	IV820	RS5194	3	4.512091762	5.848310983
20220214_192035861	IV820	RS5194	4	4.620486581	5.705000512
20220214_192035861	IV820	RS5194	5	6.35513268	4.907977116
20220214_192035861	IV820	RS5194	6	5.81410714	5.758285404
20220214_192035861	IV820	RS5194	7	3.238067418	6.278477261
20220214_192035861	IV820	RS5194	8	8.763633199	6.336755997
20220214_192035861	IV820	RS5194	9	7.221445868	6.538122389
20220215_153907849	IV820	RS5194	1	6.646526361	7.516982039
20220215_153907849	IV820	RS5194	2	6.8209391	6.943164945
20220215_153907849	IV820	RS5194	3	8.132365665	6.151200354
20220215_153907849	IV820	RS5194	4	5.894547731	5.746144154
20220215_153907849	IV820	RS5194	5	3.261622912	5.358783386
20220215_153907849	IV820	RS5194	6	4.621245362	4.867758316
20220215_153907849	IV820	RS5194	7	4.884135261	4.962305057
20220215_153907849	IV820	RS5194	8	5.677240313	5.277146073
20220215_175310836	IV820	RS5194	1	6.367281438	5.292084339
20220215_175310836	IV820	RS5194	2	4.835827993	5.708766716
20220215_175310836	IV820	RS5194	3	4.695936688	6.232979276
20220215_175310836	IV820	RS5194	4	6.967547149	5.932763912
20220215_175310836	IV820	RS5194	5	8.298303111	6.282564231
20220215_175310836	IV820	RS5194	6	4.866204619	6.470603202
20220215_175310836	IV820	RS5194	7	6.584829588	5.669268136
20220215_175310836	IV820	RS5194	8	5.636131545	4.899158307
20220215_175310836	IV820	RS5194	9	2.960871819	5.4523757
20220215_202507457	IV820	RS5194	1	4.447753966	5.136947325
20220215_202507457	IV820	RS5194	2	7.632291582	5.125211339
20220215_202507457	IV820	RS5194	3	5.007687712	5.135607948
20220215_202507457	IV820	RS5194	4	5.577451617	5.506183468
20220215_202507457	IV820	RS5194	5	3.012854862	5.090355382
20220215_202507457	IV820	RS5194	6	6.300631569	5.306033566
20220215_202507457	IV820	RS5194	7	5.553151152	5.797203124
20220215_202507457	IV820	RS5194	8	6.086078629	6.613000512
20220216_151014777	IV820	RS5194	1	8.033299408	6.683910275
20220216_151014777	IV820	RS5194	2	7.091841803	7.653948769
20220216_151014777	IV820	RS5194	3	6.655180382	7.490454461
20220216_151014777	IV820	RS5194	4	10.40334362	7.408488613
20220216_194547955	IV820	RS5194	1	5.268607092	7.390554255
20220216_194547955	IV820	RS5194	2	7.623470166	7.758045075
20220222_095554345	IV820	RS5194	1	7.002170015	6.590339563
20220222_095554345	IV820	RS5194	2	8.492634479	6.055771617
20220222_095554345	IV820	RS5194	3	4.564816066	5.468183439
20220222_095554345	IV820	RS5194	4	2.59576736	4.909741533
20220222_095554345	IV820	RS5194	5	4.685529276	4.438999361
20220222_095554345	IV820	RS5194	6	4.209960484	5.296809201
20220222_095554345	IV820	RS5194	7	6.138923622	6.441087528
20220222_095554345	IV820	RS5194	8	8.853865264	7.240371684
20220222_095554345	IV820	RS5194	9	8.317158994	7.623549155
20220222_095554345	IV820	RS5194	10	8.681950056	7.734681485
20220222_095554345	IV820	RS5194	11	6.125847839	7.503193276
20220222_095554345	IV820	RS5194	12	6.694585273	7.154887614
20220222_095554345	IV820	RS5194	13	7.696424217	6.633560631
20220222_095554345	IV820	RS5194	14	6.575630686	6.986949614
20220222_095554345	IV820	RS5194	15	6.075315142	6.79225183
20220222_095554345	IV820	RS5194	16	7.892792754	7.418486909
20220222_095554345	IV820	RS5194	17	5.721096351	7.235192496
20220222_120844527	IV820	RS5194	1	10.82759961	8.380580263
20220222_120844527	IV820	RS5194	2	5.65915862	8.747918927
20220222_120844527	IV820	RS5194	3	11.80225398	9.423988244
20220222_120844527	IV820	RS5194	4	9.729486075	9.170024421
20220222_120844527	IV820	RS5194	5	9.101442932	10.10600881
20220222_120844527	IV820	RS5194	6	9.5577805	9.122423574
20220222_120844527	IV820	RS5194	7	10.33908059	8.363346322
20220222_120844527	IV820	RS5194	8	6.884327779	8.27652948
20220222_120844527	IV820	RS5194	9	5.93409981	7.943855178
20220222_120844527	IV820	RS5194	10	8.667358726	7.216961346
20220222_120844527	IV820	RS5194	11	7.894408987	8.135413139
20220222_120844527	IV820	RS5194	12	6.704611428	8.7849559
20220222_120844527	IV820	RS5194	13	11.47658674	7.958313945
20220222_120844527	IV820	RS5194	14	9.181813617	7.458512404
20220222_120844527	IV820	RS5194	15	4.53414895	7.951686698
20220222_120844527	IV820	RS5194	16	5.395401283	6.852629703
20220222_120844527	IV820	RS5194	17	9.170482896	6.11205825
20220222_120844527	IV820	RS5194	18	5.981301769	6.63745018
20220222_120844527	IV820	RS5194	19	5.478956353	6.740125588
20220222_120844527	IV820	RS5194	20	7.161108599	6.591256934
20220222_120844527	IV820	RS5194	21	5.908778323	6.694584357
20220504_194511808	IV820	RS5194	1	8.426139627	7.412458436
20220504_194511808	IV820	RS5194	2	6.497938881	7.979550331
20220504_194511808	IV820	RS5194	3	9.068326749	8.090877393
20220504_194511808	IV820	RS5194	4	9.996568077	8.501305998
20220504_194511808	IV820	RS5194	5	6.465413633	8.033391511
20220504_194511808	IV820	RS5194	6	10.47828265	7.748985388
20220504_194511808	IV820	RS5194	7	4.158366448	7.759430145
20220504_194511808	IV820	RS5194	8	7.646296133	7.428913431
20220504_194511808	IV820	RS5194	9	10.04879186	6.411872102
20220504_194511808	IV820	RS5194	10	4.812830065	7.773881213
20220504_194511808	IV820	RS5194	11	5.393076004	8.221083349
20220504_194511808	IV820	RS5194	12	10.968412	8.731185074
20220504_194511808	IV820	RS5194	13	9.882306813	10.09599961
20220504_194511808	IV820	RS5194	14	12.59930048	10.40264249
20220504_194511808	IV820	RS5194	15	11.63690276	10.3378663
20220504_194511808	IV820	RS5194	16	6.926290409	10.13274166
20220504_194511808	IV820	RS5194	17	10.64453102	9.094931568
20220504_194511808	IV820	RS5194	18	8.856683622	7.854618923
20220504_194511808	IV820	RS5194	19	7.41025003	8.016855868
20220504_194511808	IV820	RS5194	20	5.43533953	7.395480408
20220504_194511808	IV820	RS5194	21	7.737475136	7.221268075
20220504_194511808	IV820	RS5194	22	7.53765372	6.996300144
20220504_194511808	IV820	RS5194	23	7.985621959	6.758370229
20220504_194511808	IV820	RS5194	24	6.285410374	6.264505473
20220504_194511808	IV820	RS5194	25	4.245689954	6.19238436
20220504_194511808	IV820	RS5194	26	5.268151359	5.114550549
20220504_194511808	IV820	RS5194	27	7.177048154	4.828244872
20220504_194511808	IV820	RS5194	28	2.596452905	5.179817927
20220504_194511808	IV820	RS5194	29	4.853881987	5.222685107
20220504_194511808	IV820	RS5194	30	6.003555231	4.870469461
20220504_194511808	IV820	RS5194	31	5.482487255	4.704065142
20220504_194511808	IV820	RS5194	32	5.415969927	4.707220475
20220504_194511808	IV820	RS5194	33	1.764431309	3.888612816
20220504_194511808	IV820	RS5194	34	4.869658655	3.319021577
20220504_194511808	IV820	RS5194	35	1.910516935	2.83302219
20220504_194511808	IV820	RS5194	36	2.63453106	3.204823076
20220504_194511808	IV820	RS5194	37	2.985972989	4.211921311
20220504_194511808	IV820	RS5194	38	3.623435742	4.992718966
20220504_215508528	IV820	RS5194	1	9.905149828	6.51434955
20220504_215508528	IV820	RS5194	2	5.81450521	7.901830242
20220504_215508528	IV820	RS5194	3	10.24268398	8.096012343
20220504_215508528	IV820	RS5194	4	9.923376451	7.667687369
20220504_215508528	IV820	RS5194	5	4.594346247	8.734372593
20220504_215508528	IV820	RS5194	6	7.763524958	7.927493524
20220504_215508528	IV820	RS5194	7	11.14793133	7.574340536
20220504_215508528	IV820	RS5194	8	6.208288634	8.247309033
20220504_215508528	IV820	RS5194	9	8.157611513	8.22226655
20220504_215508528	IV820	RS5194	10	7.959188728	8.005805621
20220504_215508528	IV820	RS5194	11	7.638312545	8.163955389
20220504_215508528	IV820	RS5194	12	10.06562668	7.460500225
20220504_215508528	IV820	RS5194	13	6.999037474	6.459697378
20220504_215508528	IV820	RS5194	14	4.640335697	6.375386629
20220504_215508528	IV820	RS5194	15	2.955174493	5.706224865
20220504_215508528	IV820	RS5194	16	7.216758799	5.71849734
20220504_215508528	IV820	RS5194	17	6.719817865	6.226858155
20220504_215508528	IV820	RS5194	18	7.060399846	7.63581267
20220504_215508528	IV820	RS5194	19	7.182139775	8.410163598
20220504_215508528	IV820	RS5194	20	9.999947066	8.50609416
20220511_195900208	IV820	RS5194	1	11.08851344	8.450614528
20220511_195900208	IV820	RS5194	2	7.199470674	8.350337296
20220511_195900208	IV820	RS5194	3	6.783001686	7.656353176
20220511_195900208	IV820	RS5194	4	6.680753615	6.709603961
20220511_195900208	IV820	RS5194	5	6.530026463	7.121133699
20220511_195900208	IV820	RS5194	6	6.354767365	7.200513207
20220511_195900208	IV820	RS5194	7	9.257119366	6.967816227
20220511_195900208	IV820	RS5194	8	7.179899223	7.291715456
20220511_195900208	IV820	RS5194	9	5.517268716	6.761260636
20220511_195900208	IV820	RS5194	10	8.149522607	6.286717722
20220511_195900208	IV820	RS5194	11	3.702493266	5.972446078
20220511_195900208	IV820	RS5194	12	6.884404795	6.19004647
20220901_114311000	IV820	RS5194	1	5.608541007	5.734738685
20220901_114311000	IV820	RS5194	2	6.605270675	6.104313206
20220901_114311000	IV820	RS5194	3	5.872983681	5.795861012
20220901_114311000	IV820	RS5194	4	5.550365873	5.914399352
20220901_114311000	IV820	RS5194	5	5.342143824	5.728538119
20220901_114311000	IV820	RS5194	6	6.20123271	6.357781546
20220901_114311000	IV820	RS5194	7	5.67596451	6.110801731
20220901_114311000	IV820	RS5194	8	9.019200816	7.050194271
20220901_114311000	IV820	RS5194	9	4.315466794	7.651758628
20220901_114311000	IV820	RS5194	10	10.03910652	7.950694206
20220901_114311000	IV820	RS5194	11	9.209054494	8.33065519
20220901_114311000	IV820	RS5194	12	7.170642404	8.646036315
20220901_114311000	IV820	RS5194	13	10.91900573	7.272747535
20220901_114311000	IV820	RS5194	14	5.892372419	5.711537931
20220901_114311000	IV820	RS5194	15	3.172662623	5.334501133
20220901_114311000	IV820	RS5194	16	1.403006478	4.135208906
20220901_114311000	IV820	RS5194	17	5.285458411	4.138902691
20220901_114311000	IV820	RS5194	18	4.922544602	5.726865155
20220901_114311000	IV820	RS5194	19	5.910841342	6.910802367
20220901_114311000	IV820	RS5194	20	11.11247494	6.378512827
20220901_114311000	IV820	RS5194	21	7.322692537	6.178598549
20220901_114311000	IV820	RS5194	22	2.624010708	5.744730891
20220901_114311000	IV820	RS5194	23	3.922973213	4.280636387
20220901_114311000	IV820	RS5194	24	3.741503053	4.482987792
20220901_114311000	IV820	RS5194	25	3.792002425	5.482237539
20220901_114311000	IV820	RS5194	26	8.334449563	6.413874526
20220901_114311000	IV820	RS5194	27	7.620259439	6.855791389
20220901_114311000	IV820	RS5194	28	8.581158151	6.770406816
20220901_114311000	IV820	RS5194	29	5.951087369	6.472734188
20220901_114311000	IV820	RS5194	30	3.365079557	5.658126587
20220901_114311000	IV820	RS5194	31	6.846086421	5.743724119
20220901_114311000	IV820	RS5194	32	3.547221439	6.411903942
20220901_114423000	IV820	RS5194	1	9.009145808	7.977344056
20220901_114423000	IV820	RS5194	2	9.291986484	8.221904991
20220901_114423000	IV820	RS5194	3	11.19228013	9.732443805
20220901_114423000	IV820	RS5194	4	8.068891093	9.487270977
20220901_114423000	IV820	RS5194	5	11.09991551	8.874634226
20220901_114423000	IV820	RS5194	6	7.78328167	7.756074802
20220901_114423000	IV820	RS5194	7	6.228802725	6.957997871
20220901_114423000	IV820	RS5194	8	5.599483011	6.366105631
20220901_114423000	IV820	RS5194	9	4.078506441	6.322154881
20220901_114423000	IV820	RS5194	10	8.140454306	6.662307446
20220901_114423000	IV820	RS5194	11	7.563527923	6.56327927
20220901_114423000	IV820	RS5194	12	7.929565547	7.255245146
20220901_114423000	IV820	RS5194	13	5.104342133	6.585878577
20220901_114423000	IV820	RS5194	14	7.53833582	5.441728232
20220901_114423000	IV820	RS5194	15	4.793621464	4.212710519
20220901_114423000	IV820	RS5194	16	1.842776194	3.456153346
20220901_114423000	IV820	RS5194	17	1.784476984	2.217350591
20220901_114423000	IV820	RS5194	18	1.32155627	1.809617424
20220901_114423000	IV820	RS5194	19	1.344322045	1.770279258
20220901_114423000	IV820	RS5194	20	2.754955629	2.146213723
20220901_114423000	IV820	RS5194	21	1.646085361	2.600828278
20220901_114423000	IV820	RS5194	22	3.664149309	3.48983437
20220901_114423000	IV820	RS5194	23	3.594629046	4.551575257
20220901_114423000	IV820	RS5194	24	5.789352503	6.39437886
20220901_114423000	IV820	RS5194	25	8.063660065	7.841206778
20220901_114423000	IV820	RS5194	26	10.86010338	7.838291435
20220901_114423000	IV820	RS5194	27	10.8982889	7.108658366
20220901_114423000	IV820	RS5194	28	3.580052329	6.114088499
20220901_114423000	IV820	RS5194	29	2.14118716	6.179008511
20220901_114423000	IV820	RS5194	30	3.090810729	5.527292227
20220901_114423000	IV820	RS5194	31	11.18470343	6.395462611
20231205_144239274	IV820	RS5194	1	7.639707482	6.952934044
20231205_144239274	IV820	RS5194	2	7.920904251	7.340550677
20231205_144239274	IV820	RS5194	3	4.928544322	6.700617206
20231205_144239274	IV820	RS5194	4	5.028893898	6.416275289
20231205_144239274	IV820	RS5194	5	7.985036077	6.368807881
20231205_144239274	IV820	RS5194	6	6.217997897	6.611007556
20231205_144239274	IV820	RS5194	7	7.683567208	7.703701934
20231205_144239274	IV820	RS5194	8	6.139542702	7.686242243
20231205_144239274	IV820	RS5194	9	10.49236579	8.397170229
20231205_144239274	IV820	RS5194	10	7.897737622	8.74470803
20231205_144239274	IV820	RS5194	11	9.772637825	8.745659278
20231205_144239274	IV820	RS5194	12	9.421256214	7.381286381
20231205_144239274	IV820	RS5194	13	6.14429894	6.399527626
20231205_144239274	IV820	RS5194	14	3.670501306	5.159480598
20231205_144239274	IV820	RS5194	15	2.988943844	4.765133445
20231205_144239274	IV820	RS5194	16	3.572402683	4.471018807
20231205_144239274	IV820	RS5194	17	7.44952045	4.646540416
20231205_144239274	IV820	RS5194	18	4.673725754	4.373889022
20231205_144239274	IV820	RS5194	19	4.548109348	4.13622939
20231205_144239274	IV820	RS5194	20	1.625686878	4.489737001
20231205_144239274	IV820	RS5194	21	2.384104521	4.443739813
20231205_144239274	IV820	RS5194	22	9.217058505	4.408949968
20220211_152756987	IV496	RS5194	1	8.287963319	6.986326496
20220211_152756987	IV496	RS5194	2	8.183689746	7.270162567
20220211_152756987	IV496	RS5194	3	4.487326423	6.63185432
20220211_152756987	IV496	RS5194	4	8.121670778	6.520007626
20220211_152756987	IV496	RS5194	5	4.078621332	6.713932214
20220211_152756987	IV496	RS5194	6	7.728729851	7.701893978
20220211_152756987	IV496	RS5194	7	9.153312688	7.203253812
20220211_152756987	IV496	RS5194	8	9.427135241	8.129292958
20220211_181826829	IV496	RS5194	1	5.628469947	8.392126782
20220211_181826829	IV496	RS5194	2	8.708817061	8.139473946
20220214_181350562	IV496	RS5194	1	9.042898972	8.004971337
20220214_181350562	IV496	RS5194	2	7.89004851	8.546002157
20220214_181350562	IV496	RS5194	3	8.754622195	8.414669556
20220214_181350562	IV496	RS5194	4	8.333624046	8.137684367
20220214_181350562	IV496	RS5194	5	8.052154055	7.793508944
20220214_202519331	IV496	RS5194	1	7.657973029	6.878351613
20220214_202519331	IV496	RS5194	2	6.169171394	6.452338954
20220214_202519331	IV496	RS5194	3	4.17883554	6.12758667
20220214_202519331	IV496	RS5194	4	6.203560751	5.479400806
20220214_202519331	IV496	RS5194	5	6.428392637	5.701519445
20220215_143248856	IV496	RS5194	1	4.417043706	6.089994318
20220215_143248856	IV496	RS5194	2	7.27976459	5.488268586
20220215_143248856	IV496	RS5194	3	6.121209903	5.443376673
20220215_143248856	IV496	RS5194	4	3.194932095	5.61546981
20220215_143248856	IV496	RS5194	5	6.203933072	6.010562072
20220215_143248856	IV496	RS5194	6	5.277509389	7.044380647
20220215_143248856	IV496	RS5194	7	9.255225901	7.94998612
20220215_143248856	IV496	RS5194	8	11.29030278	7.619926444
20220215_164456789	IV496	RS5194	1	7.722959462	8.082152627
20220215_164456789	IV496	RS5194	2	4.553634689	7.879524303
20220215_164456789	IV496	RS5194	3	7.588640307	7.510515935
20220215_164456789	IV496	RS5194	4	8.242084276	6.903849247
20220215_164456789	IV496	RS5194	5	9.44526094	7.598556367
20220215_185845602	IV496	RS5194	1	4.689626024	7.772703473
20220215_185845602	IV496	RS5194	2	8.027170288	7.097141765
20220215_185845602	IV496	RS5194	3	8.459375838	6.932738325
20220215_185845602	IV496	RS5194	4	4.864275736	7.103396249
20220215_185845602	IV496	RS5194	5	8.623243737	6.204592939
20220215_185845602	IV496	RS5194	6	5.542915647	5.404904867
20220215_185845602	IV496	RS5194	7	3.533153739	5.79255068
20220215_185845602	IV496	RS5194	8	4.460935477	5.142245693
20220215_185845602	IV496	RS5194	9	6.802504801	4.995021609
20220216_161756602	IV496	RS5194	1	5.371718801	5.304638651
20220216_161756602	IV496	RS5194	2	4.80679523	5.519177657
20220216_161756602	IV496	RS5194	3	5.081238949	5.485284488
20220216_161756602	IV496	RS5194	4	5.533630504	5.217121147
20220216_161756602	IV496	RS5194	5	6.633038954	5.618991519
20220216_161756602	IV496	RS5194	6	4.030902098	5.749445308
20220216_161756602	IV496	RS5194	7	6.816147091	5.613538168
20220216_161756602	IV496	RS5194	8	5.733507893	5.58114632
20220216_161756602	IV496	RS5194	9	4.854094805	5.504402113
20220216_161756602	IV496	RS5194	10	6.471079713	5.200275825
20220216_161756602	IV496	RS5194	11	3.647181061	4.699334245
20220216_161756602	IV496	RS5194	12	5.295515652	4.691745999
20220216_161756602	IV496	RS5194	13	3.228799994	4.220978312
20220216_161756602	IV496	RS5194	14	4.816153574	4.752007218
20220216_161756602	IV496	RS5194	15	4.11724128	5.015703932
20220216_183700727	IV496	RS5194	1	6.302325591	5.891165796
20220216_183700727	IV496	RS5194	2	6.61399922	5.750945955
20220216_183700727	IV496	RS5194	3	7.606109316	6.609020006
20220216_183700727	IV496	RS5194	4	4.115054368	6.665946323
20220216_205203302	IV496	RS5194	1	8.407611534	6.944836891
20220216_205203302	IV496	RS5194	2	6.586957177	6.768197056
20220216_205203302	IV496	RS5194	3	8.008452057	6.942669636
20220216_205203302	IV496	RS5194	4	6.722910141	7.430882779
20220216_205203302	IV496	RS5194	5	4.987417268	7.496451028
20220216_205203302	IV496	RS5194	6	10.84867725	7.335477257
20220222_110211755	IV496	RS5194	1	6.914798421	7.218303979
20220222_110211755	IV496	RS5194	2	7.203583206	7.898970031
20220222_110211755	IV496	RS5194	3	6.137043748	7.095063834
20220222_110211755	IV496	RS5194	4	8.390747531	7.005383879
20220222_143003759	IV496	RS5194	1	6.829146264	7.228549779
20220222_143003759	IV496	RS5194	2	6.466398646	7.524123889
20220222_143003759	IV496	RS5194	3	8.319412704	7.254612721
20220222_143003759	IV496	RS5194	4	7.614914302	7.653742861
20220222_143003759	IV496	RS5194	5	7.04319169	7.848020437
20220222_143003759	IV496	RS5194	6	8.824796964	7.448338148
20221024_155847000	IV496	RS5194	1	7.437786526	7.04963203
20221024_155847000	IV496	RS5194	2	6.321001257	6.828644301
20221024_155847000	IV496	RS5194	3	5.621383713	6.990024762
20221024_155847000	IV496	RS5194	4	5.938253042	6.655513528
20221024_155847000	IV496	RS5194	5	9.631699272	7.074381861
20221024_155847000	IV496	RS5194	6	5.765230355	7.486893469
20221024_155847000	IV496	RS5194	7	8.415342922	8.078716715
20221024_155847000	IV496	RS5194	8	7.683941753	7.756329614
20221024_155847000	IV496	RS5194	9	8.897369272	7.160257937
20221024_155847000	IV496	RS5194	10	8.019763765	6.163584177
20221024_155847000	IV496	RS5194	11	2.784871971	4.939564572
20221024_155847000	IV496	RS5194	12	3.431974122	4.400786071
20221024_155847000	IV496	RS5194	13	1.563843731	3.450929515
20221024_155847000	IV496	RS5194	14	6.203476766	4.027052488
20221024_155847000	IV496	RS5194	15	3.270480984	5.602288467
20221218_133715000	IV496	RS5194	1	5.665486837	7.066416737
20221218_133715000	IV496	RS5194	2	11.30815402	7.296289145
20221218_133715000	IV496	RS5194	3	8.884485083	7.825267017
20221218_133715000	IV496	RS5194	4	7.352838803	8.344148264
20221218_133715000	IV496	RS5194	5	5.915370346	7.838233748
20221218_133715000	IV496	RS5194	6	8.259893072	7.476934086
20221218_133715000	IV496	RS5194	7	8.778581435	7.75900621
20221218_133715000	IV496	RS5194	8	7.077986774	8.476999619
20221218_133715000	IV496	RS5194	9	8.763199423	8.823100097
20221218_133715000	IV496	RS5194	10	9.505337391	8.577995878
20221218_133715000	IV496	RS5194	11	9.990395462	8.978434469
20221218_133715000	IV496	RS5194	12	7.553060341	8.051737233
20221218_133715000	IV496	RS5194	13	9.080179728	7.47751836
20221218_133715000	IV496	RS5194	14	4.129713241	7.751153506
20221218_133715000	IV496	RS5194	15	6.634243026	6.596371792
20221218_133715000	IV496	RS5194	16	11.3585712	6.084184122
20221218_133715000	IV496	RS5194	17	1.779151768	6.377815827
20221218_133715000	IV496	RS5194	18	6.519241381	6.227972644
20221218_133715000	IV496	RS5194	19	5.597871763	4.925151164
20221218_133715000	IV496	RS5194	20	5.885027114	6.489710097
20221218_133715000	IV496	RS5194	21	4.844463794	6.976685536
20221218_133715000	IV496	RS5194	22	9.601946432	7.617268226
20221218_133715000	IV496	RS5194	23	8.954118577	8.072053873
20221219_174708000	IV496	RS5194	1	8.800785215	8.414110181
20221219_174708000	IV496	RS5194	2	8.158955349	8.860262153
20221219_174708000	IV496	RS5194	3	6.554745332	8.868707268
20221219_174708000	IV496	RS5194	4	11.83270629	9.159903551
20221219_174708000	IV496	RS5194	5	8.996344155	9.793451916
20221219_174708000	IV496	RS5194	6	10.25676663	8.983264733
20221219_174708000	IV496	RS5194	7	11.32669717	7.243179193
20221220_111949000	IV496	RS5194	1	2.50380942	5.9807453
20221220_111949000	IV496	RS5194	2	3.132278589	4.648288506
20221220_111949000	IV496	RS5194	3	2.684174689	3.056656071
20221220_111949000	IV496	RS5194	4	3.594482659	3.17356564
20221220_111949000	IV496	RS5194	5	3.368534997	2.953880766
20221220_111949000	IV496	RS5194	6	3.088357269	3.073788948
20221220_111949000	IV496	RS5194	7	2.033854219	2.682987169
20221220_111949000	IV496	RS5194	8	3.283715595	3.177670482
20221220_111949000	IV496	RS5194	9	1.640473765	4.64282007
20221221_165438000	IV496	RS5194	1	5.841951562	5.792034899
20221221_165438000	IV496	RS5194	2	10.41410521	6.328230986
20221221_165438000	IV496	RS5194	3	7.779928365	6.482447251
20221221_165438000	IV496	RS5194	4	5.964696028	6.990260335
20221221_165438000	IV496	RS5194	5	2.411555094	6.151244197
20221221_165438000	IV496	RS5194	6	8.381016983	5.417422149
20221221_165438000	IV496	RS5194	7	6.219024517	5.603267107
20221221_165438000	IV496	RS5194	8	4.110818122	6.674239159
20221221_165438000	IV496	RS5194	9	6.893920821	6.243338579
20221221_165438000	IV496	RS5194	10	7.766415352	6.598644581
20221221_165438000	IV496	RS5194	11	6.226514082	6.924427971
20221221_165438000	IV496	RS5194	12	7.995554528	7.732094062
20221221_165438000	IV496	RS5194	13	5.73973507	8.277047704
20221221_165438000	IV496	RS5194	14	10.93225128	8.827107569
20221221_165438000	IV496	RS5194	15	10.49118356	8.376916381
20221221_165438000	IV496	RS5194	16	8.976813406	8.140709623
20221221_165438000	IV496	RS5194	17	5.74459859	7.129540657
20221221_165438000	IV496	RS5194	18	4.55870128	6.278093986
20221221_165438000	IV496	RS5194	19	5.876406447	5.487706619
20221221_165438000	IV496	RS5194	20	6.233950206	5.26624351
20221221_165438000	IV496	RS5194	21	5.024876573	5.259838253
20221221_165438000	IV496	RS5194	22	4.637283043	4.996537615
20221221_165438000	IV496	RS5194	23	4.526674994	4.519470995
20221221_165438000	IV496	RS5194	24	4.559903259	4.081649303
20221221_165438000	IV496	RS5194	25	3.848617107	3.530769985
20221221_165438000	IV496	RS5194	26	2.835768111	3.663783206
20221221_165438000	IV496	RS5194	27	1.882886452	3.650330821
20221221_165438000	IV496	RS5194	28	5.191741103	3.89932474
20221221_165438000	IV496	RS5194	29	4.492641331	4.454525262
20221221_165438000	IV496	RS5194	30	5.093586701	5.419874804
20221221_165438000	IV496	RS5194	31	5.611770722	5.682508243
20221223_163423000	IV496	RS5194	1	6.709634163	6.164432058
20221223_163423000	IV496	RS5194	2	6.504908298	6.444364857
20221223_163423000	IV496	RS5194	3	6.902260408	5.784631702
20221223_163423000	IV496	RS5194	4	6.493250693	5.974887169
20221223_163423000	IV496	RS5194	5	2.313104945	6.554829308
20221223_163423000	IV496	RS5194	6	7.660911502	7.424776418
20221223_163423000	IV496	RS5194	7	9.40461899	7.729288728
20221223_163423000	IV496	RS5194	8	11.25199596	9.248850013
20221223_163423000	IV496	RS5194	9	8.015812243	9.535803235
20221223_163423000	IV496	RS5194	10	9.910911372	9.101652984
20221223_163423000	IV496	RS5194	11	9.09567761	8.194254704
20221223_163423000	IV496	RS5194	12	7.233867733	7.877945099
20231205_115647302	IV496	RS5194	1	6.715004564	7.452523115
20231205_115647302	IV496	RS5194	2	6.434264216	6.860498996
20231205_115647302	IV496	RS5194	3	7.783801453	6.146376463
20231205_115647302	IV496	RS5194	4	6.135557012	6.207091231
20231205_115647302	IV496	RS5194	5	3.663255072	5.833773217
20231205_115647302	IV496	RS5194	6	7.018578401	5.538176917
20231205_115647302	IV496	RS5194	7	4.567674148	5.48429359
20231205_115647302	IV496	RS5194	8	6.30581995	6.096456608
20231205_115647302	IV496	RS5194	9	5.86614038	5.542272112
20231205_115647302	IV496	RS5194	10	6.724070162	5.359199641
20231205_115647302	IV496	RS5194	11	4.247655919	4.822375757
20231205_115647302	IV496	RS5194	12	3.652311794	3.984339267
20231205_115647302	IV496	RS5194	13	3.621700531	3.754797998
20231205_115647302	IV496	RS5194	14	1.675957927	3.672898834
20231205_115647302	IV496	RS5194	15	5.57636382	3.128260257
20231205_115647302	IV496	RS5194	16	3.8381601	3.419206467
20231205_115647302	IV496	RS5194	17	0.9291189076	3.59313773
20231205_115647302	IV496	RS5194	18	5.076431578	3.231901121
20231205_115647302	IV496	RS5194	19	2.545614245	3.111453424
20231205_115647302	IV496	RS5194	20	3.770180775	3.167107052
20231205_115647302	IV496	RS5194	21	3.235921613	2.954092713
20231205_115647302	IV496	RS5194	22	1.207387046	3.415919709
20231208_105618945	IV496	RS5194	1	4.011359883	3.541037702
20231208_105618945	IV496	RS5194	2	4.854749225	3.54824572
20231208_105618945	IV496	RS5194	3	4.395770743	4.204087241
20231208_105618945	IV496	RS5194	4	3.271961701	4.562578703
20231208_105618945	IV496	RS5194	5	4.486594652	5.503533146
20231208_105618945	IV496	RS5194	6	5.803817197	5.603434409
20231208_105618945	IV496	RS5194	7	9.559521439	5.70545071
20231208_105618945	IV496	RS5194	8	4.895277059	5.302928594
20231208_105618945	IV496	RS5194	9	3.782043204	5.141985913
20231208_105618945	IV496	RS5194	10	2.473984071	4.027178619
20231208_105618945	IV496	RS5194	11	4.999103793	4.216576977
20231208_105618945	IV496	RS5194	12	3.98548497	4.582001311
20231208_105618945	IV496	RS5194	13	5.842268848	5.086976329
20231208_105618945	IV496	RS5194	14	5.609164871	5.086641309
20231208_105618945	IV496	RS5194	15	4.998859162	5.483860578
20231208_105618945	IV496	RS5194	16	4.997428694	5.076455388
20231208_105618945	IV496	RS5194	17	5.971581314	4.731160165
20231208_105618945	IV496	RS5194	18	3.805242897	4.690490065
20231208_105618945	IV496	RS5194	19	3.882688759	5.070006263
20231208_105618945	IV496	RS5194	20	4.795508661	4.5487734
20231208_105618945	IV496	RS5194	21	6.895009686	4.805350381
20231208_105618945	IV496	RS5194	22	3.365416996	5.165130656
20231208_105618945	IV496	RS5194	23	5.088127801	5.024702668
20231208_105618945	IV496	RS5194	24	5.681590135	4.570160774
20231208_105618945	IV496	RS5194	25	4.093368722	4.853948911
20231208_105618945	IV496	RS5194	26	4.622300219	4.795404189
20231208_105618945	IV496	RS5194	27	4.784357682	4.500008874
