# Supplementary material for: Interdependence between SEB-3 receptor and NLP-49 peptides shifts across predator-induced defensive behavioral modes in Caenorhabditis elegans
Source: eLife. 2025 Mar 31;13:RP98262. doi: 10.7554/eLife.98262 (PMC11957542; doi:10.7554/eLife.98262)
Supplement: Figure 3—figure supplement 1—source data 2. [file elife-98262-fig3-figsupp1-data2.zip › figure_3_supplement_1_E_source_data.txt]

filename	prey	predator	bite_order	escape_speed_mm_min	escape_speed_mm_min_movmean
20220830_145832000	N2	RS5194	1	9.455983074	10.91609366
20220830_145832000	N2	RS5194	2	9.839686243	10.54620975
20220830_145832000	N2	RS5194	3	13.45261165	9.503176627
20220830_145832000	N2	RS5194	4	9.436558047	8.800044554
20220830_145832000	N2	RS5194	5	5.331044118	8.568425501
20220830_145832000	N2	RS5194	6	5.940322706	7.746194882
20220830_145832000	N2	RS5194	7	8.681590978	6.940683619
20220830_145832000	N2	RS5194	8	9.341458562	7.100610998
20220830_145832000	N2	RS5194	9	5.409001733	7.132257293
20220830_145832000	N2	RS5194	10	6.130681014	6.584816448
20220830_145832000	N2	RS5194	11	6.098554177	5.935983421
20220830_145832000	N2	RS5194	12	5.944386753	6.703002763
20220830_145832000	N2	RS5194	13	6.097293428	6.601860961
20220830_145832000	N2	RS5194	14	9.244098443	7.762135293
20220830_145832000	N2	RS5194	15	5.624972006	7.102431883
20220830_145832000	N2	RS5194	16	11.89992584	6.645086788
20220830_145832000	N2	RS5194	17	2.645869704	7.098631788
20220830_145832000	N2	RS5194	18	3.810567951	7.083682245
20220830_145832000	N2	RS5194	19	11.51182344	6.179255252
20220830_145832000	N2	RS5194	20	5.550224292	6.879224239
20220830_145832000	N2	RS5194	21	7.377790869	7.021699297
20220830_145832000	N2	RS5194	22	6.145714641	6.016818651
20220830_145832000	N2	RS5194	23	4.522943241	6.955505552
20220830_145832000	N2	RS5194	24	6.487420214	7.134019113
20220830_145832000	N2	RS5194	25	10.2436588	6.570340751
20220830_145832000	N2	RS5194	26	8.270358671	6.539825155
20220830_145832000	N2	RS5194	27	3.32732283	6.297703887
20220830_145832000	N2	RS5194	28	4.370365262	5.61292161
20220830_145832000	N2	RS5194	29	5.276813873	5.479830319
20220830_145832000	N2	RS5194	30	6.819747412	5.786744194
20220830_145832000	N2	RS5194	31	7.604902217	6.285282612
20220830_145832000	N2	RS5194	32	4.861892207	5.921040616
20220830_145832000	N2	RS5194	33	6.863057353	5.891148518
20220830_145832000	N2	RS5194	34	3.455603894	5.767529296
20220830_145832000	N2	RS5194	35	6.670286921	6.753196833
20220830_145832000	N2	RS5194	36	6.986806106	6.405749897
20220830_145832000	N2	RS5194	37	9.790229892	7.569825915
20220830_145832000	N2	RS5194	38	5.125822673	7.433434784
20220830_145832000	N2	RS5194	39	9.27598398	6.530871499
20220830_145832000	N2	RS5194	40	5.988331268	6.021982544
20220830_145832000	N2	RS5194	41	2.473989682	6.440917119
20220830_145832000	N2	RS5194	42	7.245785118	4.763448277
20220830_145832000	N2	RS5194	43	7.220495547	4.226627771
20220830_145832000	N2	RS5194	44	0.8886397676	6.310305474
20220830_145832000	N2	RS5194	45	3.30422874	6.199842043
20220830_150123000	N2	RS5194	1	12.8923782	6.907615944
20220830_150123000	N2	RS5194	2	6.693467964	8.854939424
20220830_150123000	N2	RS5194	3	10.75936505	10.16930996
20220830_150123000	N2	RS5194	4	10.62525717	9.961210123
20220830_150123000	N2	RS5194	5	9.876081445	10.99386782
20220830_150123000	N2	RS5194	6	11.85187899	9.97011922
20220830_150123000	N2	RS5194	7	11.85675644	9.48424799
20220830_150123000	N2	RS5194	8	5.640622056	8.729392594
20220830_150123000	N2	RS5194	9	8.195901017	7.947381368
20220830_150123000	N2	RS5194	10	6.101804463	6.625621379
20220830_150123000	N2	RS5194	11	7.941822859	5.984467597
20220830_150123000	N2	RS5194	12	5.247956502	6.415016065
20220830_150123000	N2	RS5194	13	2.434853145	6.619706497
20220830_150123000	N2	RS5194	14	10.34864336	5.710103607
20220830_150123000	N2	RS5194	15	7.125256623	5.768371283
20220830_150123000	N2	RS5194	16	3.393808407	7.207473875
20220830_150123000	N2	RS5194	17	5.539294882	7.169711844
20220830_150123000	N2	RS5194	18	9.630366105	7.152083935
20220830_150123000	N2	RS5194	19	10.1598332	7.986701226
20220830_150123000	N2	RS5194	20	7.03711708	8.091778349
20220830_150123000	N2	RS5194	21	7.566894859	7.457597438
20220830_150123000	N2	RS5194	22	6.064680499	6.889505178
20220830_150123000	N2	RS5194	23	6.459461549	8.06400791
20220830_150123000	N2	RS5194	24	7.319371903	8.750101084
20220830_150123000	N2	RS5194	25	12.90963074	9.399597155
20220831_165350000	N2	RS5194	1	10.99736073	9.574256011
20220831_165350000	N2	RS5194	2	9.31216085	9.569803968
20220831_165350000	N2	RS5194	3	7.332755829	9.568804411
20220831_165350000	N2	RS5194	4	7.29711169	8.972688967
20220831_165350000	N2	RS5194	5	12.90463296	8.491284332
20220831_165350000	N2	RS5194	6	8.016783512	8.43923872
20220831_165350000	N2	RS5194	7	6.905137675	9.087771911
20220831_165350000	N2	RS5194	8	7.072527768	8.239234992
20220831_165550000	N2	RS5194	1	10.53977765	9.406809956
20220831_165550000	N2	RS5194	2	8.66194836	10.55987104
20220831_165550000	N2	RS5194	3	13.85465833	10.76857646
20220831_165550000	N2	RS5194	4	12.67044309	10.78005689
20220831_165550000	N2	RS5194	5	8.116054891	10.78264749
20220831_165550000	N2	RS5194	6	10.59717977	9.580541932
20220831_165550000	N2	RS5194	7	8.674901379	9.268334021
20220831_165550000	N2	RS5194	8	7.844130533	9.185378463
20220831_165550000	N2	RS5194	9	11.10940353	8.086495439
20220831_165550000	N2	RS5194	10	7.701277101	7.858636206
20220831_165550000	N2	RS5194	11	5.102764653	8.361972456
20220831_165550000	N2	RS5194	12	7.535605213	7.038356256
20220831_165550000	N2	RS5194	13	10.36081178	7.054290866
20220831_165550000	N2	RS5194	14	4.491322531	6.501211491
20220831_165550000	N2	RS5194	15	7.78095015	5.481212858
20220831_165550000	N2	RS5194	16	2.337367774	4.504250937
20220831_165550000	N2	RS5194	17	2.435612048	4.112314932
20220831_165550000	N2	RS5194	18	5.476002181	3.606112512
20220831_165550000	N2	RS5194	19	2.531642506	4.554308385
20220831_165550000	N2	RS5194	20	5.249938049	6.092748748
20220831_165550000	N2	RS5194	21	7.07834714	7.033331352
20220902_161725000	N2	RS5194	1	10.12781386	7.952294988
20220902_161725000	N2	RS5194	2	10.1789152	9.139803651
20220902_161725000	N2	RS5194	3	7.126460684	9.049161426
20220902_161725000	N2	RS5194	4	11.18748137	9.437222697
20220902_161725000	N2	RS5194	5	6.625136016	9.16063017
20220902_161725000	N2	RS5194	6	12.06812021	9.781147846
20220902_161725000	N2	RS5194	7	8.795952567	9.143785349
20220902_161725000	N2	RS5194	8	10.22904907	10.16104928
20220902_161725000	N2	RS5194	9	8.000668879	9.068703563
20220902_161725000	N2	RS5194	10	11.71145565	8.0980992
20220902_161725000	N2	RS5194	11	6.606391652	6.921092992
20220902_161725000	N2	RS5194	12	3.942930753	6.63333868
20220902_161725000	N2	RS5194	13	4.344018025	4.733948125
20220902_161725000	N2	RS5194	14	6.561897323	4.179015795
20220902_161725000	N2	RS5194	15	2.214502871	3.679245005
20220902_161725000	N2	RS5194	16	3.831730001	3.189465777
20220902_161725000	N2	RS5194	17	1.444076805	2.232805392
20220902_161725000	N2	RS5194	18	1.895121887	2.618272748
20220902_161725000	N2	RS5194	19	1.778595396	3.87903908
20220902_161725000	N2	RS5194	20	4.141839649	3.865810569
20220902_161725000	N2	RS5194	21	10.13556166	4.252063536
20220902_161725000	N2	RS5194	22	1.377934252	4.162041489
20220902_161725000	N2	RS5194	23	3.826386723	3.510717991
20220902_161725000	N2	RS5194	24	1.328485158	2.652888994
20220902_161725000	N2	RS5194	25	0.8852221619	4.042995442
20220902_161725000	N2	RS5194	26	5.846416676	3.947053988
20220902_161725000	N2	RS5194	27	8.328466489	4.760897665
20220902_161725000	N2	RS5194	28	3.346679453	5.725865891
20220902_161725000	N2	RS5194	29	5.397703545	5.854341591
20220902_161725000	N2	RS5194	30	5.710063295	5.518411998
20220902_161725000	N2	RS5194	31	6.488795175	6.863900465
20220902_161725000	N2	RS5194	32	6.648818525	7.732055411
20220902_162030000	N2	RS5194	1	10.07412178	9.390459585
20220902_162030000	N2	RS5194	2	9.738478278	9.155090626
20220902_162030000	N2	RS5194	3	14.00208416	9.415528788
20220902_162030000	N2	RS5194	4	5.31195038	10.6260159
20220902_162030000	N2	RS5194	5	7.951009335	11.07709784
20220902_162030000	N2	RS5194	6	16.12655736	10.41732862
20220902_162030000	N2	RS5194	7	11.99388795	10.98502584
20220902_162030000	N2	RS5194	8	10.70323808	11.70827688
20220902_162030000	N2	RS5194	9	8.15043645	9.658327866
20220902_162030000	N2	RS5194	10	11.56726454	7.845509133
20220902_162030000	N2	RS5194	11	5.876812309	6.408605904
20220902_162030000	N2	RS5194	12	2.929794285	7.33634553
20220902_162030000	N2	RS5194	13	3.518721937	5.852583103
20220902_162030000	N2	RS5194	14	12.78913458	5.396917774
20220902_162030000	N2	RS5194	15	4.148452402	5.807210354
20220902_162030000	N2	RS5194	16	3.598485665	5.890766865
20220902_162030000	N2	RS5194	17	4.981257183	4.434513996
20220902_162030000	N2	RS5194	18	3.936504495	4.138069118
20220902_162030000	N2	RS5194	19	5.507870234	4.039612433
20220902_162030000	N2	RS5194	20	2.666228012	4.269195566
20220902_162030000	N2	RS5194	21	3.10620224	3.914115649
20220902_162030000	N2	RS5194	22	6.129172848	4.975815552
20220902_162030000	N2	RS5194	23	2.16110491	6.165382475
20221218_143404000	N2	RS5194	1	10.81636975	7.011468371
20221218_143404000	N2	RS5194	2	8.614062626	7.785045022
20221218_143404000	N2	RS5194	3	7.33663172	8.911291717
20221218_143404000	N2	RS5194	4	9.997056105	8.653485477
20221218_143404000	N2	RS5194	5	7.792338386	7.910191841
20221218_143404000	N2	RS5194	6	9.527338546	7.108625566
20221218_143404000	N2	RS5194	7	4.897594451	6.721596903
20221218_143404000	N2	RS5194	8	3.328800342	6.427810983
20221218_143404000	N2	RS5194	9	8.061912793	5.851656711
20221218_143404000	N2	RS5194	10	6.323408785	6.112874467
20221218_143404000	N2	RS5194	11	6.646567182	7.086019572
20221218_143404000	N2	RS5194	12	6.203683234	7.030614356
20221218_143404000	N2	RS5194	13	8.194525865	6.090599507
20221218_143404000	N2	RS5194	14	7.784886716	5.706240615
20221218_143404000	N2	RS5194	15	1.623334539	5.98386071
20221218_143404000	N2	RS5194	16	4.72477272	5.415327058
20221218_143404000	N2	RS5194	17	7.591783711	5.195518682
20221218_143404000	N2	RS5194	18	5.351857606	5.671488781
20221218_143404000	N2	RS5194	19	6.685844833	5.368812033
20221218_143404000	N2	RS5194	20	4.003185033	4.629668048
20221218_143404000	N2	RS5194	21	3.211388984	4.161416163
20221218_143404000	N2	RS5194	22	3.896063785	3.960750548
20221218_143404000	N2	RS5194	23	3.01059818	4.036583537
20221218_143404000	N2	RS5194	24	5.682516758	3.941196091
20221218_143404000	N2	RS5194	25	4.38234998	4.178242591
20221218_143404000	N2	RS5194	26	2.73445175	4.31931486
20221218_143404000	N2	RS5194	27	5.081296286	4.256733798
20221218_143404000	N2	RS5194	28	3.715959523	3.921449226
20221218_143404000	N2	RS5194	29	5.369611449	4.76735797
20221218_143404000	N2	RS5194	30	2.705927121	4.428922833
20221218_143404000	N2	RS5194	31	6.96399547	4.719416779
20221218_143404000	N2	RS5194	32	3.389120602	4.667664461
20221218_143404000	N2	RS5194	33	5.168429251	5.139863021
20221218_143404000	N2	RS5194	34	5.110849863	5.709209134
20221219_151422000	N2	RS5194	1	5.06691992	6.071586181
20221219_151422000	N2	RS5194	2	9.810726037	6.341955502
20221219_151422000	N2	RS5194	3	5.201005835	6.743112393
20221219_151422000	N2	RS5194	4	6.520275853	7.388294987
20221219_151422000	N2	RS5194	5	7.116634322	7.453840482
20221219_151422000	N2	RS5194	6	8.292832888	8.220327237
20221219_151422000	N2	RS5194	7	10.13845351	7.652618686
20221219_151422000	N2	RS5194	8	9.033439612	7.64759526
20221219_151422000	N2	RS5194	9	3.681733094	7.106502704
20221219_151422000	N2	RS5194	10	7.091517195	6.663463762
20221219_151422000	N2	RS5194	11	5.587370108	6.221783978
20221219_151422000	N2	RS5194	12	7.923258801	6.859429795
20221219_151422000	N2	RS5194	13	6.825040691	5.960014308
20221219_151422000	N2	RS5194	14	6.869962179	5.602409305
20221219_151422000	N2	RS5194	15	2.59443976	5.711485775
20221219_151422000	N2	RS5194	16	3.799345096	5.122581581
20221219_151422000	N2	RS5194	17	8.468641149	4.687466705
20221219_151422000	N2	RS5194	18	3.88051972	4.96876613
20221219_151422000	N2	RS5194	19	4.694387797	5.256481935
20221219_151422000	N2	RS5194	20	4.00093689	4.584989576
20221219_151422000	N2	RS5194	21	5.237924121	4.791346896
20221219_151422000	N2	RS5194	22	5.111179353	4.117885416
20221219_151422000	N2	RS5194	23	4.912306322	3.373107091
20221219_151422000	N2	RS5194	24	1.327080397	4.038515937
20221219_151422000	N2	RS5194	25	0.2770452639	4.904528195
20221219_195704000	N2	RS5194	1	8.564968352	4.921118312
20221219_195704000	N2	RS5194	2	9.441240641	6.51208166
20221219_195704000	N2	RS5194	3	4.995256908	8.098589732
20221219_195704000	N2	RS5194	4	9.281897135	7.964005527
20221219_195704000	N2	RS5194	5	8.209585626	7.259890777
20221219_195704000	N2	RS5194	6	7.892047324	7.461038464
20221219_195704000	N2	RS5194	7	5.920666893	7.176458786
20221219_195704000	N2	RS5194	8	6.000995342	6.300453356
20221219_195704000	N2	RS5194	9	7.858998744	5.839272456
20221219_195704000	N2	RS5194	10	3.829558477	5.769218338
20221219_195704000	N2	RS5194	11	5.586142822	5.535719058
20221219_195704000	N2	RS5194	12	5.570396306	5.668226275
20221219_195704000	N2	RS5194	13	4.833498942	6.277452839
20221219_195704000	N2	RS5194	14	8.521534827	6.297959667
20221219_195704000	N2	RS5194	15	6.875691296	6.743982995
20221219_195704000	N2	RS5194	16	5.688676965	6.788824165
20221219_195704000	N2	RS5194	17	7.800512945	5.706960776
20221219_195704000	N2	RS5194	18	5.057704793	5.00404848
20221219_195704000	N2	RS5194	19	3.112217882	5.087160558
20221219_195704000	N2	RS5194	20	3.361129816	5.125303035
20221220_134003000	N2	RS5194	1	6.104237356	6.41889106
20221220_134003000	N2	RS5194	2	7.991225326	7.31617906
20221220_134003000	N2	RS5194	3	11.52564492	7.592545295
20221220_134003000	N2	RS5194	4	7.598657879	7.927720911
20221220_134003000	N2	RS5194	5	4.74296099	8.108211466
20221220_134003000	N2	RS5194	6	7.78011544	6.683951516
20221220_134003000	N2	RS5194	7	8.893678101	6.88758608
20221220_134003000	N2	RS5194	8	4.404345169	7.823879524
20221220_134003000	N2	RS5194	9	8.616830702	8.320889733
20221220_134003000	N2	RS5194	10	9.42442821	7.948183739
20221220_134003000	N2	RS5194	11	10.26516648	9.005715607
20221220_134003000	N2	RS5194	12	7.030148131	8.476898023
20221220_134003000	N2	RS5194	13	9.692004509	8.191605903
20221220_134003000	N2	RS5194	14	5.972742782	7.935940298
20221220_134003000	N2	RS5194	15	7.997967611	8.366044761
20221220_134003000	N2	RS5194	16	8.986838456	6.783515457
20221220_134003000	N2	RS5194	17	9.180670449	7.532514848
20221220_134003000	N2	RS5194	18	1.779357985	6.747816836
20221220_134003000	N2	RS5194	19	9.717739739	6.365666602
20221220_134003000	N2	RS5194	20	4.074477552	5.627776728
20221220_134003000	N2	RS5194	21	7.076087287	6.530434052
20221221_145033000	N2	RS5194	1	5.491221077	6.463146236
20221221_145033000	N2	RS5194	2	6.292644603	7.181001601
20221221_145033000	N2	RS5194	3	9.381300663	7.089096713
20221221_145033000	N2	RS5194	4	7.663754377	7.345379005
20221221_145033000	N2	RS5194	5	6.616562846	7.999673095
20221221_145033000	N2	RS5194	6	6.772632537	7.240990617
20221221_145033000	N2	RS5194	7	9.564115051	6.903449923
20221221_145033000	N2	RS5194	8	5.587888275	6.758072471
20221221_145033000	N2	RS5194	9	5.976050904	6.502006796
20221221_145033000	N2	RS5194	10	5.889675587	5.160313219
20221221_145033000	N2	RS5194	11	5.49230416	4.673931432
20221221_145033000	N2	RS5194	12	2.855647169	5.873871444
20221221_145033000	N2	RS5194	13	3.155979341	6.002000162
20230214_144401758	N2	RS5194	1	11.97575096	6.880348766
20230214_144401758	N2	RS5194	2	6.53031918	8.1986287
20230214_144401758	N2	RS5194	3	9.884047181	9.301641193
20230214_144401758	N2	RS5194	4	9.447046839	7.833992631
20230214_144401758	N2	RS5194	5	8.671041803	8.76737664
20230214_144401758	N2	RS5194	6	4.637508151	8.952492021
20230214_144401758	N2	RS5194	7	11.19723923	8.915623111
20230214_144401758	N2	RS5194	8	10.80962408	9.329689274
20230214_144401758	N2	RS5194	9	9.262702288	9.72448344
20230214_144401758	N2	RS5194	10	10.74137262	7.688511681
20230214_144401758	N2	RS5194	11	6.611478983	7.465202895
20230214_144401758	N2	RS5194	12	1.017380429	7.214289278
20230214_144401758	N2	RS5194	13	9.693080154	7.010602044
20230214_144401758	N2	RS5194	14	8.008134201	6.04647268
20230214_144401758	N2	RS5194	15	9.722936454	6.000441733
20230214_144401758	N2	RS5194	16	1.790832163	5.154443824
20230214_144401758	N2	RS5194	17	0.7872256929	4.463622313
20230214_144401758	N2	RS5194	18	5.463090609	3.799880901
20230214_144401758	N2	RS5194	19	4.554026644	4.273613189
20230214_144401758	N2	RS5194	20	6.404229395	5.628381275
20230214_144401758	N2	RS5194	21	4.159493606	6.930913346
20230214_144401758	N2	RS5194	22	7.561066122	7.326171853
20230215_163454859	N2	RS5194	1	11.97575096	8.02213541
20230215_163454859	N2	RS5194	2	6.53031918	9.079646056
20230215_163454859	N2	RS5194	3	9.884047181	9.301641193
20230215_163454859	N2	RS5194	4	9.447046839	7.833992631
20230215_163454859	N2	RS5194	5	8.671041803	8.76737664
20230215_163454859	N2	RS5194	6	4.637508151	8.952492021
20230215_163454859	N2	RS5194	7	11.19723923	8.915623111
20230215_163454859	N2	RS5194	8	10.80962408	9.329689274
20230215_163454859	N2	RS5194	9	9.262702288	9.72448344
20230215_163454859	N2	RS5194	10	10.74137262	7.688511681
20230215_163454859	N2	RS5194	11	6.611478983	7.465202895
20230215_163454859	N2	RS5194	12	1.017380429	7.214289278
20230215_163454859	N2	RS5194	13	9.693080154	7.010602044
20230215_163454859	N2	RS5194	14	8.008134201	6.04647268
20230215_163454859	N2	RS5194	15	9.722936454	6.000441733
20230215_163454859	N2	RS5194	16	1.790832163	5.077282128
20230215_163454859	N2	RS5194	17	0.7872256929	4.100331437
20220830_170806000	AQ3644	RS5194	1	8.771820692	9.522599648
20220830_170806000	AQ3644	RS5194	2	10.57785155	9.646374593
20220830_170806000	AQ3644	RS5194	3	9.2181267	9.638397979
20220830_170806000	AQ3644	RS5194	4	10.01769943	8.743306025
20220830_170806000	AQ3644	RS5194	5	9.606491524	8.480628448
20220830_170806000	AQ3644	RS5194	6	4.296360919	7.729219541
20220830_170806000	AQ3644	RS5194	7	9.264463668	6.752874624
20220830_170806000	AQ3644	RS5194	8	5.461082168	6.229553363
20220830_170806000	AQ3644	RS5194	9	5.135974843	5.932172617
20220830_170806000	AQ3644	RS5194	10	6.989885217	4.647710066
20220830_170806000	AQ3644	RS5194	11	2.809457191	4.548239336
20220830_170806000	AQ3644	RS5194	12	2.842150911	4.816676005
20220830_170806000	AQ3644	RS5194	13	4.963728517	3.992229428
20220830_170806000	AQ3644	RS5194	14	6.478158191	4.745012611
20220830_170806000	AQ3644	RS5194	15	2.867652329	5.055478215
20220830_170806000	AQ3644	RS5194	16	6.573373105	4.874757667
20220830_170806000	AQ3644	RS5194	17	4.394478935	4.073010606
20220830_170806000	AQ3644	RS5194	18	4.060125774	4.174904408
20220830_170806000	AQ3644	RS5194	19	2.469422886	3.508234405
20220830_170806000	AQ3644	RS5194	20	3.377121341	4.213725887
20220830_170806000	AQ3644	RS5194	21	3.240023088	5.315382734
20220831_143101000	AQ3644	RS5194	1	7.921936348	6.981751264
20220831_143101000	AQ3644	RS5194	2	9.568410008	8.214319623
20220831_143101000	AQ3644	RS5194	3	10.80126554	10.1490858
20220831_143101000	AQ3644	RS5194	4	9.539963136	10.71273386
20220831_143101000	AQ3644	RS5194	5	12.91385398	11.38448952
20220831_143101000	AQ3644	RS5194	6	10.74017666	10.29007703
20220831_143101000	AQ3644	RS5194	7	12.92718831	11.35276212
20220831_143101000	AQ3644	RS5194	8	5.329203071	11.11027692
20220831_143101000	AQ3644	RS5194	9	14.85338858	10.77786455
20220831_143101000	AQ3644	RS5194	10	11.70142798	9.354046826
20220831_143101000	AQ3644	RS5194	11	9.078114812	10.44237713
20220831_143101000	AQ3644	RS5194	12	5.808099691	10.02490876
20220831_143101000	AQ3644	RS5194	13	10.77085461	9.732784381
20220831_143101000	AQ3644	RS5194	14	12.76604672	9.185239459
20220831_143101000	AQ3644	RS5194	15	10.24080607	9.837274362
20220831_143101000	AQ3644	RS5194	16	6.340390202	9.50758291
20220831_143101000	AQ3644	RS5194	17	9.068274206	7.765170424
20220831_143101000	AQ3644	RS5194	18	9.122397353	6.356941534
20220831_143101000	AQ3644	RS5194	19	4.053984294	5.628338083
20220831_143101000	AQ3644	RS5194	20	3.199661616	4.581456277
20220831_143101000	AQ3644	RS5194	21	2.697372944	3.970377482
20220831_143101000	AQ3644	RS5194	22	3.833865178	4.61837418
20220831_143101000	AQ3644	RS5194	23	6.067003377	4.681299828
20220831_143101000	AQ3644	RS5194	24	7.293967787	6.730238262
20220831_143101000	AQ3644	RS5194	25	3.514289853	8.085274938
20220831_143725000	AQ3644	RS5194	1	12.94206512	8.906818418
20220831_143725000	AQ3644	RS5194	2	10.60904856	9.723261023
20220831_143725000	AQ3644	RS5194	3	10.17472078	10.56064001
20220831_143725000	AQ3644	RS5194	4	11.37618081	10.65336932
20220831_143725000	AQ3644	RS5194	5	7.701184762	10.78798688
20220831_143725000	AQ3644	RS5194	6	13.40571171	10.45751854
20220831_143725000	AQ3644	RS5194	7	11.28213634	10.48808447
20220831_143725000	AQ3644	RS5194	8	8.522379054	10.9481823
20220831_143725000	AQ3644	RS5194	9	11.52901046	10.065449
20220831_143725000	AQ3644	RS5194	10	10.00167393	10.03371803
20220831_143725000	AQ3644	RS5194	11	8.9920452	10.49980795
20220831_143725000	AQ3644	RS5194	12	11.12348151	8.979905195
20220831_143725000	AQ3644	RS5194	13	10.85282866	7.96834072
20220831_143725000	AQ3644	RS5194	14	3.929496668	8.770138375
20220831_143725000	AQ3644	RS5194	15	4.943851561	8.279973954
20220831_143725000	AQ3644	RS5194	16	13.00103347	8.244510097
20220831_143725000	AQ3644	RS5194	17	8.672659407	9.458514056
20220831_143725000	AQ3644	RS5194	18	10.67550938	9.472637467
20220831_143725000	AQ3644	RS5194	19	9.999516463	7.827104564
20220831_143725000	AQ3644	RS5194	20	5.014468616	7.521902685
20220831_143725000	AQ3644	RS5194	21	4.773368954	6.457990306
20220831_143725000	AQ3644	RS5194	22	7.146650015	4.801553853
20220831_143725000	AQ3644	RS5194	23	5.355947484	5.36425907
20220831_143725000	AQ3644	RS5194	24	1.717334195	4.739769542
20220831_143725000	AQ3644	RS5194	25	7.827994704	3.573053001
20220831_143725000	AQ3644	RS5194	26	1.650921311	2.79146488
20220831_143725000	AQ3644	RS5194	27	1.313067312	3.450500095
20220831_143725000	AQ3644	RS5194	28	1.448006879	2.06827396
20220831_143725000	AQ3644	RS5194	29	5.012510267	2.332576447
20220831_143725000	AQ3644	RS5194	30	0.9168640324	3.727481239
20220831_143725000	AQ3644	RS5194	31	2.972433743	4.765055573
20220831_143725000	AQ3644	RS5194	32	8.287591275	4.12068847
20220831_143725000	AQ3644	RS5194	33	6.635878547	4.730272949
20220831_143725000	AQ3644	RS5194	34	1.79067475	4.488301131
20220831_143725000	AQ3644	RS5194	35	3.964786431	4.017048046
20220831_143725000	AQ3644	RS5194	36	1.762574649	3.017717645
20220831_143725000	AQ3644	RS5194	37	5.931325852	2.76052765
20220831_143725000	AQ3644	RS5194	38	1.639226543	2.328853349
20220831_143725000	AQ3644	RS5194	39	0.5047247729	2.452581475
20220831_143725000	AQ3644	RS5194	40	1.80641493	3.588133375
20220831_143725000	AQ3644	RS5194	41	2.381215279	4.963631174
20220902_182848000	AQ3644	RS5194	1	11.60908535	7.176545912
20220902_182848000	AQ3644	RS5194	2	8.516715538	8.63215708
20220902_182848000	AQ3644	RS5194	3	11.56929846	10.26002707
20220902_182848000	AQ3644	RS5194	4	9.084470768	9.774994619
20220902_182848000	AQ3644	RS5194	5	10.52056525	10.22869319
20220902_182848000	AQ3644	RS5194	6	9.183923076	8.98973282
20220902_182848000	AQ3644	RS5194	7	10.78520837	8.432531799
20220902_182848000	AQ3644	RS5194	8	5.374496637	6.877558963
20220902_182848000	AQ3644	RS5194	9	6.298465665	6.833098083
20220902_182848000	AQ3644	RS5194	10	2.74570107	5.170145456
20220902_182848000	AQ3644	RS5194	11	8.961618675	5.577775917
20220902_182848000	AQ3644	RS5194	12	2.470445234	5.896060275
20220902_182848000	AQ3644	RS5194	13	7.412648943	6.065480255
20220902_182848000	AQ3644	RS5194	14	7.889887453	5.033183966
20220902_182848000	AQ3644	RS5194	15	3.592800973	5.349127167
20220902_182848000	AQ3644	RS5194	16	3.800137226	4.690240958
20220902_182848000	AQ3644	RS5194	17	4.05016124	3.792209951
20220902_182848000	AQ3644	RS5194	18	4.118217896	3.479469327
20220902_182848000	AQ3644	RS5194	19	3.399732421	3.50236166
20220902_182848000	AQ3644	RS5194	20	2.029097854	3.283798654
20220902_182848000	AQ3644	RS5194	21	3.914598888	2.956173736
20220902_182848000	AQ3644	RS5194	22	2.957346212	2.993349702
20220902_182848000	AQ3644	RS5194	23	2.480093307	3.805878081
20220902_182848000	AQ3644	RS5194	24	3.585612248	4.036625028
20220902_182848000	AQ3644	RS5194	25	6.09173975	4.929991549
20220902_182848000	AQ3644	RS5194	26	5.068333625	5.25545335
20220902_182848000	AQ3644	RS5194	27	7.424178817	4.869495465
20220902_182848000	AQ3644	RS5194	28	4.107402313	4.93023465
20220902_182848000	AQ3644	RS5194	29	1.655822821	4.384351525
20220902_182848000	AQ3644	RS5194	30	6.395435671	3.333755757
20220902_182848000	AQ3644	RS5194	31	2.338918001	3.258010626
20220902_182848000	AQ3644	RS5194	32	2.171199977	3.532930905
20220902_182848000	AQ3644	RS5194	33	3.72867666	3.444957422
20220902_182848000	AQ3644	RS5194	34	3.030424213	5.494238651
20220902_183217000	AQ3644	RS5194	1	5.95556826	7.358635849
20220902_183217000	AQ3644	RS5194	2	12.58532415	7.697502471
20220902_183217000	AQ3644	RS5194	3	11.49318597	8.938226132
20220902_183217000	AQ3644	RS5194	4	5.423009769	9.343319357
20220902_183217000	AQ3644	RS5194	5	9.234042518	8.259773453
20220902_183217000	AQ3644	RS5194	6	7.981034385	7.818993118
20220902_183217000	AQ3644	RS5194	7	7.167594626	8.718521596
20220902_183217000	AQ3644	RS5194	8	9.289284293	7.772376689
20220902_183217000	AQ3644	RS5194	9	9.920652157	6.816831605
20220902_183217000	AQ3644	RS5194	10	4.503317986	6.965171108
20220902_183217000	AQ3644	RS5194	11	3.203308963	6.447606166
20220902_183217000	AQ3644	RS5194	12	7.90929214	5.859707887
20220902_183217000	AQ3644	RS5194	13	6.701459586	8.702847129
20220902_183217000	AQ3644	RS5194	14	6.981160761	9.770268801
20220902_183217000	AQ3644	RS5194	15	18.71901419	9.708995223
20220902_183217000	AQ3644	RS5194	16	8.540417323	10.65984023
20220902_183217000	AQ3644	RS5194	17	7.602924253	10.25641315
20220902_183217000	AQ3644	RS5194	18	11.45568461	8.421608143
20220902_183217000	AQ3644	RS5194	19	4.964025384	7.814867408
20220902_183217000	AQ3644	RS5194	20	9.544989146	8.463314276
20220902_183217000	AQ3644	RS5194	21	5.50671365	7.661716435
20220902_183217000	AQ3644	RS5194	22	10.84515859	8.763209355
20220902_183217000	AQ3644	RS5194	23	7.447695403	8.559321694
20220902_183217000	AQ3644	RS5194	24	10.47148999	8.548870543
20220902_183217000	AQ3644	RS5194	25	8.525550842	7.498275012
20220902_183217000	AQ3644	RS5194	26	5.454457892	7.098152615
20220902_183217000	AQ3644	RS5194	27	5.59218094	5.814221391
20220902_183217000	AQ3644	RS5194	28	5.447083416	4.597789759
20220902_183217000	AQ3644	RS5194	29	4.051833867	4.205998034
20220902_183217000	AQ3644	RS5194	30	2.443392679	4.126124093
20220902_183217000	AQ3644	RS5194	31	3.495499271	3.772950593
20220902_183217000	AQ3644	RS5194	32	5.192811232	3.988110187
20220902_183217000	AQ3644	RS5194	33	3.681215915	4.29897523
20220902_183217000	AQ3644	RS5194	34	5.127631838	4.455065041
20220902_183217000	AQ3644	RS5194	35	3.997717893	4.136569982
20220902_183217000	AQ3644	RS5194	36	4.275948328	4.875054241
20220902_183217000	AQ3644	RS5194	37	3.600335934	4.950041351
20220902_183217000	AQ3644	RS5194	38	7.373637212	5.565062898
20221218_164457000	AQ3644	RS5194	1	5.502567385	6.572017771
20221218_164457000	AQ3644	RS5194	2	7.072825629	7.349868769
20221218_164457000	AQ3644	RS5194	3	9.310722696	6.553639674
20221218_164457000	AQ3644	RS5194	4	7.489590921	6.753114325
20221218_164457000	AQ3644	RS5194	5	3.392491739	6.222132137
20221218_164457000	AQ3644	RS5194	6	6.499940643	5.320812402
20221218_164457000	AQ3644	RS5194	7	4.417914686	4.590750443
20221218_164457000	AQ3644	RS5194	8	4.804124022	5.568575948
20221218_164457000	AQ3644	RS5194	9	3.839281124	5.882138886
20221218_164457000	AQ3644	RS5194	10	8.281619267	6.270523506
20221218_164457000	AQ3644	RS5194	11	8.067755332	6.480896037
20221218_164457000	AQ3644	RS5194	12	6.359837784	7.009230689
20221218_164457000	AQ3644	RS5194	13	5.855986677	6.706093797
20221218_164457000	AQ3644	RS5194	14	6.480954385	7.466727131
20221218_164457000	AQ3644	RS5194	15	6.765934805	7.643726238
20221218_164457000	AQ3644	RS5194	16	11.87092201	7.597735538
20221218_164457000	AQ3644	RS5194	17	7.244833316	7.490764672
20221218_164457000	AQ3644	RS5194	18	5.626033175	7.20714677
20221218_164457000	AQ3644	RS5194	19	5.946100054	6.671534918
20221218_164457000	AQ3644	RS5194	20	5.347845298	6.414568365
20221218_164457000	AQ3644	RS5194	21	9.192862746	6.525543832
20221218_164457000	AQ3644	RS5194	22	5.96000055	6.794274903
20221218_164457000	AQ3644	RS5194	23	6.180910513	6.525471186
20221218_164457000	AQ3644	RS5194	24	7.289755407	5.789281549
20221218_164457000	AQ3644	RS5194	25	4.003826713	5.692732569
20221218_164457000	AQ3644	RS5194	26	5.511914565	5.438695197
20221218_164457000	AQ3644	RS5194	27	5.477255649	5.173514412
20221218_164457000	AQ3644	RS5194	28	4.910723652	5.243414615
20221218_164457000	AQ3644	RS5194	29	5.963851479	4.46875732
20221218_164457000	AQ3644	RS5194	30	4.353327731	3.82335509
20221218_164457000	AQ3644	RS5194	31	1.638628088	3.207965431
20221218_164457000	AQ3644	RS5194	32	2.250244502	2.405328274
20221218_164457000	AQ3644	RS5194	33	1.833775355	2.45104176
20221218_164457000	AQ3644	RS5194	34	1.950665693	2.997493314
20221218_164457000	AQ3644	RS5194	35	4.581895163	2.945751606
20221218_164457000	AQ3644	RS5194	36	4.370885859	4.063415628
20221218_164457000	AQ3644	RS5194	37	1.991535962	4.343239334
20221219_151032000	AQ3644	RS5194	1	7.422095464	4.659477573
20221219_151032000	AQ3644	RS5194	2	3.34978422	4.435082424
20221219_151032000	AQ3644	RS5194	3	6.163086362	5.083781178
20221219_151032000	AQ3644	RS5194	4	3.248910111	4.493848611
20221219_151032000	AQ3644	RS5194	5	5.235029731	5.05121392
20221219_151032000	AQ3644	RS5194	6	4.472432632	4.667100776
20221219_151032000	AQ3644	RS5194	7	6.136610764	5.002613805
20221219_151032000	AQ3644	RS5194	8	4.242520643	4.707941903
20221219_151032000	AQ3644	RS5194	9	4.926475254	4.668345205
20221219_151032000	AQ3644	RS5194	10	3.761670223	4.243244602
20221219_151032000	AQ3644	RS5194	11	4.274449139	4.923397368
20221219_151032000	AQ3644	RS5194	12	4.01110775	5.393499955
20221219_151032000	AQ3644	RS5194	13	7.643284476	5.481559922
20221219_151032000	AQ3644	RS5194	14	7.276988187	5.69859305
20221219_151032000	AQ3644	RS5194	15	4.20197006	6.29043441
20221219_151032000	AQ3644	RS5194	16	5.359614778	6.730313249
20221219_151032000	AQ3644	RS5194	17	6.970314552	6.809971049
20221219_200109000	AQ3644	RS5194	1	9.842678669	7.365191092
20221219_200109000	AQ3644	RS5194	2	7.675277186	8.574471861
20221219_200109000	AQ3644	RS5194	3	6.978070276	8.435558935
20221219_200109000	AQ3644	RS5194	4	11.40601862	7.605465936
20221219_200109000	AQ3644	RS5194	5	6.275749922	7.385361135
20221219_200109000	AQ3644	RS5194	6	5.692213674	8.136396716
20221219_200109000	AQ3644	RS5194	7	6.574753181	7.356040552
20221219_200109000	AQ3644	RS5194	8	10.73324818	7.240418847
20221219_200109000	AQ3644	RS5194	9	7.504237801	7.504184356
20221219_200109000	AQ3644	RS5194	10	5.697641398	6.833242079
20221219_200109000	AQ3644	RS5194	11	7.011041218	5.361272029
20221219_200109000	AQ3644	RS5194	12	3.220041794	5.07142872
20221219_200109000	AQ3644	RS5194	13	3.373397936	4.99778629
20221219_200109000	AQ3644	RS5194	14	6.055021254	4.615275137
20221219_200109000	AQ3644	RS5194	15	5.329429246	4.865349242
20221219_200109000	AQ3644	RS5194	16	5.098485458	5.035972682
20221219_200109000	AQ3644	RS5194	17	4.470412315	4.719725841
20221219_200109000	AQ3644	RS5194	18	4.226515138	4.695290751
20221219_200109000	AQ3644	RS5194	19	4.473787047	4.311281442
20221219_200109000	AQ3644	RS5194	20	5.207253798	4.996058566
20221219_200109000	AQ3644	RS5194	21	3.178438912	5.360084944
20221219_200109000	AQ3644	RS5194	22	7.894297934	5.553201414
20221219_200109000	AQ3644	RS5194	23	6.046647029	5.085432534
20221219_200109000	AQ3644	RS5194	24	5.439369396	5.388662974
20221219_200109000	AQ3644	RS5194	25	2.868409396	5.240899108
20221219_200109000	AQ3644	RS5194	26	4.694591113	5.037023345
20221219_200109000	AQ3644	RS5194	27	7.155478604	4.752431147
20221219_200109000	AQ3644	RS5194	28	5.027268215	4.760197233
20221219_200109000	AQ3644	RS5194	29	4.016408409	4.469167442
20221219_200109000	AQ3644	RS5194	30	2.907239824	3.641361041
20221219_200109000	AQ3644	RS5194	31	3.239442158	3.990912371
20221219_200109000	AQ3644	RS5194	32	3.016446598	4.164451214
20221219_200109000	AQ3644	RS5194	33	6.775024866	4.118707056
20221219_200109000	AQ3644	RS5194	34	4.884102624	4.220954938
20221219_200109000	AQ3644	RS5194	35	2.678519034	4.061596822
20221219_200109000	AQ3644	RS5194	36	3.750681566	3.153994471
20221219_200109000	AQ3644	RS5194	37	2.219656019	2.772067503
20221219_200109000	AQ3644	RS5194	38	2.237013112	2.755320511
20221219_200109000	AQ3644	RS5194	39	2.974467782	2.804169087
20221219_200109000	AQ3644	RS5194	40	2.594784076	3.219577393
20221219_200109000	AQ3644	RS5194	41	3.994924447	4.936944457
20221219_200109000	AQ3644	RS5194	42	4.29669755	5.049687713
20221219_200109000	AQ3644	RS5194	43	10.82384843	5.24684928
20221219_200109000	AQ3644	RS5194	44	3.538184059	6.177999793
20221219_200109000	AQ3644	RS5194	45	3.580591913	6.397870804
20221220_134536000	AQ3644	RS5194	1	8.650677008	5.564768338
20221220_134536000	AQ3644	RS5194	2	5.396052606	6.136638276
20221220_134536000	AQ3644	RS5194	3	6.658336104	6.889279012
20221220_134536000	AQ3644	RS5194	4	6.397533747	7.0783377
20221220_134536000	AQ3644	RS5194	5	7.343795598	7.550241663
20221220_134536000	AQ3644	RS5194	6	9.595970446	7.554054926
20221220_134536000	AQ3644	RS5194	7	7.755572421	7.17678254
20221220_134536000	AQ3644	RS5194	8	6.67740242	6.748984587
20221220_134536000	AQ3644	RS5194	9	4.511171817	5.674352952
20221220_134536000	AQ3644	RS5194	10	5.204805828	5.01741635
20221220_134536000	AQ3644	RS5194	11	4.222812275	4.259684344
20221220_134536000	AQ3644	RS5194	12	4.47088941	4.071085273
20221220_134536000	AQ3644	RS5194	13	2.888742392	3.325925402
20221220_134536000	AQ3644	RS5194	14	3.568176461	3.112752046
20221220_134536000	AQ3644	RS5194	15	1.479006472	2.528844968
20221220_134536000	AQ3644	RS5194	16	3.156945496	2.416134452
20221220_134536000	AQ3644	RS5194	17	1.55135402	2.107792363
20221220_134536000	AQ3644	RS5194	18	2.325189812	2.258605261
20221220_134536000	AQ3644	RS5194	19	2.026466017	2.129020194
20221220_134536000	AQ3644	RS5194	20	2.23307096	2.107077058
20221220_134536000	AQ3644	RS5194	21	2.509020159	1.945539599
20221220_134536000	AQ3644	RS5194	22	1.441638343	1.763436553
20221220_134536000	AQ3644	RS5194	23	1.517502519	1.494156741
20221220_134536000	AQ3644	RS5194	24	1.115950783	1.322869562
20221220_134536000	AQ3644	RS5194	25	0.8866719	1.234538972
20221220_134536000	AQ3644	RS5194	26	1.652584268	1.131960421
20221220_134536000	AQ3644	RS5194	27	0.9999853904	0.9190852426
20221220_134536000	AQ3644	RS5194	28	1.004609764	0.9787969646
20221220_134536000	AQ3644	RS5194	29	0.05157489038	1.204348922
20221220_134536000	AQ3644	RS5194	30	1.18523051	1.219551781
20221220_134536000	AQ3644	RS5194	31	2.780344054	2.605650762
20221220_134536000	AQ3644	RS5194	32	1.075999687	3.535182408
20221221_144928000	AQ3644	RS5194	1	7.935104667	5.102544754
20221221_144928000	AQ3644	RS5194	2	4.699233122	5.870523033
20221221_144928000	AQ3644	RS5194	3	9.022042238	6.788773272
20221221_144928000	AQ3644	RS5194	4	6.620235449	6.533891999
20221221_144928000	AQ3644	RS5194	5	5.667250886	6.358371928
20221221_144928000	AQ3644	RS5194	6	6.660698301	6.075159765
20221221_144928000	AQ3644	RS5194	7	3.821632767	5.641580742
20221221_144928000	AQ3644	RS5194	8	7.605981422	5.741061139
20221221_144928000	AQ3644	RS5194	9	4.452340336	5.469360149
20221221_144928000	AQ3644	RS5194	10	6.164652869	5.608072206
20221221_144928000	AQ3644	RS5194	11	5.302193348	5.652402655
20221221_144928000	AQ3644	RS5194	12	4.515193054	5.665138352
20221221_144928000	AQ3644	RS5194	13	7.827633668	5.704544276
20221221_144928000	AQ3644	RS5194	14	4.516018821	5.666727459
20221221_144928000	AQ3644	RS5194	15	6.361682487	5.556282065
20221221_144928000	AQ3644	RS5194	16	5.113109266	5.147022741
20221221_144928000	AQ3644	RS5194	17	3.962966082	4.80145301
20221221_144928000	AQ3644	RS5194	18	5.781337049	4.963749085
20221221_144928000	AQ3644	RS5194	19	2.788170169	4.713147295
20221221_144928000	AQ3644	RS5194	20	7.17316286	4.688008912
20221221_144928000	AQ3644	RS5194	21	3.860100314	3.909006756
20221221_144928000	AQ3644	RS5194	22	3.83727417	4.938393655
20221221_144928000	AQ3644	RS5194	23	1.886326265	4.443607708
20230215_105457940	AQ3644	RS5194	1	7.935104667	5.475996092
20230215_105457940	AQ3644	RS5194	2	4.699233122	6.032588348
20230215_105457940	AQ3644	RS5194	3	9.022042238	6.788773272
20230215_105457940	AQ3644	RS5194	4	6.620235449	6.533891999
20230215_105457940	AQ3644	RS5194	5	5.667250886	6.358371928
20230215_105457940	AQ3644	RS5194	6	6.660698301	6.075159765
20230215_105457940	AQ3644	RS5194	7	3.821632767	5.641580742
20230215_105457940	AQ3644	RS5194	8	7.605981422	5.741061139
20230215_105457940	AQ3644	RS5194	9	4.452340336	5.469360149
20230215_105457940	AQ3644	RS5194	10	6.164652869	5.608072206
20230215_105457940	AQ3644	RS5194	11	5.302193348	5.652402655
20230215_105457940	AQ3644	RS5194	12	4.515193054	5.665138352
20230215_105457940	AQ3644	RS5194	13	7.827633668	5.704544276
20230215_105457940	AQ3644	RS5194	14	4.516018821	5.666727459
20230215_105457940	AQ3644	RS5194	15	6.361682487	5.556282065
20230215_105457940	AQ3644	RS5194	16	5.113109266	5.147022741
20230215_105457940	AQ3644	RS5194	17	3.962966082	5.304773721
20230215_105457940	AQ3644	RS5194	18	5.781337049	4.952470799
20220830_193057000	AQ3853	RS5194	1	8.375714414	7.57489785
20220830_193057000	AQ3853	RS5194	2	8.625715952	7.221330081
20220830_193057000	AQ3853	RS5194	3	5.723263184	7.445512424
20220830_193057000	AQ3853	RS5194	4	6.160626776	7.289011295
20220830_193057000	AQ3853	RS5194	5	8.342241796	7.241992526
20220830_193057000	AQ3853	RS5194	6	7.593208765	7.536657916
20220830_193057000	AQ3853	RS5194	7	8.390622109	8.349155384
20220830_193057000	AQ3853	RS5194	8	7.196590131	7.478461774
20220830_193057000	AQ3853	RS5194	9	10.22311412	7.442430271
20220830_193057000	AQ3853	RS5194	10	3.988773743	7.057072203
20220830_193057000	AQ3853	RS5194	11	7.413051255	6.730687602
20220830_193057000	AQ3853	RS5194	12	6.463831766	6.810398253
20220830_193057000	AQ3853	RS5194	13	5.564667128	7.775550992
20220830_193057000	AQ3853	RS5194	14	10.62166737	8.308122181
20220830_193057000	AQ3853	RS5194	15	8.814537441	8.410708735
20220830_193057000	AQ3853	RS5194	16	10.0759072	8.568360995
20220830_193057000	AQ3853	RS5194	17	6.976764538	8.120881288
20220830_193057000	AQ3853	RS5194	18	6.352928424	8.171961824
20220830_193057000	AQ3853	RS5194	19	8.384268835	7.737137935
20220830_193057000	AQ3853	RS5194	20	9.069940126	7.436197954
20220830_193057000	AQ3853	RS5194	21	7.90178775	6.573526681
20220830_193057000	AQ3853	RS5194	22	5.472064637	6.214812573
20220830_193057000	AQ3853	RS5194	23	2.039572057	5.446352611
20220830_193057000	AQ3853	RS5194	24	6.590698294	5.238377418
20220830_193057000	AQ3853	RS5194	25	5.227640318	4.647422987
20220830_193057000	AQ3853	RS5194	26	6.861911785	5.392234529
20220830_193057000	AQ3853	RS5194	27	2.517292479	5.216186521
20220830_193057000	AQ3853	RS5194	28	5.763629767	5.403096257
20220830_193057000	AQ3853	RS5194	29	5.710458254	4.948669164
20220830_193057000	AQ3853	RS5194	30	6.162189001	5.872262472
20220830_193057000	AQ3853	RS5194	31	4.589776317	6.515739854
20220830_193057000	AQ3853	RS5194	32	7.135259021	7.093377804
20220830_193057000	AQ3853	RS5194	33	8.981016678	7.29819083
20220830_193057000	AQ3853	RS5194	34	8.598648001	7.404680152
20220830_193057000	AQ3853	RS5194	35	7.186254132	7.444914794
20220830_193057000	AQ3853	RS5194	36	5.122222928	7.919852404
20220830_193057000	AQ3853	RS5194	37	7.336432232	8.26952391
20220830_193057000	AQ3853	RS5194	38	11.35570473	8.484853223
20220830_193057000	AQ3853	RS5194	39	10.34700553	9.692994119
20220830_193057000	AQ3853	RS5194	40	8.262900693	10.14085568
20220830_193057000	AQ3853	RS5194	41	11.16292741	9.579090687
20220830_193057000	AQ3853	RS5194	42	9.575740023	9.487611234
20220830_193057000	AQ3853	RS5194	43	8.546879777	8.79532614
20220830_193057000	AQ3853	RS5194	44	9.889608268	10.46969758
20220830_193057000	AQ3853	RS5194	45	4.801475228	11.03390514
20220830_193443000	AQ3853	RS5194	1	19.53478461	11.73833148
20220830_193443000	AQ3853	RS5194	2	12.39677784	12.3896732
20220830_193443000	AQ3853	RS5194	3	12.06901143	13.93494464
20220830_193443000	AQ3853	RS5194	4	13.14631688	13.49154852
20220830_193443000	AQ3853	RS5194	5	12.52783245	13.77014113
20220830_193443000	AQ3853	RS5194	6	17.31780402	14.35982815
20220830_193443000	AQ3853	RS5194	7	13.78974087	13.96620482
20220830_193443000	AQ3853	RS5194	8	15.01744652	13.98674844
20220830_193443000	AQ3853	RS5194	9	11.17820024	12.83104808
20220830_193443000	AQ3853	RS5194	10	12.63055056	12.58791474
20220830_193443000	AQ3853	RS5194	11	11.5393022	12.03928831
20220830_193443000	AQ3853	RS5194	12	12.5740742	11.38274902
20220830_193443000	AQ3853	RS5194	13	12.27431436	10.60862096
20220830_193443000	AQ3853	RS5194	14	7.895503777	9.649127232
20220830_193443000	AQ3853	RS5194	15	8.759910244	8.197045135
20220830_193443000	AQ3853	RS5194	16	6.74183358	6.747688168
20220830_193443000	AQ3853	RS5194	17	5.313663712	6.71751182
20220830_193443000	AQ3853	RS5194	18	5.027529527	5.81919605
20220830_193443000	AQ3853	RS5194	19	7.744622036	5.556066744
20220830_193443000	AQ3853	RS5194	20	4.268331396	6.216793655
20220830_193443000	AQ3853	RS5194	21	5.426187047	7.300025883
20220830_193443000	AQ3853	RS5194	22	8.617298267	7.669625166
20220830_193443000	AQ3853	RS5194	23	10.44369067	9.273200574
20220830_193443000	AQ3853	RS5194	24	9.592618449	9.85844684
20220830_193443000	AQ3853	RS5194	25	12.28620844	9.837419524
20220830_193443000	AQ3853	RS5194	26	8.352418376	10.19678426
20220830_193443000	AQ3853	RS5194	27	8.512161689	10.33493977
20220830_193443000	AQ3853	RS5194	28	12.24051437	8.862976486
20220830_193443000	AQ3853	RS5194	29	10.28339597	8.725879108
20220830_193443000	AQ3853	RS5194	30	4.926392022	8.213017876
20220830_193443000	AQ3853	RS5194	31	7.666931486	7.245409082
20220830_193443000	AQ3853	RS5194	32	5.947855531	6.127222224
20220830_193443000	AQ3853	RS5194	33	7.402470399	6.449087247
20220830_193443000	AQ3853	RS5194	34	4.692461683	5.622441456
20220830_193443000	AQ3853	RS5194	35	6.535717138	5.430533046
20220830_193443000	AQ3853	RS5194	36	3.533702528	4.905636918
20220830_193443000	AQ3853	RS5194	37	4.98831348	5.156028406
20220830_193443000	AQ3853	RS5194	38	4.777989763	4.847167436
20220830_193443000	AQ3853	RS5194	39	5.94441912	5.16593715
20220830_193443000	AQ3853	RS5194	40	4.99141229	4.856353441
20220830_193443000	AQ3853	RS5194	41	5.127551098	4.814433006
20220830_193443000	AQ3853	RS5194	42	3.440394937	5.103696234
20220830_193443000	AQ3853	RS5194	43	4.568387583	5.748014837
20220830_193443000	AQ3853	RS5194	44	7.390735262	5.582466774
20220830_193443000	AQ3853	RS5194	45	8.213005306	6.280548646
20220830_193443000	AQ3853	RS5194	46	4.299810784	6.721516483
20220830_193443000	AQ3853	RS5194	47	6.930804293	5.408335895
20220830_193443000	AQ3853	RS5194	48	6.773226769	4.243828455
20220830_193443000	AQ3853	RS5194	49	0.8248323217	3.895428448
20220830_193443000	AQ3853	RS5194	50	2.390468107	3.173198475
20220830_193443000	AQ3853	RS5194	51	2.557810751	2.346484248
20220830_193443000	AQ3853	RS5194	52	3.319654426	4.145786228
20220830_193443000	AQ3853	RS5194	53	2.639655632	6.16836253
20220831_191359000	AQ3853	RS5194	1	9.821342222	8.214991207
20220831_191359000	AQ3853	RS5194	2	12.50334962	10.14969008
20220831_191359000	AQ3853	RS5194	3	12.79095413	12.00297145
20220831_191359000	AQ3853	RS5194	4	12.99314879	11.83973281
20220831_191359000	AQ3853	RS5194	5	11.90606248	11.76669133
20220831_191359000	AQ3853	RS5194	6	9.005149045	11.91806047
20220831_191359000	AQ3853	RS5194	7	12.13814221	11.54729
20220831_191359000	AQ3853	RS5194	8	13.54779982	10.3478128
20220831_191359000	AQ3853	RS5194	9	11.13929644	10.51823349
20220831_191359000	AQ3853	RS5194	10	5.908676483	10.04240238
20220831_191359000	AQ3853	RS5194	11	9.857252474	8.605976574
20220831_191359000	AQ3853	RS5194	12	9.758986699	8.382942939
20220831_191359000	AQ3853	RS5194	13	6.365670773	8.96202099
20220831_191359000	AQ3853	RS5194	14	10.02412827	8.923400698
20220831_191359000	AQ3853	RS5194	15	8.804066737	8.575577481
20220831_191359000	AQ3853	RS5194	16	9.664151016	8.498509347
20220831_191359000	AQ3853	RS5194	17	8.019870614	7.68551833
20220831_191359000	AQ3853	RS5194	18	5.980330102	6.933758546
20220831_191359000	AQ3853	RS5194	19	5.959173182	6.823786808
20220831_191359000	AQ3853	RS5194	20	5.045267815	6.774990007
20220831_191359000	AQ3853	RS5194	21	9.114292325	7.194925794
20220831_191359000	AQ3853	RS5194	22	7.775886612	7.807660815
20220831_191359000	AQ3853	RS5194	23	8.080009037	8.071296641
20220831_191359000	AQ3853	RS5194	24	9.022848286	7.483014736
20220831_191359000	AQ3853	RS5194	25	6.363446945	7.695330679
20220831_191359000	AQ3853	RS5194	26	6.1728828	7.624688137
20220831_191359000	AQ3853	RS5194	27	8.837466328	7.555814058
20220831_191359000	AQ3853	RS5194	28	7.726796326	7.68543464
20220831_191359000	AQ3853	RS5194	29	8.678477892	7.651257808
20220831_191359000	AQ3853	RS5194	30	7.011549857	7.340298317
20220831_191359000	AQ3853	RS5194	31	6.001998636	7.44049723
20220831_191359000	AQ3853	RS5194	32	7.282668875	6.796019924
20220831_191359000	AQ3853	RS5194	33	8.227790891	7.285728967
20220831_191359000	AQ3853	RS5194	34	5.456091359	7.456463946
20220831_191359000	AQ3853	RS5194	35	9.460095071	6.861493754
20220831_191359000	AQ3853	RS5194	36	6.855673531	6.719666074
20220831_191359000	AQ3853	RS5194	37	4.30781792	6.787519517
20220831_191359000	AQ3853	RS5194	38	7.518652491	6.203800043
20220831_191359000	AQ3853	RS5194	39	5.795358571	5.881634776
20220831_191359000	AQ3853	RS5194	40	6.541497701	5.793448555
20220831_191359000	AQ3853	RS5194	41	5.244847198	5.170424174
20220831_191359000	AQ3853	RS5194	42	3.866886811	5.68799536
20220831_191359000	AQ3853	RS5194	43	4.403530586	5.134470197
20220831_191359000	AQ3853	RS5194	44	8.383214504	5.335732573
20220831_191359000	AQ3853	RS5194	45	3.773871885	6.507301419
20220831_191359000	AQ3853	RS5194	46	6.251159078	7.202373118
20220831_191359000	AQ3853	RS5194	47	9.724731043	6.973155233
20220831_191359000	AQ3853	RS5194	48	7.878889082	6.839616597
20220831_191359000	AQ3853	RS5194	49	7.23712508	5.668198354
20220831_191359000	AQ3853	RS5194	50	3.106178701	4.753023224
20220831_191359000	AQ3853	RS5194	51	0.3940678654	4.539711706
20220831_191359000	AQ3853	RS5194	52	5.14885539	4.303944481
20220831_191359000	AQ3853	RS5194	53	6.812331492	4.038561916
20220831_191359000	AQ3853	RS5194	54	6.058288957	5.073560759
20220831_191359000	AQ3853	RS5194	55	1.779265875	5.085244474
20220831_191359000	AQ3853	RS5194	56	5.569062082	4.959644481
20220831_191359000	AQ3853	RS5194	57	5.207273965	4.879714126
20220831_191359000	AQ3853	RS5194	58	6.184331523	6.093459457
20220831_191359000	AQ3853	RS5194	59	5.658637187	6.654558617
20220831_191359000	AQ3853	RS5194	60	7.847992529	7.081904228
20220831_191359000	AQ3853	RS5194	61	8.374557881	6.95704555
20220831_191359000	AQ3853	RS5194	62	7.344002022	7.929557631
20220831_191359000	AQ3853	RS5194	63	5.560038132	8.123337088
20220831_191511000	AQ3853	RS5194	1	10.52119759	9.268609474
20220831_191511000	AQ3853	RS5194	2	8.816889814	9.410577758
20220831_191511000	AQ3853	RS5194	3	14.10091981	10.47222493
20220831_191511000	AQ3853	RS5194	4	8.053843442	9.060484867
20220831_191511000	AQ3853	RS5194	5	10.868274	9.414014288
20220831_191511000	AQ3853	RS5194	6	3.462497273	9.091941158
20220831_191511000	AQ3853	RS5194	7	10.58453692	9.735532538
20220831_191511000	AQ3853	RS5194	8	12.49055416	9.613905062
20220831_191511000	AQ3853	RS5194	9	11.27180034	10.84448986
20220831_191511000	AQ3853	RS5194	10	10.26013662	10.70117981
20220831_191511000	AQ3853	RS5194	11	9.615421283	11.57310824
20220831_191511000	AQ3853	RS5194	12	9.867986669	10.50395974
20220831_191511000	AQ3853	RS5194	13	16.85019627	11.7447482
20220831_191511000	AQ3853	RS5194	14	5.926057879	11.79249363
20220831_191511000	AQ3853	RS5194	15	16.46407891	10.59874192
20220831_191511000	AQ3853	RS5194	16	9.854148408	7.66786792
20220831_191511000	AQ3853	RS5194	17	3.899228132	9.439252994
20220831_191511000	AQ3853	RS5194	18	2.195826271	8.048210484
20220831_191511000	AQ3853	RS5194	19	14.78298325	6.867295548
20220831_191511000	AQ3853	RS5194	20	9.50886636	6.684376694
20220831_191511000	AQ3853	RS5194	21	3.949573728	7.782920416
20220831_191511000	AQ3853	RS5194	22	2.984633865	6.21937718
20220831_191511000	AQ3853	RS5194	23	7.688544882	5.841842012
20220831_191511000	AQ3853	RS5194	24	6.965267066	6.051443525
20220831_191511000	AQ3853	RS5194	25	7.621190519	6.320001137
20220831_191511000	AQ3853	RS5194	26	4.997581293	5.69276279
20220831_191511000	AQ3853	RS5194	27	4.327421925	5.525860147
20220831_191511000	AQ3853	RS5194	28	4.552353145	5.51654203
20220831_191511000	AQ3853	RS5194	29	6.130753853	5.824751362
20220831_191511000	AQ3853	RS5194	30	7.574599936	6.244990903
20220831_191511000	AQ3853	RS5194	31	6.538627949	7.198695415
20220831_191511000	AQ3853	RS5194	32	6.428619633	7.127448553
20220831_191511000	AQ3853	RS5194	33	9.320875704	6.688082118
20220831_191511000	AQ3853	RS5194	34	5.774519543	6.251553394
20220831_191511000	AQ3853	RS5194	35	5.377767761	6.175861405
20220831_191511000	AQ3853	RS5194	36	4.35598433	4.532731584
20220831_191511000	AQ3853	RS5194	37	6.050159687	4.430551946
20220831_191511000	AQ3853	RS5194	38	1.105226597	4.419357887
20220831_191511000	AQ3853	RS5194	39	5.263621357	4.665823076
20220831_191511000	AQ3853	RS5194	40	5.321797467	4.400300213
20220831_191511000	AQ3853	RS5194	41	5.588310275	4.770433806
20220831_191511000	AQ3853	RS5194	42	4.722545369	4.454094518
20220831_191511000	AQ3853	RS5194	43	2.955894564	4.091350391
20220831_191511000	AQ3853	RS5194	44	3.681924916	3.496207351
20220831_191511000	AQ3853	RS5194	45	3.508076831	3.288057261
20220831_191511000	AQ3853	RS5194	46	2.612595075	3.718838681
20220831_191511000	AQ3853	RS5194	47	3.681794919	3.754728113
20220831_191511000	AQ3853	RS5194	48	5.109801663	3.491704665
20220831_191511000	AQ3853	RS5194	49	3.861372075	4.000923519
20220831_191511000	AQ3853	RS5194	50	2.192959593	5.324454743
20220831_191511000	AQ3853	RS5194	51	5.158689345	5.163166214
20220831_191511000	AQ3853	RS5194	52	10.29945104	5.829204841
20220831_191511000	AQ3853	RS5194	53	4.303359018	6.905784719
20220831_191511000	AQ3853	RS5194	54	7.191565211	7.013629902
20220831_191511000	AQ3853	RS5194	55	7.575858982	6.440148247
20220831_191511000	AQ3853	RS5194	56	5.69791526	7.465499118
20220831_191511000	AQ3853	RS5194	57	7.432042766	7.169311614
20220831_191511000	AQ3853	RS5194	58	9.430113371	6.667071031
20220831_191511000	AQ3853	RS5194	59	5.710627689	8.287709263
20220831_191511000	AQ3853	RS5194	60	5.064656068	9.198330557
20220902_203724000	AQ3853	RS5194	1	13.80110642	8.171631966
20220902_203724000	AQ3853	RS5194	2	11.98514923	9.032920265
20220902_203724000	AQ3853	RS5194	3	4.296620415	10.24314029
20220902_203734000	AQ3853	RS5194	1	10.01706919	10.31998491
20220902_203734000	AQ3853	RS5194	2	11.11575618	10.28505993
20220902_203734000	AQ3853	RS5194	3	14.18532955	11.67298774
20220902_203734000	AQ3853	RS5194	4	11.8105243	11.99122257
20220902_203734000	AQ3853	RS5194	5	11.23625946	12.37601246
20220902_203734000	AQ3853	RS5194	6	11.60824337	11.0203071
20220902_203734000	AQ3853	RS5194	7	13.03970561	10.49759062
20220902_203734000	AQ3853	RS5194	8	7.406802753	9.884288657
20220902_203734000	AQ3853	RS5194	9	9.196941925	9.147056291
20220902_203734000	AQ3853	RS5194	10	8.169749622	9.138098881
20220902_203734000	AQ3853	RS5194	11	7.922081541	9.25077522
20220902_203734000	AQ3853	RS5194	12	12.99491857	10.16430036
20220902_203734000	AQ3853	RS5194	13	7.970184447	9.142254182
20220902_203734000	AQ3853	RS5194	14	13.76456761	8.932630677
20220902_203734000	AQ3853	RS5194	15	3.059518749	7.529769724
20220902_203734000	AQ3853	RS5194	16	6.873964013	7.874749742
20220902_203734000	AQ3853	RS5194	17	5.980613801	6.433930478
20220902_203734000	AQ3853	RS5194	18	9.695084537	7.018055512
20220902_203734000	AQ3853	RS5194	19	6.560471289	6.71498941
20220902_203734000	AQ3853	RS5194	20	5.98014392	6.676964081
20220902_203734000	AQ3853	RS5194	21	5.358633505	5.791730147
20220902_203734000	AQ3853	RS5194	22	5.790487156	5.586100939
20220902_203734000	AQ3853	RS5194	23	5.268914863	6.440680929
20220902_203734000	AQ3853	RS5194	24	5.532325252	6.481581759
20220902_203734000	AQ3853	RS5194	25	10.25304387	5.852875552
20220902_203734000	AQ3853	RS5194	26	5.563137653	5.687632492
20220902_203734000	AQ3853	RS5194	27	2.646956124	5.428491968
20220902_203734000	AQ3853	RS5194	28	4.442699559	4.429158175
20220902_203734000	AQ3853	RS5194	29	4.236622633	4.030740195
20220902_203734000	AQ3853	RS5194	30	5.256374907	5.157053216
20220902_203734000	AQ3853	RS5194	31	3.571047749	5.410670534
20220902_203734000	AQ3853	RS5194	32	8.278521229	5.57781539
20220902_203734000	AQ3853	RS5194	33	5.71078615	5.33522035
20220902_203734000	AQ3853	RS5194	34	5.072346915	6.329596461
20220902_203734000	AQ3853	RS5194	35	4.043399705	5.889341675
20220902_203734000	AQ3853	RS5194	36	8.542928305	6.190511899
20220902_203734000	AQ3853	RS5194	37	6.077247297	6.538121443
20220902_203734000	AQ3853	RS5194	38	7.216637274	6.355795338
20220902_203734000	AQ3853	RS5194	39	6.810394634	6.234189073
20220902_203734000	AQ3853	RS5194	40	3.131769177	6.435103384
20220902_203734000	AQ3853	RS5194	41	7.93489698	6.551287773
20221218_154156000	AQ3853	RS5194	1	7.081818855	5.564753085
20221218_154156000	AQ3853	RS5194	2	7.79755922	6.982041454
20221218_154156000	AQ3853	RS5194	3	1.877721191	7.510758182
20221218_154156000	AQ3853	RS5194	4	10.21821103	7.929315268
20221218_154156000	AQ3853	RS5194	5	10.57848062	8.13434789
20221218_154156000	AQ3853	RS5194	6	9.174604288	9.241240096
20221218_154156000	AQ3853	RS5194	7	8.82272233	9.348701871
20221218_154156000	AQ3853	RS5194	8	7.412182218	9.782363231
20221218_154156000	AQ3853	RS5194	9	10.7555199	9.824696271
20221218_154156000	AQ3853	RS5194	10	12.74678742	9.582145772
20221218_154156000	AQ3853	RS5194	11	9.386269489	9.551940903
20221218_154156000	AQ3853	RS5194	12	7.609969833	10.16011021
20221218_154156000	AQ3853	RS5194	13	7.261157876	9.641108415
20221218_154156000	AQ3853	RS5194	14	13.79636643	8.927865888
20221218_154156000	AQ3853	RS5194	15	10.15177845	8.626620312
20221218_154156000	AQ3853	RS5194	16	5.820056855	8.482739898
20221218_154156000	AQ3853	RS5194	17	6.103741952	6.970027886
20221218_154156000	AQ3853	RS5194	18	6.541755808	6.072168484
20221218_154156000	AQ3853	RS5194	19	6.232806369	5.226269762
20221218_154156000	AQ3853	RS5194	20	5.662481437	4.268291069
20221218_154156000	AQ3853	RS5194	21	1.590563246	3.47777566
20221218_154156000	AQ3853	RS5194	22	1.313848484	2.896378094
20221218_154156000	AQ3853	RS5194	23	2.589178763	2.367670952
20221218_154156000	AQ3853	RS5194	24	3.325818538	3.165823569
20221218_154156000	AQ3853	RS5194	25	3.018945731	4.268010136
20221218_154156000	AQ3853	RS5194	26	5.581326328	4.321590411
20221218_154156000	AQ3853	RS5194	27	6.824781319	4.390283862
20221218_154156000	AQ3853	RS5194	28	2.857080141	4.10352788
20221218_154156000	AQ3853	RS5194	29	3.669285793	4.208796278
20221218_154156000	AQ3853	RS5194	30	1.58516582	3.543468037
20221218_154156000	AQ3853	RS5194	31	6.107668317	3.523264552
20221218_154156000	AQ3853	RS5194	32	3.498140116	4.062203569
20221218_154156000	AQ3853	RS5194	33	2.756062713	4.764637958
20221218_154156000	AQ3853	RS5194	34	6.36398088	4.043335365
20221218_154156000	AQ3853	RS5194	35	5.097337765	4.103460597
20221218_154156000	AQ3853	RS5194	36	2.501155352	4.577614988
20221218_154156000	AQ3853	RS5194	37	3.798766277	4.0124977
20221218_154156000	AQ3853	RS5194	38	5.126834664	3.613587639
20221218_154156000	AQ3853	RS5194	39	3.538394442	3.624578706
20221218_154156000	AQ3853	RS5194	40	3.102787459	3.420207218
20221218_154156000	AQ3853	RS5194	41	2.556110687	3.016323173
20221218_154156000	AQ3853	RS5194	42	2.776908837	4.52297599
20221218_154156000	AQ3853	RS5194	43	3.107414441	6.099431762
20221219_174330000	AQ3853	RS5194	1	11.07165852	7.175478643
20221219_174330000	AQ3853	RS5194	2	10.98506632	9.172433282
20221219_174330000	AQ3853	RS5194	3	7.936345092	10.30193854
20221219_174330000	AQ3853	RS5194	4	12.76168203	9.34944593
20221219_174330000	AQ3853	RS5194	5	8.754940712	9.107766741
20221219_174330000	AQ3853	RS5194	6	6.309195495	9.061282573
20221219_174330000	AQ3853	RS5194	7	9.77667038	7.649928856
20221219_174330000	AQ3853	RS5194	8	7.703924251	7.492857845
20221219_174330000	AQ3853	RS5194	9	5.704913443	8.075319861
20221219_174330000	AQ3853	RS5194	10	7.969585655	7.770464098
20221219_174330000	AQ3853	RS5194	11	9.221505578	8.338935227
20221219_174330000	AQ3853	RS5194	12	8.252391561	9.085634203
20221219_174330000	AQ3853	RS5194	13	10.5462799	9.970863209
20221219_174330000	AQ3853	RS5194	14	9.43840832	10.39310808
20221219_174330000	AQ3853	RS5194	15	12.39573069	9.793038813
20221219_174330000	AQ3853	RS5194	16	11.33272992	9.726855404
20221219_174330000	AQ3853	RS5194	17	5.252045241	9.601495207
20221219_174330000	AQ3853	RS5194	18	10.21536285	8.784106142
20221219_174330000	AQ3853	RS5194	19	8.811607337	8.427841223
20221219_174330000	AQ3853	RS5194	20	8.30878536	9.449134308
20221219_174330000	AQ3853	RS5194	21	9.551405326	9.045230999
20221219_174330000	AQ3853	RS5194	22	10.35851066	8.449320631
20221219_174330000	AQ3853	RS5194	23	8.195846308	7.645021567
20221219_174330000	AQ3853	RS5194	24	5.832055495	6.853639774
20221220_112848000	AQ3853	RS5194	1	4.28729004	6.576428579
20221220_112848000	AQ3853	RS5194	2	5.594496365	6.749421548
20221220_112848000	AQ3853	RS5194	3	8.972454685	6.784899184
20221220_112848000	AQ3853	RS5194	4	9.060811156	6.840127526
20221220_112848000	AQ3853	RS5194	5	6.009443675	6.861570019
20221220_112848000	AQ3853	RS5194	6	4.56343175	6.201749005
20221220_112848000	AQ3853	RS5194	7	5.701708827	5.598882384
20221220_112848000	AQ3853	RS5194	8	5.673349614	6.035734771
20221220_112848000	AQ3853	RS5194	9	6.046478056	6.671437939
20221220_112848000	AQ3853	RS5194	10	8.193705608	7.282249401
20221220_112848000	AQ3853	RS5194	11	7.741947591	7.733355012
20221220_112848000	AQ3853	RS5194	12	8.755766136	7.982103332
20221220_112848000	AQ3853	RS5194	13	7.928877668	7.647508728
20221220_112848000	AQ3853	RS5194	14	7.290219658	7.881754079
20221220_112848000	AQ3853	RS5194	15	6.520732587	7.871963057
20221220_112848000	AQ3853	RS5194	16	8.913174345	7.995216543
20221220_112848000	AQ3853	RS5194	17	8.706811027	7.660878367
20221220_112848000	AQ3853	RS5194	18	8.545145097	7.430009697
20221220_112848000	AQ3853	RS5194	19	5.618528777	7.354639233
20221220_112848000	AQ3853	RS5194	20	5.366389241	7.265255749
20221220_112848000	AQ3853	RS5194	21	8.536322022	7.227911673
20221220_112848000	AQ3853	RS5194	22	8.259893606	7.233359408
20221220_112848000	AQ3853	RS5194	23	8.358424719	7.58958661
20221220_112848000	AQ3853	RS5194	24	5.645767451	6.964856755
20221220_112848000	AQ3853	RS5194	25	7.147525251	7.08062338
20221220_112848000	AQ3853	RS5194	26	5.412672747	7.080266325
20221220_112848000	AQ3853	RS5194	27	8.838726735	7.440701125
20221220_112848000	AQ3853	RS5194	28	8.356639441	7.099204951
20221220_112848000	AQ3853	RS5194	29	7.447941452	7.520186611
20221220_112848000	AQ3853	RS5194	30	5.44004438	7.716013192
20221220_112848000	AQ3853	RS5194	31	7.517581049	7.984241297
20221220_112848000	AQ3853	RS5194	32	9.817859636	7.460415331
20221220_112848000	AQ3853	RS5194	33	9.697779968	8.312264963
20221220_112848000	AQ3853	RS5194	34	4.828811622	8.286250393
20221220_112848000	AQ3853	RS5194	35	9.699292538	7.854546273
20221220_112848000	AQ3853	RS5194	36	7.387508203	7.146365419
20221220_112848000	AQ3853	RS5194	37	7.659339032	7.809208265
20221220_112848000	AQ3853	RS5194	38	6.156875698	6.726807765
20221220_112848000	AQ3853	RS5194	39	8.143025852	6.368205397
20221221_170025000	AQ3853	RS5194	1	4.28729004	6.630828528
20221221_170025000	AQ3853	RS5194	2	5.594496365	7.21161562
20221221_170025000	AQ3853	RS5194	3	8.972454685	6.784899184
20221221_170025000	AQ3853	RS5194	4	9.060811156	6.840127526
20221221_170025000	AQ3853	RS5194	5	6.009443675	6.861570019
20221221_170025000	AQ3853	RS5194	6	4.56343175	6.201749005
20221221_170025000	AQ3853	RS5194	7	5.701708827	5.598882384
20221221_170025000	AQ3853	RS5194	8	5.673349614	6.035734771
20221221_170025000	AQ3853	RS5194	9	6.046478056	6.671437939
20221221_170025000	AQ3853	RS5194	10	8.193705608	7.282249401
20221221_170025000	AQ3853	RS5194	11	7.741947591	7.733355012
20221221_170025000	AQ3853	RS5194	12	8.755766136	7.982103332
20221221_170025000	AQ3853	RS5194	13	7.928877668	7.647508728
20221221_170025000	AQ3853	RS5194	14	7.290219658	7.881754079
20221221_170025000	AQ3853	RS5194	15	6.520732587	7.871963057
20221221_170025000	AQ3853	RS5194	16	8.913174345	7.995216543
20221221_170025000	AQ3853	RS5194	17	8.706811027	7.660878367
20221221_170025000	AQ3853	RS5194	18	8.545145097	7.430009697
20221221_170025000	AQ3853	RS5194	19	5.618528777	7.354639233
20221221_170025000	AQ3853	RS5194	20	5.366389241	7.265255749
20221221_170025000	AQ3853	RS5194	21	8.536322022	7.227911673
20221221_170025000	AQ3853	RS5194	22	8.259893606	7.233359408
20221221_170025000	AQ3853	RS5194	23	8.358424719	7.58958661
20221221_170025000	AQ3853	RS5194	24	5.645767451	6.739780213
20221221_170025000	AQ3853	RS5194	25	7.147525251	6.206700765
20230214_180538313	AQ3853	RS5194	1	4.28729004	6.329506758
20230214_180538313	AQ3853	RS5194	2	5.594496365	7.012515499
20230214_180538313	AQ3853	RS5194	3	8.972454685	6.784899184
20230214_180538313	AQ3853	RS5194	4	9.060811156	6.840127526
20230214_180538313	AQ3853	RS5194	5	6.009443675	6.861570019
20230214_180538313	AQ3853	RS5194	6	4.56343175	6.201749005
20230214_180538313	AQ3853	RS5194	7	5.701708827	5.598882384
20230214_180538313	AQ3853	RS5194	8	5.673349614	6.035734771
20230214_180538313	AQ3853	RS5194	9	6.046478056	6.671437939
20230214_180538313	AQ3853	RS5194	10	8.193705608	7.282249401
20230214_180538313	AQ3853	RS5194	11	7.741947591	7.733355012
20230214_180538313	AQ3853	RS5194	12	8.755766136	7.982103332
20230214_180538313	AQ3853	RS5194	13	7.928877668	7.647508728
20230214_180538313	AQ3853	RS5194	14	7.290219658	7.881754079
20230214_180538313	AQ3853	RS5194	15	6.520732587	7.871963057
20230214_180538313	AQ3853	RS5194	16	8.913174345	7.995216543
20230214_180538313	AQ3853	RS5194	17	8.706811027	7.660878367
20230214_180538313	AQ3853	RS5194	18	8.545145097	7.430009697
20230214_180538313	AQ3853	RS5194	19	5.618528777	7.354639233
20230214_180538313	AQ3853	RS5194	20	5.366389241	7.265255749
20230214_180538313	AQ3853	RS5194	21	8.536322022	7.227911673
20230214_180538313	AQ3853	RS5194	22	8.259893606	7.233359408
20230214_180538313	AQ3853	RS5194	23	8.358424719	7.58958661
20230214_180538313	AQ3853	RS5194	24	5.645767451	6.964856755
20230214_180538313	AQ3853	RS5194	25	7.147525251	6.641097542
20230214_180538313	AQ3853	RS5194	26	5.412672747	6.06865515
