# Supplementary material for: Interdependence between SEB-3 receptor and NLP-49 peptides shifts across predator-induced defensive behavioral modes in Caenorhabditis elegans
Source: eLife. 2025 Mar 31;13:RP98262. doi: 10.7554/eLife.98262 (PMC11957542; doi:10.7554/eLife.98262)
Supplement: Figure 3—figure supplement 1—source data 3. [file elife-98262-fig3-figsupp1-data3.zip › figure_3_supplement_1_F_G_fig_4_supp_2_A_source_data.txt]

filename	prey	distance_mm	duration_min	speed_mm_min
20240303_143551228	AQ3644	101.6188695	5.003959968	20.30769034
20240303_151138226	AQ3644	91.42293451	5.003959968	18.27011709
20240303_153943971	AQ3644	95.50369273	5.003959968	19.08562285
20240303_161017757	AQ3644	82.79027376	5.003959968	16.54495126
20240303_163554874	AQ3644	83.90093975	5.003959968	16.76690866
20240303_171009663	AQ3644	95.37288801	5.003959968	19.05948261
20240303_174056875	AQ3644	85.90569	5.003959968	17.16754142
20240303_181750506	AQ3644	89.77259413	5.003959968	17.94031021
20240303_184404399	AQ3644	84.24594462	5.003959968	16.83585503
20240303_191026723	AQ3644	91.44598268	5.003959968	18.27472307
20240303_144725490	AQ3701	96.01976647	5.003959968	19.18875592
20240303_152356331	AQ3701	95.75987199	5.003959968	19.13681816
20240303_154822173	AQ3701	87.95182685	5.003959968	17.57644494
20240303_161706949	AQ3701	83.22283715	5.003959968	16.63139547
20240303_164700374	AQ3701	50.45091194	5.003959968	10.08219735
20240303_172047460	AQ3701	86.52553852	5.003959968	17.29141302
20240303_174846843	AQ3701	82.50904068	5.003959968	16.48874915
20240303_182624269	AQ3701	42.27387752	2.477980176	17.05981264
20240303_185115487	AQ3701	83.64086115	5.003959968	16.71493411
20240303_191829679	AQ3701	54.35178159	5.003959968	10.86175388
20240303_145609329	AQ3851	96.93440433	5.003959968	19.37153873
20240303_152526372	AQ3851	93.22417378	5.003959968	18.63007985
20240303_155342305	AQ3851	90.21722477	5.003959968	18.02916597
20240303_162031380	AQ3851	89.9449447	5.003959968	17.97475305
20240303_165612542	AQ3851	89.03727767	5.003959968	17.7933633
20240303_172234492	AQ3851	87.4749668	5.003959968	17.4811484
20240303_175623070	AQ3851	87.80374698	5.003959968	17.5468524
20240303_182838470	AQ3851	88.69029892	5.003959968	17.72402247
20240303_185624807	AQ3851	92.70006994	5.003959968	18.52534203
20240303_192120957	AQ3851	81.42620552	5.003959968	16.2723535
20240303_150257738	AQ3853	101.5234658	5.003959968	20.28862471
20240303_153142530	AQ3853	113.3090951	5.003959968	22.64388521
20240303_155515111	AQ3853	94.43049451	5.003959968	18.87115307
20240303_162352861	AQ3853	88.84509744	5.003959968	17.75495767
20240303_165745447	AQ3853	94.23213038	5.003959968	18.83151164
20240303_172955852	AQ3853	90.29969243	5.003959968	18.04564645
20240303_183223194	AQ3853	98.12099371	5.003959968	19.6086688
20240303_185752266	AQ3853	85.54254915	5.003959968	17.09497072
20240303_192837713	AQ3853	104.4599904	5.003959968	20.87546485
20240303_144501190	IV496	80.92568265	5.003959968	16.17232815
20240303_151822305	IV496	94.16525783	5.003959968	18.81814771
20240303_154601575	IV496	80.06392565	5.003959968	16.00011314
20240303_161129408	IV496	84.68368035	5.003959968	16.9233329
20240303_164407485	IV496	90.28847979	5.003959968	18.04340569
20240303_171319927	IV496	79.70007594	5.003959968	15.92740079
20240303_174718408	IV496	69.54308067	5.003959968	13.89760932
20240303_182003792	IV496	71.16986325	5.003959968	14.22270835
20240303_184813384	IV496	85.36255361	5.003959968	17.0590001
20240303_191233169	IV496	68.94440202	5.003959968	13.77796834
20240303_143317535	IV820	98.50165566	5.003959968	19.68474094
20240303_151017023	IV820	101.4178838	5.003959968	20.26752502
20240303_153834993	IV820	94.07777781	5.003959968	18.80066555
20240303_160456136	IV820	83.4183835	5.003959968	16.67047379
20240303_163404392	IV820	90.96514878	5.003959968	18.17863239
20240303_170616053	IV820	81.10859908	5.003959968	16.20888248
20240303_173919853	IV820	76.29573282	5.003959968	15.24707098
20240303_181319229	IV820	80.6348226	5.003959968	16.11420217
20240303_184111642	IV820	87.82369889	5.003959968	17.55083962
20240303_190514210	IV820	79.05739959	5.003959968	15.79896724
20240303_150413574	N2	106.426312	5.003959968	21.26841795
20240303_153316809	N2	112.4156331	5.003959968	22.46533422
20240303_160312501	N2	86.74735277	5.003959968	17.33574076
20240303_162641493	N2	92.17953359	5.003959968	18.42131715
20240303_170250706	N2	103.4061728	5.003959968	20.66486812
20240303_173144137	N2	80.62774894	5.003959968	16.11278856
20240303_180446747	N2	89.20373131	5.003959968	17.82662769
20240303_183537138	N2	85.81720342	5.003959968	17.1498581
20240303_190317593	N2	92.23428227	5.003959968	18.43225822
20240303_193014522	N2	88.31964871	5.003959968	17.64995109
