# Supplementary material for: Interdependence between SEB-3 receptor and NLP-49 peptides shifts across predator-induced defensive behavioral modes in Caenorhabditis elegans
Source: eLife. 2025 Mar 31;13:RP98262. doi: 10.7554/eLife.98262 (PMC11957542; doi:10.7554/eLife.98262)
Supplement: Figure 3—figure supplement 3—source data 1. [file elife-98262-fig3-figsupp3-data1.zip]

Archive with 1 entries (1 files):
- figure_3_supplement_3_source_data.txt
