# Supplementary material for: Interdependence between SEB-3 receptor and NLP-49 peptides shifts across predator-induced defensive behavioral modes in Caenorhabditis elegans
Source: eLife. 2025 Mar 31;13:RP98262. doi: 10.7554/eLife.98262 (PMC11957542; doi:10.7554/eLife.98262)
Supplement: Figure 3—figure supplement 3—source data 1. [file elife-98262-fig3-figsupp3-data1.zip › figure_3_supplement_3_source_data.txt]

prey_id	prey	predator	exposure	outstretched	inside
20220914_053	AQ3644	RS5194	1	1	0
20220914_058	AQ3644	RS5194	1	1	0
20220914_059	AQ3644	RS5194	1	1	0
20220914_061	AQ3644	RS5194	1	1	0
20220915_005	AQ3644	RS5194	1	1	0
20220915_007	AQ3644	RS5194	1	1	0
20220915_023	N2	RS5194	1	1	0
20220916_011	AQ3644	RS5194	1	1	0
20220916_014	AQ3644	RS5194	1	1	0
20220916_023	N2	RS5194	1	1	0
20220916_024	N2	RS5194	1	1	0
20220916_040	AQ3644	RS5194	1	1	0
20220916_041	AQ3644	RS5194	1	1	0
20220916_075	AQ3644	RS5194	1	1	0
20221018_060	N2	RS5194	1	1	0
20220914_054	AQ3644	RS5194	2	1	0
20220914_056	AQ3644	RS5194	2	1	0
20220914_057	AQ3644	RS5194	2	1	0
20220914_058	AQ3644	RS5194	2	1	0
20220914_079	AQ3853	RS5194	2	1	0
20220915_002	AQ3644	RS5194	2	1	0
20220915_006	AQ3644	RS5194	2	1	0
20220915_007	AQ3644	RS5194	2	1	0
20220915_016	N2	RS5194	2	1	0
20220915_022	N2	RS5194	2	1	0
20220915_023	N2	RS5194	2	1	0
20220916_010	AQ3644	RS5194	2	1	0
20220916_011	AQ3644	RS5194	2	1	0
20220916_013	AQ3644	RS5194	2	1	0
20220916_014	AQ3644	RS5194	2	1	0
20220916_023	N2	RS5194	2	1	0
20220916_024	N2	RS5194	2	1	0
20220916_028	N2	RS5194	2	1	0
20220916_036	AQ3644	RS5194	2	1	0
20220916_037	AQ3644	RS5194	2	1	0
20220916_039	AQ3644	RS5194	2	1	0
20220916_040	AQ3644	RS5194	2	1	0
20220916_041	AQ3644	RS5194	2	1	0
20220916_056	N2	RS5194	2	1	0
20220916_069	AQ3644	RS5194	2	1	0
20220916_072	AQ3644	RS5194	2	1	0
20220916_073	AQ3644	RS5194	2	1	0
20220916_074	AQ3644	RS5194	2	1	0
20220916_075	AQ3644	RS5194	2	1	0
20220916_080	AQ3853	RS5194	2	1	0
20220916_091	N2	RS5194	2	1	0
20221018_055	N2	RS5194	2	1	0
20221018_060	N2	RS5194	2	1	0
20220914_001	N2	RS5194	3	1	0
20220914_007	N2	RS5194	3	1	0
20220914_053	AQ3644	RS5194	3	1	0
20220914_054	AQ3644	RS5194	3	1	0
20220914_056	AQ3644	RS5194	3	1	0
20220914_057	AQ3644	RS5194	3	1	0
20220914_058	AQ3644	RS5194	3	1	0
20220914_077	AQ3853	RS5194	3	1	0
20220915_001	AQ3644	RS5194	3	1	0
20220915_002	AQ3644	RS5194	3	1	0
20220915_004	AQ3644	RS5194	3	1	0
20220915_005	AQ3644	RS5194	3	1	0
20220915_006	AQ3644	RS5194	3	1	0
20220915_007	AQ3644	RS5194	3	1	0
20220915_016	N2	RS5194	3	1	0
20220915_017	N2	RS5194	3	1	0
20220915_020	N2	RS5194	3	1	0
20220916_008	AQ3644	RS5194	3	1	0
20220916_009	AQ3644	RS5194	3	1	0
20220916_010	AQ3644	RS5194	3	1	0
20220916_011	AQ3644	RS5194	3	1	0
20220916_014	AQ3644	RS5194	3	1	0
20220916_023	N2	RS5194	3	1	0
20220916_025	N2	RS5194	3	1	0
20220916_027	N2	RS5194	3	1	0
20220916_036	AQ3644	RS5194	3	1	0
20220916_037	AQ3644	RS5194	3	1	0
20220916_038	AQ3644	RS5194	3	1	0
20220916_039	AQ3644	RS5194	3	1	0
20220916_040	AQ3644	RS5194	3	1	0
20220916_051	N2	RS5194	3	1	0
20220916_055	N2	RS5194	3	1	0
20220916_068	AQ3644	RS5194	3	1	0
20220916_069	AQ3644	RS5194	3	1	0
20220916_070	AQ3644	RS5194	3	1	0
20220916_072	AQ3644	RS5194	3	1	0
20220916_073	AQ3644	RS5194	3	1	0
20220916_075	AQ3644	RS5194	3	1	0
20220916_077	AQ3853	RS5194	3	1	0
20220916_090	N2	RS5194	3	1	0
20221018_055	N2	RS5194	3	1	0
20221018_056	N2	RS5194	3	1	0
20221018_060	N2	RS5194	3	1	0
20220914_001	N2	RS5194	4	1	0
20220914_007	N2	RS5194	4	1	0
20220914_009	N2	RS5194	4	1	0
20220914_053	AQ3644	RS5194	4	1	0
20220914_054	AQ3644	RS5194	4	1	0
20220914_057	AQ3644	RS5194	4	1	0
20220914_058	AQ3644	RS5194	4	1	0
20220915_002	AQ3644	RS5194	4	1	0
20220915_005	AQ3644	RS5194	4	1	0
20220915_006	AQ3644	RS5194	4	1	0
20220915_007	AQ3644	RS5194	4	1	0
20220915_009	AQ3853	RS5194	4	1	0
20220915_016	N2	RS5194	4	1	0
20220915_017	N2	RS5194	4	1	0
20220915_019	N2	RS5194	4	1	0
20220915_020	N2	RS5194	4	1	0
20220916_008	AQ3644	RS5194	4	1	0
20220916_009	AQ3644	RS5194	4	1	0
20220916_010	AQ3644	RS5194	4	1	0
20220916_011	AQ3644	RS5194	4	1	0
20220916_012	AQ3644	RS5194	4	1	0
20220916_013	AQ3644	RS5194	4	1	0
20220916_014	AQ3644	RS5194	4	1	0
20220916_021	AQ3853	RS5194	4	1	0
20220916_022	N2	RS5194	4	1	0
20220916_023	N2	RS5194	4	1	0
20220916_024	N2	RS5194	4	1	0
20220916_027	N2	RS5194	4	1	0
20220916_028	N2	RS5194	4	1	0
20220916_037	AQ3644	RS5194	4	1	0
20220916_038	AQ3644	RS5194	4	1	0
20220916_039	AQ3644	RS5194	4	1	0
20220916_040	AQ3644	RS5194	4	1	0
20220916_041	AQ3644	RS5194	4	1	0
20220916_046	AQ3853	RS5194	4	1	0
20220916_051	N2	RS5194	4	1	0
20220916_058	N2	RS5194	4	1	0
20220916_068	AQ3644	RS5194	4	1	0
20220916_069	AQ3644	RS5194	4	1	0
20220916_070	AQ3644	RS5194	4	1	0
20220916_071	AQ3644	RS5194	4	1	0
20220916_073	AQ3644	RS5194	4	1	0
20220916_074	AQ3644	RS5194	4	1	0
20220916_075	AQ3644	RS5194	4	1	0
20220916_077	AQ3853	RS5194	4	1	0
20220916_078	AQ3853	RS5194	4	1	0
20220916_090	N2	RS5194	4	1	0
20221018_055	N2	RS5194	4	1	0
20221018_056	N2	RS5194	4	1	0
20221018_061	N2	RS5194	4	1	0
20220914_001	N2	RS5194	5	1	0
20220914_005	N2	RS5194	5	1	0
20220914_053	AQ3644	RS5194	5	1	0
20220914_054	AQ3644	RS5194	5	1	0
20220914_056	AQ3644	RS5194	5	1	0
20220914_057	AQ3644	RS5194	5	1	0
20220914_058	AQ3644	RS5194	5	1	0
20220915_001	AQ3644	RS5194	5	1	0
20220915_002	AQ3644	RS5194	5	1	0
20220915_004	AQ3644	RS5194	5	1	0
20220915_005	AQ3644	RS5194	5	1	0
20220915_006	AQ3644	RS5194	5	1	0
20220915_007	AQ3644	RS5194	5	1	0
20220915_008	AQ3644	RS5194	5	1	0
20220915_009	AQ3853	RS5194	5	1	0
20220915_011	AQ3853	RS5194	5	1	0
20220915_016	N2	RS5194	5	1	0
20220915_017	N2	RS5194	5	1	0
20220915_019	N2	RS5194	5	1	0
20220915_020	N2	RS5194	5	1	0
20220915_022	N2	RS5194	5	1	0
20220915_023	N2	RS5194	5	1	0
20220916_008	AQ3644	RS5194	5	1	0
20220916_009	AQ3644	RS5194	5	1	0
20220916_010	AQ3644	RS5194	5	1	0
20220916_011	AQ3644	RS5194	5	1	0
20220916_012	AQ3644	RS5194	5	1	0
20220916_014	AQ3644	RS5194	5	1	0
20220916_015	AQ3853	RS5194	5	1	0
20220916_021	AQ3853	RS5194	5	1	0
20220916_024	N2	RS5194	5	1	0
20220916_025	N2	RS5194	5	1	0
20220916_026	N2	RS5194	5	1	0
20220916_027	N2	RS5194	5	1	0
20220916_036	AQ3644	RS5194	5	1	0
20220916_037	AQ3644	RS5194	5	1	0
20220916_038	AQ3644	RS5194	5	1	0
20220916_039	AQ3644	RS5194	5	1	0
20220916_040	AQ3644	RS5194	5	1	0
20220916_041	AQ3644	RS5194	5	1	0
20220916_046	AQ3853	RS5194	5	1	0
20220916_049	AQ3853	RS5194	5	1	0
20220916_051	N2	RS5194	5	1	0
20220916_057	N2	RS5194	5	1	0
20220916_068	AQ3644	RS5194	5	1	0
20220916_069	AQ3644	RS5194	5	1	0
20220916_070	AQ3644	RS5194	5	1	0
20220916_071	AQ3644	RS5194	5	1	0
20220916_072	AQ3644	RS5194	5	1	0
20220916_073	AQ3644	RS5194	5	1	0
20220916_074	AQ3644	RS5194	5	1	0
20220916_075	AQ3644	RS5194	5	1	0
20220916_077	AQ3853	RS5194	5	1	0
20220916_078	AQ3853	RS5194	5	1	0
20220916_080	AQ3853	RS5194	5	1	0
20220916_081	AQ3853	RS5194	5	1	0
20220916_082	AQ3853	RS5194	5	1	0
20220916_084	N2	RS5194	5	1	0
20220916_090	N2	RS5194	5	1	0
20221018_061	N2	RS5194	5	1	0
20220914_001	N2	RS5194	6	1	0
20220914_004	N2	RS5194	6	1	0
20220914_007	N2	RS5194	6	1	0
20220914_008	N2	RS5194	6	1	0
20220914_012	N2	RS5194	6	1	0
20220914_053	AQ3644	RS5194	6	1	0
20220914_054	AQ3644	RS5194	6	1	0
20220914_056	AQ3644	RS5194	6	1	0
20220914_057	AQ3644	RS5194	6	1	0
20220914_058	AQ3644	RS5194	6	1	0
20220914_061	AQ3644	RS5194	6	1	0
20220914_081	AQ3853	RS5194	6	1	0
20220915_001	AQ3644	RS5194	6	1	0
20220915_002	AQ3644	RS5194	6	1	0
20220915_004	AQ3644	RS5194	6	1	0
20220915_005	AQ3644	RS5194	6	1	0
20220915_006	AQ3644	RS5194	6	1	0
20220915_007	AQ3644	RS5194	6	1	0
20220915_011	AQ3853	RS5194	6	1	0
20220915_012	AQ3853	RS5194	6	1	0
20220915_016	N2	RS5194	6	1	0
20220915_017	N2	RS5194	6	1	0
20220915_019	N2	RS5194	6	1	0
20220915_021	N2	RS5194	6	1	0
20220915_022	N2	RS5194	6	1	0
20220915_023	N2	RS5194	6	1	0
20220916_008	AQ3644	RS5194	6	1	0
20220916_009	AQ3644	RS5194	6	1	0
20220916_010	AQ3644	RS5194	6	1	0
20220916_011	AQ3644	RS5194	6	1	0
20220916_012	AQ3644	RS5194	6	1	0
20220916_013	AQ3644	RS5194	6	1	0
20220916_014	AQ3644	RS5194	6	1	0
20220916_015	AQ3853	RS5194	6	1	0
20220916_019	AQ3853	RS5194	6	1	0
20220916_022	N2	RS5194	6	1	0
20220916_024	N2	RS5194	6	1	0
20220916_025	N2	RS5194	6	1	0
20220916_027	N2	RS5194	6	1	0
20220916_036	AQ3644	RS5194	6	1	0
20220916_037	AQ3644	RS5194	6	1	0
20220916_038	AQ3644	RS5194	6	1	0
20220916_039	AQ3644	RS5194	6	1	0
20220916_040	AQ3644	RS5194	6	1	0
20220916_041	AQ3644	RS5194	6	1	0
20220916_043	AQ3853	RS5194	6	1	0
20220916_044	AQ3853	RS5194	6	1	0
20220916_048	AQ3853	RS5194	6	1	0
20220916_049	AQ3853	RS5194	6	1	0
20220916_051	N2	RS5194	6	1	0
20220916_053	N2	RS5194	6	1	0
20220916_055	N2	RS5194	6	1	0
20220916_057	N2	RS5194	6	1	0
20220916_058	N2	RS5194	6	1	0
20220916_068	AQ3644	RS5194	6	1	0
20220916_069	AQ3644	RS5194	6	1	0
20220916_070	AQ3644	RS5194	6	1	0
20220916_071	AQ3644	RS5194	6	1	0
20220916_072	AQ3644	RS5194	6	1	0
20220916_073	AQ3644	RS5194	6	1	0
20220916_074	AQ3644	RS5194	6	1	0
20220916_075	AQ3644	RS5194	6	1	0
20220916_077	AQ3853	RS5194	6	1	0
20220916_078	AQ3853	RS5194	6	1	0
20220916_080	AQ3853	RS5194	6	1	0
20220916_081	AQ3853	RS5194	6	1	0
20220916_082	AQ3853	RS5194	6	1	0
20220916_084	N2	RS5194	6	1	0
20220916_085	N2	RS5194	6	1	0
20220916_086	N2	RS5194	6	1	0
20220916_089	N2	RS5194	6	1	0
20220916_090	N2	RS5194	6	1	0
20220916_091	N2	RS5194	6	1	0
20221018_055	N2	RS5194	6	1	0
20221018_057	N2	RS5194	6	1	0
20221018_059	N2	RS5194	6	1	0
20221018_060	N2	RS5194	6	1	0
20221018_061	N2	RS5194	6	1	0
20221018_062	N2	RS5194	6	1	0
20221018_063	N2	RS5194	6	1	0
20220914_001	N2	RS5194	1	0	1
20220914_002	N2	RS5194	1	0	1
20220914_003	N2	RS5194	1	0	1
20220914_004	N2	RS5194	1	0	1
20220914_005	N2	RS5194	1	0	1
20220914_006	N2	RS5194	1	0	1
20220914_007	N2	RS5194	1	0	1
20220914_008	N2	RS5194	1	0	1
20220914_009	N2	RS5194	1	0	1
20220914_010	N2	RS5194	1	0	1
20220914_011	N2	RS5194	1	0	1
20220914_012	N2	RS5194	1	0	1
20220914_013	N2	RS5194	1	0	1
20220914_054	AQ3644	RS5194	1	0	1
20220914_055	AQ3644	RS5194	1	0	1
20220914_056	AQ3644	RS5194	1	0	1
20220914_057	AQ3644	RS5194	1	0	1
20220914_075	AQ3853	RS5194	1	0	1
20220914_076	AQ3853	RS5194	1	0	1
20220914_077	AQ3853	RS5194	1	0	1
20220914_078	AQ3853	RS5194	1	0	1
20220914_079	AQ3853	RS5194	1	0	1
20220914_080	AQ3853	RS5194	1	0	1
20220914_081	AQ3853	RS5194	1	0	1
20220915_001	AQ3644	RS5194	1	0	1
20220915_002	AQ3644	RS5194	1	0	1
20220915_003	AQ3644	RS5194	1	0	1
20220915_004	AQ3644	RS5194	1	0	1
20220915_006	AQ3644	RS5194	1	0	1
20220915_008	AQ3644	RS5194	1	0	1
20220915_009	AQ3853	RS5194	1	0	1
20220915_010	AQ3853	RS5194	1	0	1
20220915_011	AQ3853	RS5194	1	0	1
20220915_012	AQ3853	RS5194	1	0	1
20220915_013	AQ3853	RS5194	1	0	1
20220915_014	AQ3853	RS5194	1	0	1
20220915_015	AQ3853	RS5194	1	0	1
20220915_016	N2	RS5194	1	0	1
20220915_017	N2	RS5194	1	0	1
20220915_018	N2	RS5194	1	0	1
20220915_019	N2	RS5194	1	0	1
20220915_020	N2	RS5194	1	0	1
20220915_021	N2	RS5194	1	0	1
20220915_022	N2	RS5194	1	0	1
20220916_008	AQ3644	RS5194	1	0	1
20220916_009	AQ3644	RS5194	1	0	1
20220916_010	AQ3644	RS5194	1	0	1
20220916_012	AQ3644	RS5194	1	0	1
20220916_013	AQ3644	RS5194	1	0	1
20220916_015	AQ3853	RS5194	1	0	1
20220916_017	AQ3853	RS5194	1	0	1
20220916_018	AQ3853	RS5194	1	0	1
20220916_019	AQ3853	RS5194	1	0	1
20220916_020	AQ3853	RS5194	1	0	1
20220916_021	AQ3853	RS5194	1	0	1
20220916_022	N2	RS5194	1	0	1
20220916_025	N2	RS5194	1	0	1
20220916_026	N2	RS5194	1	0	1
20220916_027	N2	RS5194	1	0	1
20220916_028	N2	RS5194	1	0	1
20220916_029	N2	RS5194	1	0	1
20220916_036	AQ3644	RS5194	1	0	1
20220916_037	AQ3644	RS5194	1	0	1
20220916_038	AQ3644	RS5194	1	0	1
20220916_039	AQ3644	RS5194	1	0	1
20220916_042	AQ3644	RS5194	1	0	1
20220916_043	AQ3853	RS5194	1	0	1
20220916_044	AQ3853	RS5194	1	0	1
20220916_045	AQ3853	RS5194	1	0	1
20220916_046	AQ3853	RS5194	1	0	1
20220916_047	AQ3853	RS5194	1	0	1
20220916_048	AQ3853	RS5194	1	0	1
20220916_049	AQ3853	RS5194	1	0	1
20220916_050	AQ3853	RS5194	1	0	1
20220916_051	N2	RS5194	1	0	1
20220916_052	N2	RS5194	1	0	1
20220916_053	N2	RS5194	1	0	1
20220916_054	N2	RS5194	1	0	1
20220916_055	N2	RS5194	1	0	1
20220916_056	N2	RS5194	1	0	1
20220916_057	N2	RS5194	1	0	1
20220916_058	N2	RS5194	1	0	1
20220916_068	AQ3644	RS5194	1	0	1
20220916_069	AQ3644	RS5194	1	0	1
20220916_070	AQ3644	RS5194	1	0	1
20220916_071	AQ3644	RS5194	1	0	1
20220916_072	AQ3644	RS5194	1	0	1
20220916_073	AQ3644	RS5194	1	0	1
20220916_074	AQ3644	RS5194	1	0	1
20220916_076	AQ3853	RS5194	1	0	1
20220916_077	AQ3853	RS5194	1	0	1
20220916_078	AQ3853	RS5194	1	0	1
20220916_080	AQ3853	RS5194	1	0	1
20220916_081	AQ3853	RS5194	1	0	1
20220916_082	AQ3853	RS5194	1	0	1
20220916_083	AQ3853	RS5194	1	0	1
20220916_084	N2	RS5194	1	0	1
20220916_085	N2	RS5194	1	0	1
20220916_086	N2	RS5194	1	0	1
20220916_087	N2	RS5194	1	0	1
20220916_088	N2	RS5194	1	0	1
20220916_089	N2	RS5194	1	0	1
20220916_090	N2	RS5194	1	0	1
20220916_091	N2	RS5194	1	0	1
20221018_055	N2	RS5194	1	0	1
20221018_056	N2	RS5194	1	0	1
20221018_057	N2	RS5194	1	0	1
20221018_058	N2	RS5194	1	0	1
20221018_059	N2	RS5194	1	0	1
20221018_061	N2	RS5194	1	0	1
20221018_062	N2	RS5194	1	0	1
20221018_063	N2	RS5194	1	0	1
20220914_001	N2	RS5194	2	0	1
20220914_002	N2	RS5194	2	0	1
20220914_003	N2	RS5194	2	0	1
20220914_004	N2	RS5194	2	0	1
20220914_005	N2	RS5194	2	0	1
20220914_006	N2	RS5194	2	0	1
20220914_007	N2	RS5194	2	0	1
20220914_008	N2	RS5194	2	0	1
20220914_009	N2	RS5194	2	0	1
20220914_010	N2	RS5194	2	0	1
20220914_011	N2	RS5194	2	0	1
20220914_012	N2	RS5194	2	0	1
20220914_013	N2	RS5194	2	0	1
20220914_053	AQ3644	RS5194	2	0	1
20220914_055	AQ3644	RS5194	2	0	1
20220914_059	AQ3644	RS5194	2	0	1
20220914_061	AQ3644	RS5194	2	0	1
20220914_075	AQ3853	RS5194	2	0	1
20220914_076	AQ3853	RS5194	2	0	1
20220914_077	AQ3853	RS5194	2	0	1
20220914_078	AQ3853	RS5194	2	0	1
20220914_080	AQ3853	RS5194	2	0	1
20220914_081	AQ3853	RS5194	2	0	1
20220915_001	AQ3644	RS5194	2	0	1
20220915_003	AQ3644	RS5194	2	0	1
20220915_004	AQ3644	RS5194	2	0	1
20220915_005	AQ3644	RS5194	2	0	1
20220915_008	AQ3644	RS5194	2	0	1
20220915_009	AQ3853	RS5194	2	0	1
20220915_011	AQ3853	RS5194	2	0	1
20220915_012	AQ3853	RS5194	2	0	1
20220915_013	AQ3853	RS5194	2	0	1
20220915_014	AQ3853	RS5194	2	0	1
20220915_015	AQ3853	RS5194	2	0	1
20220915_017	N2	RS5194	2	0	1
20220915_018	N2	RS5194	2	0	1
20220915_019	N2	RS5194	2	0	1
20220915_020	N2	RS5194	2	0	1
20220915_021	N2	RS5194	2	0	1
20220916_008	AQ3644	RS5194	2	0	1
20220916_009	AQ3644	RS5194	2	0	1
20220916_012	AQ3644	RS5194	2	0	1
20220916_015	AQ3853	RS5194	2	0	1
20220916_017	AQ3853	RS5194	2	0	1
20220916_018	AQ3853	RS5194	2	0	1
20220916_019	AQ3853	RS5194	2	0	1
20220916_020	AQ3853	RS5194	2	0	1
20220916_021	AQ3853	RS5194	2	0	1
20220916_022	N2	RS5194	2	0	1
20220916_025	N2	RS5194	2	0	1
20220916_026	N2	RS5194	2	0	1
20220916_027	N2	RS5194	2	0	1
20220916_029	N2	RS5194	2	0	1
20220916_038	AQ3644	RS5194	2	0	1
20220916_042	AQ3644	RS5194	2	0	1
20220916_043	AQ3853	RS5194	2	0	1
20220916_044	AQ3853	RS5194	2	0	1
20220916_045	AQ3853	RS5194	2	0	1
20220916_046	AQ3853	RS5194	2	0	1
20220916_047	AQ3853	RS5194	2	0	1
20220916_048	AQ3853	RS5194	2	0	1
20220916_049	AQ3853	RS5194	2	0	1
20220916_050	AQ3853	RS5194	2	0	1
20220916_051	N2	RS5194	2	0	1
20220916_052	N2	RS5194	2	0	1
20220916_053	N2	RS5194	2	0	1
20220916_054	N2	RS5194	2	0	1
20220916_055	N2	RS5194	2	0	1
20220916_057	N2	RS5194	2	0	1
20220916_058	N2	RS5194	2	0	1
20220916_068	AQ3644	RS5194	2	0	1
20220916_070	AQ3644	RS5194	2	0	1
20220916_071	AQ3644	RS5194	2	0	1
20220916_076	AQ3853	RS5194	2	0	1
20220916_077	AQ3853	RS5194	2	0	1
20220916_078	AQ3853	RS5194	2	0	1
20220916_081	AQ3853	RS5194	2	0	1
20220916_082	AQ3853	RS5194	2	0	1
20220916_083	AQ3853	RS5194	2	0	1
20220916_084	N2	RS5194	2	0	1
20220916_085	N2	RS5194	2	0	1
20220916_086	N2	RS5194	2	0	1
20220916_087	N2	RS5194	2	0	1
20220916_088	N2	RS5194	2	0	1
20220916_089	N2	RS5194	2	0	1
20220916_090	N2	RS5194	2	0	1
20221018_056	N2	RS5194	2	0	1
20221018_057	N2	RS5194	2	0	1
20221018_058	N2	RS5194	2	0	1
20221018_059	N2	RS5194	2	0	1
20221018_061	N2	RS5194	2	0	1
20221018_062	N2	RS5194	2	0	1
20221018_063	N2	RS5194	2	0	1
20220914_002	N2	RS5194	3	0	1
20220914_003	N2	RS5194	3	0	1
20220914_004	N2	RS5194	3	0	1
20220914_005	N2	RS5194	3	0	1
20220914_006	N2	RS5194	3	0	1
20220914_008	N2	RS5194	3	0	1
20220914_009	N2	RS5194	3	0	1
20220914_010	N2	RS5194	3	0	1
20220914_011	N2	RS5194	3	0	1
20220914_012	N2	RS5194	3	0	1
20220914_013	N2	RS5194	3	0	1
20220914_059	AQ3644	RS5194	3	0	1
20220914_061	AQ3644	RS5194	3	0	1
20220914_075	AQ3853	RS5194	3	0	1
20220914_076	AQ3853	RS5194	3	0	1
20220914_078	AQ3853	RS5194	3	0	1
20220914_079	AQ3853	RS5194	3	0	1
20220914_080	AQ3853	RS5194	3	0	1
20220914_081	AQ3853	RS5194	3	0	1
20220915_008	AQ3644	RS5194	3	0	1
20220915_009	AQ3853	RS5194	3	0	1
20220915_011	AQ3853	RS5194	3	0	1
20220915_012	AQ3853	RS5194	3	0	1
20220915_013	AQ3853	RS5194	3	0	1
20220915_014	AQ3853	RS5194	3	0	1
20220915_015	AQ3853	RS5194	3	0	1
20220915_018	N2	RS5194	3	0	1
20220915_019	N2	RS5194	3	0	1
20220915_021	N2	RS5194	3	0	1
20220915_022	N2	RS5194	3	0	1
20220915_023	N2	RS5194	3	0	1
20220916_012	AQ3644	RS5194	3	0	1
20220916_013	AQ3644	RS5194	3	0	1
20220916_015	AQ3853	RS5194	3	0	1
20220916_018	AQ3853	RS5194	3	0	1
20220916_019	AQ3853	RS5194	3	0	1
20220916_020	AQ3853	RS5194	3	0	1
20220916_021	AQ3853	RS5194	3	0	1
20220916_022	N2	RS5194	3	0	1
20220916_024	N2	RS5194	3	0	1
20220916_026	N2	RS5194	3	0	1
20220916_028	N2	RS5194	3	0	1
20220916_029	N2	RS5194	3	0	1
20220916_041	AQ3644	RS5194	3	0	1
20220916_043	AQ3853	RS5194	3	0	1
20220916_044	AQ3853	RS5194	3	0	1
20220916_045	AQ3853	RS5194	3	0	1
20220916_046	AQ3853	RS5194	3	0	1
20220916_047	AQ3853	RS5194	3	0	1
20220916_048	AQ3853	RS5194	3	0	1
20220916_049	AQ3853	RS5194	3	0	1
20220916_050	AQ3853	RS5194	3	0	1
20220916_052	N2	RS5194	3	0	1
20220916_053	N2	RS5194	3	0	1
20220916_054	N2	RS5194	3	0	1
20220916_056	N2	RS5194	3	0	1
20220916_057	N2	RS5194	3	0	1
20220916_058	N2	RS5194	3	0	1
20220916_071	AQ3644	RS5194	3	0	1
20220916_074	AQ3644	RS5194	3	0	1
20220916_076	AQ3853	RS5194	3	0	1
20220916_078	AQ3853	RS5194	3	0	1
20220916_080	AQ3853	RS5194	3	0	1
20220916_081	AQ3853	RS5194	3	0	1
20220916_082	AQ3853	RS5194	3	0	1
20220916_083	AQ3853	RS5194	3	0	1
20220916_084	N2	RS5194	3	0	1
20220916_085	N2	RS5194	3	0	1
20220916_086	N2	RS5194	3	0	1
20220916_087	N2	RS5194	3	0	1
20220916_088	N2	RS5194	3	0	1
20220916_089	N2	RS5194	3	0	1
20220916_091	N2	RS5194	3	0	1
20221018_057	N2	RS5194	3	0	1
20221018_058	N2	RS5194	3	0	1
20221018_059	N2	RS5194	3	0	1
20221018_061	N2	RS5194	3	0	1
20221018_062	N2	RS5194	3	0	1
20221018_063	N2	RS5194	3	0	1
20220914_002	N2	RS5194	4	0	1
20220914_003	N2	RS5194	4	0	1
20220914_004	N2	RS5194	4	0	1
20220914_005	N2	RS5194	4	0	1
20220914_006	N2	RS5194	4	0	1
20220914_008	N2	RS5194	4	0	1
20220914_010	N2	RS5194	4	0	1
20220914_011	N2	RS5194	4	0	1
20220914_012	N2	RS5194	4	0	1
20220914_013	N2	RS5194	4	0	1
20220914_055	AQ3644	RS5194	4	0	1
20220914_056	AQ3644	RS5194	4	0	1
20220914_059	AQ3644	RS5194	4	0	1
20220914_061	AQ3644	RS5194	4	0	1
20220914_075	AQ3853	RS5194	4	0	1
20220914_076	AQ3853	RS5194	4	0	1
20220914_077	AQ3853	RS5194	4	0	1
20220914_078	AQ3853	RS5194	4	0	1
20220914_079	AQ3853	RS5194	4	0	1
20220914_080	AQ3853	RS5194	4	0	1
20220914_081	AQ3853	RS5194	4	0	1
20220915_001	AQ3644	RS5194	4	0	1
20220915_004	AQ3644	RS5194	4	0	1
20220915_008	AQ3644	RS5194	4	0	1
20220915_011	AQ3853	RS5194	4	0	1
20220915_012	AQ3853	RS5194	4	0	1
20220915_013	AQ3853	RS5194	4	0	1
20220915_014	AQ3853	RS5194	4	0	1
20220915_015	AQ3853	RS5194	4	0	1
20220915_018	N2	RS5194	4	0	1
20220915_021	N2	RS5194	4	0	1
20220915_022	N2	RS5194	4	0	1
20220915_023	N2	RS5194	4	0	1
20220916_015	AQ3853	RS5194	4	0	1
20220916_018	AQ3853	RS5194	4	0	1
20220916_019	AQ3853	RS5194	4	0	1
20220916_020	AQ3853	RS5194	4	0	1
20220916_025	N2	RS5194	4	0	1
20220916_026	N2	RS5194	4	0	1
20220916_029	N2	RS5194	4	0	1
20220916_036	AQ3644	RS5194	4	0	1
20220916_043	AQ3853	RS5194	4	0	1
20220916_044	AQ3853	RS5194	4	0	1
20220916_045	AQ3853	RS5194	4	0	1
20220916_047	AQ3853	RS5194	4	0	1
20220916_048	AQ3853	RS5194	4	0	1
20220916_049	AQ3853	RS5194	4	0	1
20220916_050	AQ3853	RS5194	4	0	1
20220916_052	N2	RS5194	4	0	1
20220916_053	N2	RS5194	4	0	1
20220916_054	N2	RS5194	4	0	1
20220916_055	N2	RS5194	4	0	1
20220916_056	N2	RS5194	4	0	1
20220916_057	N2	RS5194	4	0	1
20220916_072	AQ3644	RS5194	4	0	1
20220916_076	AQ3853	RS5194	4	0	1
20220916_080	AQ3853	RS5194	4	0	1
20220916_081	AQ3853	RS5194	4	0	1
20220916_082	AQ3853	RS5194	4	0	1
20220916_083	AQ3853	RS5194	4	0	1
20220916_084	N2	RS5194	4	0	1
20220916_085	N2	RS5194	4	0	1
20220916_086	N2	RS5194	4	0	1
20220916_087	N2	RS5194	4	0	1
20220916_088	N2	RS5194	4	0	1
20220916_089	N2	RS5194	4	0	1
20220916_091	N2	RS5194	4	0	1
20221018_057	N2	RS5194	4	0	1
20221018_058	N2	RS5194	4	0	1
20221018_059	N2	RS5194	4	0	1
20221018_060	N2	RS5194	4	0	1
20221018_062	N2	RS5194	4	0	1
20221018_063	N2	RS5194	4	0	1
20220914_003	N2	RS5194	5	0	1
20220914_004	N2	RS5194	5	0	1
20220914_007	N2	RS5194	5	0	1
20220914_008	N2	RS5194	5	0	1
20220914_009	N2	RS5194	5	0	1
20220914_011	N2	RS5194	5	0	1
20220914_012	N2	RS5194	5	0	1
20220914_059	AQ3644	RS5194	5	0	1
20220914_061	AQ3644	RS5194	5	0	1
20220914_075	AQ3853	RS5194	5	0	1
20220914_076	AQ3853	RS5194	5	0	1
20220914_077	AQ3853	RS5194	5	0	1
20220914_078	AQ3853	RS5194	5	0	1
20220914_079	AQ3853	RS5194	5	0	1
20220914_080	AQ3853	RS5194	5	0	1
20220914_081	AQ3853	RS5194	5	0	1
20220915_012	AQ3853	RS5194	5	0	1
20220915_013	AQ3853	RS5194	5	0	1
20220915_014	AQ3853	RS5194	5	0	1
20220915_015	AQ3853	RS5194	5	0	1
20220915_018	N2	RS5194	5	0	1
20220915_021	N2	RS5194	5	0	1
20220916_013	AQ3644	RS5194	5	0	1
20220916_018	AQ3853	RS5194	5	0	1
20220916_019	AQ3853	RS5194	5	0	1
20220916_020	AQ3853	RS5194	5	0	1
20220916_022	N2	RS5194	5	0	1
20220916_023	N2	RS5194	5	0	1
20220916_028	N2	RS5194	5	0	1
20220916_043	AQ3853	RS5194	5	0	1
20220916_044	AQ3853	RS5194	5	0	1
20220916_045	AQ3853	RS5194	5	0	1
20220916_047	AQ3853	RS5194	5	0	1
20220916_048	AQ3853	RS5194	5	0	1
20220916_050	AQ3853	RS5194	5	0	1
20220916_052	N2	RS5194	5	0	1
20220916_053	N2	RS5194	5	0	1
20220916_054	N2	RS5194	5	0	1
20220916_055	N2	RS5194	5	0	1
20220916_056	N2	RS5194	5	0	1
20220916_058	N2	RS5194	5	0	1
20220916_076	AQ3853	RS5194	5	0	1
20220916_083	AQ3853	RS5194	5	0	1
20220916_085	N2	RS5194	5	0	1
20220916_086	N2	RS5194	5	0	1
20220916_087	N2	RS5194	5	0	1
20220916_088	N2	RS5194	5	0	1
20220916_089	N2	RS5194	5	0	1
20220916_091	N2	RS5194	5	0	1
20221018_055	N2	RS5194	5	0	1
20221018_056	N2	RS5194	5	0	1
20221018_057	N2	RS5194	5	0	1
20221018_058	N2	RS5194	5	0	1
20221018_059	N2	RS5194	5	0	1
20221018_060	N2	RS5194	5	0	1
20221018_062	N2	RS5194	5	0	1
20221018_063	N2	RS5194	5	0	1
20220914_003	N2	RS5194	6	0	1
20220914_005	N2	RS5194	6	0	1
20220914_009	N2	RS5194	6	0	1
20220914_059	AQ3644	RS5194	6	0	1
20220914_075	AQ3853	RS5194	6	0	1
20220914_076	AQ3853	RS5194	6	0	1
20220914_077	AQ3853	RS5194	6	0	1
20220914_078	AQ3853	RS5194	6	0	1
20220914_079	AQ3853	RS5194	6	0	1
20220914_080	AQ3853	RS5194	6	0	1
20220915_008	AQ3644	RS5194	6	0	1
20220915_009	AQ3853	RS5194	6	0	1
20220915_013	AQ3853	RS5194	6	0	1
20220915_014	AQ3853	RS5194	6	0	1
20220915_015	AQ3853	RS5194	6	0	1
20220915_018	N2	RS5194	6	0	1
20220915_020	N2	RS5194	6	0	1
20220916_018	AQ3853	RS5194	6	0	1
20220916_020	AQ3853	RS5194	6	0	1
20220916_021	AQ3853	RS5194	6	0	1
20220916_023	N2	RS5194	6	0	1
20220916_026	N2	RS5194	6	0	1
20220916_028	N2	RS5194	6	0	1
20220916_045	AQ3853	RS5194	6	0	1
20220916_046	AQ3853	RS5194	6	0	1
20220916_047	AQ3853	RS5194	6	0	1
20220916_050	AQ3853	RS5194	6	0	1
20220916_052	N2	RS5194	6	0	1
20220916_054	N2	RS5194	6	0	1
20220916_056	N2	RS5194	6	0	1
20220916_076	AQ3853	RS5194	6	0	1
20220916_083	AQ3853	RS5194	6	0	1
20220916_087	N2	RS5194	6	0	1
20220916_088	N2	RS5194	6	0	1
20221018_056	N2	RS5194	6	0	1
20221018_058	N2	RS5194	6	0	1
