# Supplementary material for: Interdependence between SEB-3 receptor and NLP-49 peptides shifts across predator-induced defensive behavioral modes in Caenorhabditis elegans
Source: eLife. 2025 Mar 31;13:RP98262. doi: 10.7554/eLife.98262 (PMC11957542; doi:10.7554/eLife.98262)
Supplement: Figure 3—figure supplement 4—source data 1. [file elife-98262-fig3-figsupp4-data1.zip › figure_3_supplement_4_A_C_source_data.txt]

prey_ID	prey	predator	entry_latency
20231212_52	IV496	none	5.883333333
20231212_53	IV496	none	12.51666667
20231212_54	IV496	none	3.933333333
20231212_55	IV496	none	9.866666667
20231212_56	IV496	none	14.63333333
20231212_57	IV496	none	2.216666667
20231212_48	IV496	RS5194	43.7
20231212_49	IV496	RS5194	23.13333333
20231212_50	IV496	RS5194	17.1
20231212_51	IV496	RS5194	16.06666667
20231212_28	IV820	none	10.51666667
20231212_29	IV820	none	15.08333333
20231212_30	IV820	none	4.75
20231212_31	IV820	none	7.75
20231212_32	IV820	none	7.033333333
20231212_33	IV820	none	7.45
20231214_62	IV820	none	18.7
20231214_63	IV820	none	1.316666667
20231214_64	IV820	none	0.5666666667
20231214_65	IV820	none	8.4
20231214_66	IV820	none	9.583333333
20231214_68	IV820	none	2.166666667
20231214_70	IV820	none	3.15
20231212_21	IV820	RS5194	27.88333333
20231212_22	IV820	RS5194	34.91666667
20231212_23	IV820	RS5194	15.06666667
20231212_24	IV820	RS5194	18.3
20231212_25	IV820	RS5194	15.61666667
20231212_26	IV820	RS5194	21.55
20231212_27	IV820	RS5194	36.93333333
20231214_55	IV820	RS5194	35.15
20231214_56	IV820	RS5194	3.25
20231214_57	IV820	RS5194	21.33333333
20231214_58	IV820	RS5194	43.63333333
20231214_59	IV820	RS5194	24.41666667
20231214_60	IV820	RS5194	21.78333333
20231214_61	IV820	RS5194	34.25
20231212_01	N2	none	3.8
20231212_02	N2	none	0.5833333333
20231212_03	N2	none	0.3
20231212_04	N2	none	0.8
20231212_05	N2	none	0.85
20231214_01	N2	none	7.55
20231214_02	N2	none	9.816666667
20231214_03	N2	none	1.683333333
20231214_04	N2	none	1.9
20231214_05	N2	none	10.81666667
20231214_06	N2	none	9.25
20231212_13	N2	none	22.01666667
20231212_14	N2	none	26.75
20231212_15	N2	none	0.9333333333
20231212_16	N2	none	0.9166666667
20231212_17	N2	none	1.483333333
20231212_18	N2	none	1.833333333
20231212_19	N2	none	17.25
20231212_20	N2	none	19.11666667
20231214_47	N2	none	2.5
20231214_48	N2	none	11.01666667
20231214_49	N2	none	6.15
20231214_50	N2	none	1.733333333
20231214_51	N2	none	5.2
20231214_52	N2	none	3.816666667
20231214_53	N2	none	3.016666667
20231214_54	N2	none	3.766666667
20231212_06	N2	RS5194	28.1
20231212_07	N2	RS5194	31.78333333
20231212_08	N2	RS5194	46.71666667
20231212_09	N2	RS5194	40.38333333
20231212_10	N2	RS5194	33.66666667
20231212_11	N2	RS5194	39.88333333
20231212_12	N2	RS5194	32.65
20231214_39	N2	RS5194	30.2
20231214_40	N2	RS5194	23.9
20231214_41	N2	RS5194	28.3
20231214_42	N2	RS5194	11
20231214_43	N2	RS5194	26.41666667
20231214_44	N2	RS5194	15.61666667
20231214_45	N2	RS5194	24.73333333
20231214_46	N2	RS5194	13.51666667
20231215_08	IV820	RS5194	16.28333333
20231215_09	IV820	RS5194	18.08333333
20231215_10	IV820	RS5194	17.6
20231215_11	IV820	RS5194	17.36666667
20231215_12	IV820	RS5194	2.016666667
20231215_13	IV820	RS5194	43.23333333
20231215_14	IV820	RS5194	17.11666667
20231215_16	IV820	none	7.083333333
20231215_17	IV820	none	9.516666667
20231215_18	IV820	none	1.516666667
20231215_19	IV820	none	1.216666667
20231215_20	IV820	none	3.933333333
20231215_21	IV820	none	3.733333333
20231215_22	IV820	none	4.4
20231215_23	IV820	none	1.35
20231215_24	IV496	RS5194	28.55
20231215_25	IV496	RS5194	31.53333333
20231215_26	IV496	RS5194	21.9
20231215_27	IV496	RS5194	29.86666667
20231215_29	IV496	RS5194	3.883333333
20231215_30	IV496	none	1.6
20231215_31	IV496	none	0.8833333333
20231215_32	IV496	none	2.066666667
20231215_33	IV496	none	20.81666667
20231215_34	IV496	none	1.183333333
20231215_35	IV496	none	24.65
20231215_36	IV496	none	13.38333333
20231215_37	IV496	RS5194	9.366666667
20231215_53	N2	RS5194	16.18333333
20231215_54	N2	RS5194	14.85
20231215_55	N2	RS5194	16.35
20231215_56	N2	RS5194	32.7
20231215_57	N2	RS5194	2.783333333
20231215_58	N2	RS5194	15.48333333
20231215_59	N2	RS5194	26.23333333
20231215_60	N2	RS5194	15.28333333
20231215_61	N2	none	7.2
20231215_62	N2	none	7.633333333
20231215_63	N2	none	7.4
20231215_64	N2	none	6.033333333
20231215_65	N2	none	7.7
20231215_66	N2	none	5.733333333
20231215_67	N2	none	0.95
20231215_68	N2	none	2.7
20231215_69	IV496	RS5194	38.26666667
20231215_70	IV496	RS5194	24.03333333
20231215_71	IV496	RS5194	26.5
20231215_72	IV496	RS5194	28.78333333
20231215_73	IV496	RS5194	25.71666667
20231215_74	IV496	RS5194	26.93333333
20231215_75	IV496	none	10.46666667
20231215_76	IV496	none	9.816666667
20231215_77	IV496	none	9.616666667
20231215_78	IV496	none	10.1
20231215_79	IV496	none	6.05
20231215_80	IV496	none	4.616666667
20231215_81	IV496	none	10.91666667
