# Supplementary material for: Interdependence between SEB-3 receptor and NLP-49 peptides shifts across predator-induced defensive behavioral modes in Caenorhabditis elegans
Source: eLife. 2025 Mar 31;13:RP98262. doi: 10.7554/eLife.98262 (PMC11957542; doi:10.7554/eLife.98262)
Supplement: Figure 3—figure supplement 4—source data 2. [file elife-98262-fig3-figsupp4-data2.zip › figure_3_supplement_4_B_D_source_data.txt]

prey_ID	prey	predator	entry_latency
20231212_40	AQ3644	none	20.9
20231212_41	AQ3644	none	22.93333333
20231212_42	AQ3644	none	21.9
20231212_43	AQ3644	none	1.883333333
20231212_44	AQ3644	none	15.28333333
20231212_45	AQ3644	none	2.066666667
20231212_46	AQ3644	none	16.76666667
20231212_47	AQ3644	none	13.38333333
20231214_31	AQ3644	none	22.28333333
20231214_32	AQ3644	none	8.35
20231214_33	AQ3644	none	8.9
20231214_34	AQ3644	none	11.53333333
20231214_35	AQ3644	none	6.983333333
20231214_36	AQ3644	none	6.35
20231214_37	AQ3644	none	10.2
20231212_34	AQ3644	RS5194	33.56666667
20231212_35	AQ3644	RS5194	32.3
20231212_36	AQ3644	RS5194	21.58333333
20231212_37	AQ3644	RS5194	38.26666667
20231212_38	AQ3644	RS5194	26.53333333
20231212_39	AQ3644	RS5194	32.28333333
20231214_23	AQ3644	RS5194	47.83333333
20231214_25	AQ3644	RS5194	28.03333333
20231214_26	AQ3644	RS5194	15.06666667
20231214_27	AQ3644	RS5194	31.55
20231214_28	AQ3644	RS5194	22.86666667
20231214_29	AQ3644	RS5194	14.08333333
20231214_30	AQ3644	RS5194	22.83333333
20231214_38	AQ3644	RS5194	1.15
20231212_66	AQ3853	none	7.216666667
20231212_67	AQ3853	none	20
20231212_68	AQ3853	none	1.116666667
20231212_69	AQ3853	none	5.7
20231212_70	AQ3853	none	2.216666667
20231212_71	AQ3853	none	2.016666667
20231212_72	AQ3853	none	1.133333333
20231212_73	AQ3853	none	2.616666667
20231214_15	AQ3853	none	0.75
20231214_16	AQ3853	none	8.95
20231214_17	AQ3853	none	8.95
20231214_18	AQ3853	none	9.4
20231214_19	AQ3853	none	3.266666667
20231214_20	AQ3853	none	8.716666667
20231214_21	AQ3853	none	5.766666667
20231214_22	AQ3853	none	4.733333333
20231214_79	AQ3853	none	9.966666667
20231214_80	AQ3853	none	12.5
20231214_81	AQ3853	none	6.2
20231214_82	AQ3853	none	13.91666667
20231214_83	AQ3853	none	3.633333333
20231214_84	AQ3853	none	4.083333333
20231212_58	AQ3853	RS5194	51.48333333
20231212_59	AQ3853	RS5194	15.16666667
20231212_60	AQ3853	RS5194	44.58333333
20231212_61	AQ3853	RS5194	29.55
20231212_62	AQ3853	RS5194	16.16666667
20231212_63	AQ3853	RS5194	18.55
20231212_64	AQ3853	RS5194	9.966666667
20231212_65	AQ3853	RS5194	9.183333333
20231214_07	AQ3853	RS5194	15.98333333
20231214_08	AQ3853	RS5194	47.08333333
20231214_09	AQ3853	RS5194	17.88333333
20231214_10	AQ3853	RS5194	13.51666667
20231214_11	AQ3853	RS5194	12.25
20231214_12	AQ3853	RS5194	14.36666667
20231214_13	AQ3853	RS5194	11.45
20231214_14	AQ3853	RS5194	11.4
20231214_71	AQ3853	RS5194	17.08333333
20231214_72	AQ3853	RS5194	17.56666667
20231214_74	AQ3853	RS5194	13.78333333
20231214_75	AQ3853	RS5194	21.46666667
20231214_76	AQ3853	RS5194	23.48333333
20231214_77	AQ3853	RS5194	18.76666667
20231212_13	N2	none	22.01666667
20231212_14	N2	none	26.75
20231212_15	N2	none	0.9333333333
20231212_16	N2	none	0.9166666667
20231212_17	N2	none	1.483333333
20231212_18	N2	none	1.833333333
20231212_19	N2	none	17.25
20231212_20	N2	none	19.11666667
20231214_47	N2	none	2.5
20231214_48	N2	none	11.01666667
20231214_49	N2	none	6.15
20231214_50	N2	none	1.733333333
20231214_51	N2	none	5.2
20231214_52	N2	none	3.816666667
20231214_53	N2	none	3.016666667
20231214_54	N2	none	3.766666667
20231212_06	N2	RS5194	28.1
20231212_07	N2	RS5194	31.78333333
20231212_08	N2	RS5194	46.71666667
20231212_09	N2	RS5194	40.38333333
20231212_10	N2	RS5194	33.66666667
20231212_11	N2	RS5194	39.88333333
20231212_12	N2	RS5194	32.65
20231214_39	N2	RS5194	30.2
20231214_40	N2	RS5194	23.9
20231214_41	N2	RS5194	28.3
20231214_42	N2	RS5194	11
20231214_43	N2	RS5194	26.41666667
20231214_44	N2	RS5194	15.61666667
20231214_45	N2	RS5194	24.73333333
20231214_46	N2	RS5194	13.51666667
