# Supplementary material for: Interdependence between SEB-3 receptor and NLP-49 peptides shifts across predator-induced defensive behavioral modes in Caenorhabditis elegans
Source: eLife. 2025 Mar 31;13:RP98262. doi: 10.7554/eLife.98262 (PMC11957542; doi:10.7554/eLife.98262)
Supplement: Figure 4—source data 1. [file elife-98262-fig4-data1.zip › figure_4_A_supplement_1_A_B_source_data.txt]

filename	prey	predator	non_exit_escapes	exits	escapes	p_exit_escape	exit_latency_s	reentry_latency_min	total_time_off_lawn_s
20230213_123701671	AQ3701	RS5194	4	4	8	0.5	8.549829003	1.494970101	358.7928241
20230213_161938766	AQ3701	RS5194	3	6	9	0.6666666667	11.899762	1.819963601	690.5861883
20231222_193404177	AQ3701	RS5194	11	8	19	0.4210526316	15.22469551	1.983710326	976.1804764
20231222_193951723	AQ3701	RS5194	8	3	11	0.2727272727	14.59970801	0.9466477337	170.3965921
20231222_205043996	AQ3701	RS5194	10	7	17	0.4117647059	10.97120915	1.451399543	609.5878082
20231222_205439435	AQ3701	RS5194	7	7	14	0.5	3.342790287	1.015693972	449.3910122
20231223_174402466	AQ3701	RS5194	8	8	16	0.5	16.94966101	1.701215976	816.5836683
20231223_180052581	AQ3701	RS5194	6	6	12	0.5	9.699806004	1.723298867	807.5838483
20231223_212250009	AQ3701	RS5194	9	2	11	0.1818181818	27.29945401	0.7249855003	175.1964961
20231223_214223719	AQ3701	RS5194	9	5	14	0.3571428571	8.279834403	2.721945561	816.5836683
20231225_164751739	AQ3701	RS5194	9	6	15	0.4	8.399832003	2.664946701	959.3808124
20231225_165540852	AQ3701	RS5194	1	4	5	0.8	13.04973901	0.6749865003	218.9956201
20240216_172436441	AQ3701	RS5194	1	5	6	0.8333333333	9.479810404	1.645967081	874.7825043
20240216_214612956	AQ3701	RS5194	10	4	14	0.2857142857	6.449871003	0.6199876002	74.39851203
20240217_000253311	AQ3701	RS5194	3	4	7	0.5714285714	6.749865003	1.374972501	449.3910122
20240216_181033564	AQ3851	RS5194	3	5	8	0.625	13.43973121	0.9719805604	291.5941681
20240216_225728861	AQ3851	RS5194	1	4	5	0.8	18.44963101	0.9499810004	407.9918402
20240217_183506604	AQ3851	RS5194	5	7	12	0.5833333333	14.65684972	1.627110315	683.3863323
20240217_194923565	AQ3851	RS5194	3	5	8	0.625	10.3197936	2.051958961	682.1863563
20240217_221001626	AQ3851	RS5194	0	4	4	1	11.549769	1.684966301	404.3919122
20240218_002303559	AQ3851	RS5194	2	11	13	0.8461538462	7.036222912	0.7769844603	687.5862483
20240218_012921734	AQ3851	RS5194	7	6	13	0.4615384615	21.39957201	1.435971281	430.7913842
20240218_151824084	AQ3851	RS5194	2	9	11	0.8181818182	10.86644934	1.126644134	977.3804524
20240218_163416224	AQ3851	RS5194	5	7	12	0.5833333333	5.399892002	1.692823286	710.9857803
20240218_184322002	AQ3851	RS5194	3	6	9	0.6666666667	6.399872003	3.865922682	1568.968621
20240218_194933423	AQ3851	RS5194	2	5	7	0.7142857143	26.27947441	2.885942281	944.3811124
20230213_150251810	N2	RS5194	3	8	11	0.7272727273	9.374812504	2.471379144	1077.578448
20230213_161916899	N2	RS5194	0	4	4	1	16.34967301	2.414951701	579.5884082
20230213_172556647	N2	RS5194	4	6	10	0.6	6.599868003	2.164956701	970.1805964
20231222_170411575	N2	RS5194	5	10	15	0.6666666667	8.099838003	1.433971321	1141.177176
20231222_172027740	N2	RS5194	4	6	10	0.6	5.299894002	2.759944801	993.5801284
20231222_232819864	N2	RS5194	4	7	11	0.6363636364	16.11396344	1.848534458	854.3829123
20231222_232857629	N2	RS5194	4	6	10	0.6	4.299914002	1.969960601	709.1858163
20231223_185201849	N2	RS5194	6	6	12	0.5	3.299934001	1.474970501	530.9893802
20231223_191130540	N2	RS5194	5	6	11	0.5454545455	16.49967001	2.223288868	845.3830923
20231223_200202013	N2	RS5194	6	7	13	0.5384615385	7.456993717	1.918533058	840.5831883
20231223_203225421	N2	RS5194	6	8	14	0.5714285714	10.049799	0.8549829003	460.7907842
20231225_153055784	N2	RS5194	3	8	11	0.7272727273	2.249955001	3.991170177	2132.357353
20231225_153534308	N2	RS5194	3	8	11	0.7272727273	2.249955001	3.991170177	2132.357353
20240216_170221126	N2	RS5194	5	5	10	0.5	11.6397672	1.655966881	496.7900642
20240216_215212000	N2	RS5194	1	5	6	0.8333333333	3.359932801	0.7819843603	234.5953081
20240217_000418836	N2	RS5194	0	2	2	1	1.799964001	3.104937901	1753.164937
20240217_173042810	N2	RS5194	1	4	5	0.8	8.999820004	3.824923502	917.9816404
20240217_184225092	N2	RS5194	5	3	8	0.375	4.799904002	0.823316867	195.5960881
20240217_204908366	N2	RS5194	1	3	4	0.75	13.39973201	2.053292267	405.5918882
20240217_231704305	N2	RS5194	7	4	11	0.3636363636	12.449751	2.462450751	590.9881802
20240218_004028337	N2	RS5194	9	8	17	0.4705882353	6.374872503	1.657109715	695.9860803
20240218_163222831	N2	RS5194	2	7	9	0.7777777778	7.371281146	2.113291068	760.7847843
20240218_174110852	N2	RS5194	4	9	13	0.6923076923	5.666553336	1.297474051	736.7852643
20240218_195016305	N2	RS5194	1	9	10	0.9	5.733218669	1.792186378	967.7806444
