# Supplementary material for: Interdependence between SEB-3 receptor and NLP-49 peptides shifts across predator-induced defensive behavioral modes in Caenorhabditis elegans
Source: eLife. 2025 Mar 31;13:RP98262. doi: 10.7554/eLife.98262 (PMC11957542; doi:10.7554/eLife.98262)
Supplement: Figure 4—source data 2. [file elife-98262-fig4-data2.zip › figure_4_B_source_data.txt]

filename	prey	predator	exits	escapes	p_exit_escape	exit_latency_s	reentry_latency_s	total_s
20231222_170411575	N2	RS5194	10	15	0.6666666667	8.099838003	86.03827923	1141.177176
20231222_172027740	N2	RS5194	6	10	0.6	5.299894002	165.5966881	993.5801284
20231222_193404177	AQ3701	RS5194	8	19	0.4210526316	15.22469551	119.0226195	976.1804764
20231222_193951723	AQ3701	RS5194	3	11	0.2727272727	14.59970801	56.79886402	170.3965921
20231222_205043996	AQ3701	RS5194	7	17	0.4117647059	10.97120915	87.08397261	609.5878082
20231222_205439435	AQ3701	RS5194	7	14	0.5	3.342790287	60.94163831	449.3910122
20231222_232819864	N2	RS5194	7	11	0.6363636364	16.11396344	110.9120675	854.3829123
20231222_232857629	N2	RS5194	6	10	0.6	4.299914002	118.197636	709.1858163
20231223_174402466	AQ3701	RS5194	8	16	0.5	16.94966101	102.0729585	816.5836683
20231223_180052581	AQ3701	RS5194	6	12	0.5	9.699806004	103.397932	807.5838483
20231223_185201849	N2	RS5194	6	12	0.5	3.299934001	88.49823004	530.9893802
20231223_191130540	N2	RS5194	6	11	0.5454545455	16.49967001	133.3973321	845.3830923
20231223_200202013	N2	RS5194	7	13	0.5384615385	7.456993717	115.1119835	840.5831883
20231223_203225421	N2	RS5194	8	14	0.5714285714	10.049799	51.29897402	460.7907842
20231223_212250009	AQ3701	RS5194	2	11	0.1818181818	27.29945401	43.49913002	175.1964961
20231223_214223719	AQ3701	RS5194	5	14	0.3571428571	8.279834403	163.3167337	816.5836683
20231225_153055784	N2	RS5194	7	11	0.6363636364	9.771233147	66.85580574	467.9906402
20231225_153534308	N2	RS5194	8	11	0.7272727273	2.249955001	239.4702106	2132.357353
20231225_164751739	AQ3701	RS5194	6	15	0.4	8.399832003	159.8968021	959.3808124
20231225_165540852	AQ3701	RS5194	4	5	0.8	13.04973901	40.49919002	218.9956201
20240216_170221126	N2	RS5194	5	10	0.5	11.6397672	99.35801284	496.7900642
20240216_172436441	AQ3701	RS5194	5	6	0.8333333333	9.479810404	98.75802484	874.7825043
20240216_181033564	AQ3851	RS5194	5	8	0.625	13.43973121	58.31883362	291.5941681
20240216_183244117	IV820	RS5194	4	16	0.285714285	5.249895002	182.5963481	547.7890442
20240216_214612956	AQ3701	RS5194	4	14	0.2857142857	6.449871003	37.19925601	74.39851203
20240216_215212000	N2	RS5194	5	6	0.8333333333	3.359932801	46.91906162	234.5953081
20240216_225539945	IV820	RS5194	3	5	0.6	6.799864003	198.1960361	594.5881082
20240216_225728861	AQ3851	RS5194	4	5	0.8	18.44963101	56.99886002	407.9918402
20240217_000253311	AQ3701	RS5194	4	7	0.5714285714	6.749865003	82.49835003	449.3910122
20240217_000418836	N2	RS5194	2	2	1	1.799964001	186.2962741	1753.164937
20240217_172946367	IV820	RS5194	5	8	0.625	3.839923202	359.9928001	1906.161877
20240217_173042810	N2	RS5194	4	5	0.8	8.999820004	229.4954101	917.9816404
20240217_183506604	AQ3851	RS5194	7	12	0.5833333333	14.65684972	97.6266189	683.3863323
20240217_184225092	N2	RS5194	3	8	0.375	4.799904002	49.39901202	195.5960881
20240217_194329448	IV820	RS5194	5	11	0.4545454545	4.559908802	125.6374873	628.1874363
20240217_194923565	AQ3851	RS5194	5	8	0.625	10.3197936	123.1175376	682.1863563
20240217_204908366	N2	RS5194	3	4	0.75	13.39973201	123.197536	405.5918882
20240217_205527171	IV820	RS5194	3	7	0.4285714286	3.399932001	475.3904922	1426.171477
20240217_221001626	AQ3851	RS5194	4	4	1	11.549769	101.097978	404.3919122
20240217_231704305	N2	RS5194	4	11	0.3636363636	12.449751	147.7470451	590.9881802
20240217_233506000	IV820	RS5194	2	6	0.3333333333	16.19967601	377.3924522	784.1843163
20240218_002303559	AQ3851	RS5194	10	13	0.7692307692	7.559848803	46.61906762	687.5862483
20240218_004028337	N2	RS5194	8	17	0.4705882353	6.374872503	99.4265829	695.9860803
20240218_012921734	AQ3851	RS5194	6	13	0.4615384615	21.39957201	86.15827683	430.7913842
20240218_014457297	IV820	RS5194	4	9	0.4444444444	10.199796	202.6459471	1039.779204
20240218_151824084	AQ3851	RS5194	9	11	0.8181818182	10.86644934	67.59864803	977.3804524
20240218_152309420	IV820	RS5194	7	18	0.3888888889	4.457053716	227.5668772	1592.968141
20240218_163222831	N2	RS5194	6	9	0.6666666667	7.299854003	126.7974641	760.7847843
20240218_163416224	AQ3851	RS5194	7	12	0.5833333333	5.399892002	101.5693972	710.9857803
20240218_173824009	IV820	RS5194	6	14	0.4285714286	4.199916002	118.097638	708.5858283
20240218_174110852	N2	RS5194	8	13	0.6153846154	5.399892002	77.84844303	736.7852643
20240218_184322002	AQ3851	RS5194	5	9	0.5555555556	5.879882402	231.9553609	1568.968621
20240218_184526765	IV820	RS5194	4	16	0.266666667	3.749925001	150.2969941	601.1879762
20240218_194933423	AQ3851	RS5194	5	7	0.7142857143	26.27947441	173.1565369	944.3811124
20240218_195016305	N2	RS5194	9	10	0.9	5.733218669	107.5311827	967.7806444
