# Supplementary material for: Interdependence between SEB-3 receptor and NLP-49 peptides shifts across predator-induced defensive behavioral modes in Caenorhabditis elegans
Source: eLife. 2025 Mar 31;13:RP98262. doi: 10.7554/eLife.98262 (PMC11957542; doi:10.7554/eLife.98262)
Supplement: Figure 4—source data 3. [file elife-98262-fig4-data3.zip › figure_4_C_source_data.txt]

prey_id	prey	predator	exposure	outstretched	inside	feeding_posture
20221025_019	AQ3644	RS5194	1	1	0	outstretched
20221025_020	AQ3644	RS5194	1	0	1	inside
20221025_021	AQ3644	RS5194	1	0	1	inside
20221025_022	AQ3644	RS5194	1	1	0	outstretched
20221025_023	AQ3644	RS5194	1	0	1	inside
20221025_024	AQ3644	RS5194	1	1	0	outstretched
20221025_025	AQ3644	RS5194	1	1	0	outstretched
20221025_026	AQ3644	RS5194	1	0	1	inside
20221025_027	AQ3644	RS5194	1	1	0	outstretched
20221025_045	AQ3701	RS5202	1	0	1	inside
20221025_046	AQ3701	RS5194	1	0	1	inside
20221025_047	AQ3701	RS5194	1	0	1	inside
20221025_048	AQ3701	RS5194	1	0	1	inside
20221025_049	AQ3701	RS5194	1	0	1	inside
20221025_050	AQ3701	RS5194	1	0	1	inside
20221025_051	AQ3701	RS5194	1	0	1	inside
20221025_052	AQ3701	RS5194	1	0	1	inside
20221025_053	AQ3701	RS5194	1	0	1	inside
20221025_054	AQ3701	RS5194	1	0	1	inside
20231222_027	AQ3701	RS5194	1	0	1	inside
20231222_028	AQ3701	RS5194	1	0	1	inside
20231222_029	AQ3701	RS5194	1	0	1	inside
20231222_030	AQ3701	RS5194	1	0	1	inside
20231222_031	AQ3701	RS5194	1	0	1	inside
20231222_032	AQ3701	RS5194	1	0	1	inside
20231222_033	AQ3701	RS5194	1	0	1	inside
20231222_034	AQ3701	RS5194	1	0	1	inside
20231222_035	AQ3701	RS5194	1	0	1	inside
20231222_036	AQ3701	RS5194	1	0	1	inside
20231222_037	AQ3701	RS5194	1	0	1	inside
20231222_038	AQ3701	RS5194	1	0	1	inside
20231222_039	AQ3701	RS5194	1	0	1	inside
20231222_040	AQ3701	RS5194	1	0	1	inside
20231222_041	AQ3701	RS5194	1	0	1	inside
20231222_042	AQ3701	RS5194	1	0	1	inside
20231222_107	IV820	RS5194	1	0	1	inside
20231222_108	IV820	RS5194	1	0	1	inside
20231222_109	IV820	RS5194	1	0	1	inside
20231222_110	IV820	RS5194	1	0	1	inside
20231222_111	IV820	RS5194	1	1	0	outstretched
20231222_112	IV820	RS5194	1	0	1	inside
20231222_113	IV820	RS5194	1	1	0	outstretched
20231222_114	IV820	RS5194	1	1	0	outstretched
20231222_115	IV820	RS5194	1	0	1	inside
20231222_116	IV820	RS5194	1	0	1	inside
20231222_117	IV820	RS5194	1	0	1	inside
20231222_118	IV820	RS5194	1	0	1	inside
20231222_119	IV820	RS5194	1	0	1	inside
20231222_120	IV820	RS5194	1	0	1	inside
20231222_121	IV820	RS5194	1	0	1	inside
20231222_122	IV820	RS5194	1	0	1	inside
20231222_123	AQ3644	RS5194	1	1	0	outstretched
20231222_124	AQ3644	RS5194	1	0	1	inside
20231222_125	AQ3644	RS5194	1	0	1	inside
20231222_126	AQ3644	RS5194	1	1	0	outstretched
20231222_127	AQ3644	RS5194	1	0	1	inside
20231222_128	AQ3644	RS5194	1	0	1	inside
20231222_129	AQ3644	RS5194	1	0	1	inside
20231222_130	AQ3644	RS5194	1	1	0	outstretched
20231222_131	AQ3644	RS5194	1	0	1	inside
20231222_132	AQ3644	RS5194	1	0	1	inside
20231222_133	AQ3644	RS5194	1	0	1	inside
20231222_134	AQ3644	RS5194	1	0	1	inside
20231222_135	AQ3644	RS5194	1	1	0	outstretched
20231222_136	AQ3644	RS5194	1	1	0	outstretched
20231222_137	AQ3644	RS5194	1	1	0	outstretched
20231222_138	AQ3644	RS5194	1	1	0	outstretched
20231223_001	IV820	RS5194	1	0	1	inside
20231223_002	IV820	RS5194	1	0	1	inside
20231223_003	IV820	RS5194	1	0	1	inside
20231223_004	IV820	RS5194	1	0	1	inside
20231223_005	IV820	RS5194	1	0	1	inside
20231223_006	IV820	RS5194	1	0	1	inside
20231223_007	IV820	RS5194	1	0	1	inside
20231223_008	IV820	RS5194	1	0	1	inside
20231223_009	IV820	RS5194	1	0	1	inside
20231223_010	IV820	RS5194	1	0	1	inside
20231223_011	IV820	RS5194	1	0	1	inside
20231223_012	IV820	RS5194	1	0	1	inside
20231223_013	IV820	RS5194	1	0	1	inside
20231223_014	IV820	RS5194	1	0	1	inside
20231223_015	IV820	RS5194	1	0	1	inside
20231223_016	IV820	RS5194	1	0	1	inside
20231223_017	AQ3644	RS5194	1	1	0	outstretched
20231223_018	AQ3644	RS5194	1	1	0	outstretched
20231223_019	AQ3644	RS5194	1	1	0	outstretched
20231223_020	AQ3644	RS5194	1	0	1	inside
20231223_021	AQ3644	RS5194	1	1	0	outstretched
20231223_022	AQ3644	RS5194	1	1	0	outstretched
20231223_023	AQ3644	RS5194	1	1	0	outstretched
20231223_024	AQ3644	RS5194	1	0	1	inside
20231223_025	AQ3644	RS5194	1	0	1	inside
20231223_026	AQ3644	RS5194	1	1	0	outstretched
20231223_027	AQ3644	RS5194	1	0	1	inside
20231223_028	AQ3644	RS5194	1	0	1	inside
20231223_029	AQ3644	RS5194	1	1	0	outstretched
20231223_030	AQ3644	RS5194	1	0	1	inside
20231223_031	AQ3644	RS5194	1	1	0	outstretched
20231223_078	AQ3701	RS5194	1	0	1	inside
20231223_079	AQ3701	RS5194	1	0	1	inside
20231223_080	AQ3701	RS5194	1	0	1	inside
20231223_081	AQ3701	RS5194	1	0	1	inside
20231223_082	AQ3701	RS5194	1	0	1	inside
20231223_083	AQ3701	RS5194	1	0	1	inside
20231223_084	AQ3701	RS5194	1	0	1	inside
20231223_085	AQ3701	RS5194	1	0	1	inside
20231223_086	AQ3701	RS5194	1	0	1	inside
20231223_087	AQ3701	RS5194	1	0	1	inside
20231223_088	AQ3701	RS5194	1	0	1	inside
20231223_089	AQ3701	RS5194	1	0	1	inside
20231223_090	AQ3701	RS5194	1	0	1	inside
20231223_091	AQ3701	RS5194	1	0	1	inside
20231223_092	AQ3701	RS5194	1	0	1	inside
20231223_093	AQ3701	RS5194	1	0	1	inside
20231225_032	IV820	RS5194	1	0	1	inside
20231225_033	IV820	RS5194	1	0	1	inside
20231225_034	IV820	RS5194	1	1	0	outstretched
20231225_035	IV820	RS5194	1	0	1	inside
20231225_036	IV820	RS5194	1	0	1	inside
20231225_037	IV820	RS5194	1	1	0	outstretched
20231225_038	IV820	RS5194	1	1	0	outstretched
20231225_039	IV820	RS5194	1	0	1	inside
20231225_040	IV820	RS5194	1	0	1	inside
20231225_041	IV820	RS5194	1	0	1	inside
20231225_042	IV820	RS5194	1	0	1	inside
20231225_043	IV820	RS5194	1	0	1	inside
20231225_044	IV820	RS5194	1	0	1	inside
20231225_045	IV820	RS5194	1	0	1	inside
20231225_046	IV820	RS5194	1	1	0	outstretched
20231225_047	AQ3701	RS5194	1	0	1	inside
20231225_048	AQ3701	RS5194	1	0	1	inside
20231225_049	AQ3701	RS5194	1	0	1	inside
20231225_050	AQ3701	RS5194	1	0	1	inside
20231225_051	AQ3701	RS5194	1	0	1	inside
20231225_052	AQ3701	RS5194	1	0	1	inside
20231225_053	AQ3701	RS5194	1	0	1	inside
20231225_054	AQ3701	RS5194	1	0	1	inside
20231225_055	AQ3701	RS5194	1	0	1	inside
20231225_056	AQ3701	RS5194	1	0	1	inside
20231225_057	AQ3701	RS5194	1	0	1	inside
20231225_058	AQ3701	RS5194	1	0	1	inside
20231225_059	AQ3701	RS5194	1	0	1	inside
20231225_060	AQ3701	RS5194	1	0	1	inside
20231225_061	AQ3701	RS5194	1	0	1	inside
20231225_062	AQ3701	RS5194	1	0	1	inside
20231225_079	AQ3644	RS5194	1	0	1	inside
20231225_080	AQ3644	RS5194	1	1	0	outstretched
20231225_081	AQ3644	RS5194	1	1	0	outstretched
20231225_082	AQ3644	RS5194	1	1	0	outstretched
20231225_083	AQ3644	RS5194	1	0	1	inside
20231225_084	AQ3644	RS5194	1	1	0	outstretched
20231225_085	AQ3644	RS5194	1	0	1	inside
20231225_086	AQ3644	RS5194	1	1	0	outstretched
20231225_087	AQ3644	RS5194	1	1	0	outstretched
20231225_088	AQ3644	RS5194	1	0	1	inside
20231225_089	AQ3644	RS5194	1	1	0	outstretched
20231225_090	AQ3644	RS5194	1	0	1	inside
20231225_091	AQ3644	RS5194	1	0	1	inside
20231225_092	AQ3644	RS5194	1	0	1	inside
20240216_1_B1	AQ3644	RS5194	1	1	0	outstretched
20240216_1_B2	AQ3644	RS5194	1	1	0	outstretched
20240216_1_B3	AQ3644	RS5194	1	0	1	inside
20240216_1_B4	AQ3644	RS5194	1	0	1	inside
20240216_1_B5	AQ3644	RS5194	1	0	1	inside
20240216_1_C1	AQ3644	RS5194	1	0	1	inside
20240216_1_C2	AQ3644	RS5194	1	1	0	outstretched
20240216_1_C3	AQ3644	RS5194	1	0	1	inside
20240216_1_C4	AQ3644	RS5194	1	0	1	inside
20240216_1_C5	AQ3644	RS5194	1	0	1	inside
20240216_2_B1	AQ3701	RS5194	1	0	1	inside
20240216_2_B2	AQ3701	RS5194	1	0	1	inside
20240216_2_B3	AQ3701	RS5194	1	0	1	inside
20240216_2_B4	AQ3701	RS5194	1	0	1	inside
20240216_2_B5	AQ3701	RS5194	1	0	1	inside
20240216_2_C1	AQ3701	RS5194	1	0	1	inside
20240216_2_C2	AQ3701	RS5194	1	0	1	inside
20240216_2_C3	AQ3701	RS5194	1	0	1	inside
20240216_2_C4	AQ3701	RS5194	1	0	1	inside
20240216_2_C5	AQ3701	RS5194	1	0	1	inside
20240216_2_D1	IV820	RS5194	1	0	1	inside
20240216_2_D2	IV820	RS5194	1	0	1	inside
20240216_2_D3	IV820	RS5194	1	0	1	inside
20240216_2_D4	IV820	RS5194	1	0	1	inside
20240216_2_D5	IV820	RS5194	1	0	1	inside
20240216_2_E1	IV820	RS5194	1	0	1	inside
20240216_2_E2	IV820	RS5194	1	0	1	inside
20240216_2_E3	IV820	RS5194	1	0	1	inside
20240216_2_E4	IV820	RS5194	1	0	1	inside
20240216_2_E5	IV820	RS5194	1	0	1	inside
20240217_2_A2	IV820	RS5194	1	0	1	inside
20240217_2_B1	IV820	RS5194	1	0	1	inside
20240217_2_B3	IV820	RS5194	1	0	1	inside
20240217_2_B4	IV820	RS5194	1	0	1	inside
20240217_2_B5	IV820	RS5194	1	1	0	outstretched
20240217_2_C1	IV820	RS5194	1	0	1	inside
20240217_2_C2	IV820	RS5194	1	1	0	outstretched
20240217_2_C3	IV820	RS5194	1	0	1	inside
20240217_2_C4	IV820	RS5194	1	0	1	inside
20240217_2_C5	IV820	RS5194	1	1	0	outstretched
20240217_2_D1	AQ3701	RS5194	1	0	1	inside
20240217_2_D2	AQ3701	RS5194	1	0	1	inside
20240217_2_D3	AQ3701	RS5194	1	0	1	inside
20240217_2_D4	AQ3701	RS5194	1	0	1	inside
20240217_2_D5	AQ3701	RS5194	1	0	1	inside
20240217_2_E1	AQ3701	RS5194	1	0	1	inside
20240217_2_E2	AQ3701	RS5194	1	0	1	inside
20240217_2_E3	AQ3701	RS5194	1	1	0	outstretched
20240217_2_E4	AQ3701	RS5194	1	0	1	inside
20240217_2_E5	AQ3701	RS5194	1	0	1	inside
20240217_3_D1	AQ3644	RS5194	1	1	0	outstretched
20240217_3_D2	AQ3644	RS5194	1	1	0	outstretched
20240217_3_D5	AQ3644	RS5194	1	1	0	outstretched
20240217_3_D6	AQ3644	RS5194	1	1	0	outstretched
20240217_3_E1	AQ3644	RS5194	1	1	0	outstretched
20240217_3_E2	AQ3644	RS5194	1	1	0	outstretched
20240217_3_E3	AQ3644	RS5194	1	0	1	inside
20240217_3_E5	AQ3644	RS5194	1	0	1	inside
20240217_3_E6	AQ3644	RS5194	1	1	0	outstretched
20240217_3_F3	AQ3644	RS5194	1	0	1	inside
20221025_019	AQ3644	RS5194	2	0	1	inside
20221025_020	AQ3644	RS5194	2	1	0	outstretched
20221025_021	AQ3644	RS5194	2	1	0	outstretched
20221025_022	AQ3644	RS5194	2	1	0	outstretched
20221025_023	AQ3644	RS5194	2	0	1	inside
20221025_024	AQ3644	RS5194	2	1	0	outstretched
20221025_025	AQ3644	RS5194	2	0	1	inside
20221025_026	AQ3644	RS5194	2	0	1	inside
20221025_027	AQ3644	RS5194	2	1	0	outstretched
20221025_045	AQ3701	RS5202	2	1	0	outstretched
20221025_046	AQ3701	RS5194	2	0	1	inside
20221025_047	AQ3701	RS5194	2	0	1	inside
20221025_048	AQ3701	RS5194	2	0	1	inside
20221025_049	AQ3701	RS5194	2	0	1	inside
20221025_050	AQ3701	RS5194	2	0	1	inside
20221025_051	AQ3701	RS5194	2	0	1	inside
20221025_052	AQ3701	RS5194	2	0	1	inside
20221025_053	AQ3701	RS5194	2	0	1	inside
20221025_054	AQ3701	RS5194	2	0	1	inside
20231222_027	AQ3701	RS5194	2	0	1	inside
20231222_028	AQ3701	RS5194	2	0	1	inside
20231222_029	AQ3701	RS5194	2	0	1	inside
20231222_030	AQ3701	RS5194	2	0	1	inside
20231222_031	AQ3701	RS5194	2	0	1	inside
20231222_032	AQ3701	RS5194	2	0	1	inside
20231222_033	AQ3701	RS5194	2	0	1	inside
20231222_034	AQ3701	RS5194	2	0	1	inside
20231222_035	AQ3701	RS5194	2	0	1	inside
20231222_036	AQ3701	RS5194	2	0	1	inside
20231222_037	AQ3701	RS5194	2	0	1	inside
20231222_038	AQ3701	RS5194	2	0	1	inside
20231222_039	AQ3701	RS5194	2	0	1	inside
20231222_040	AQ3701	RS5194	2	1	0	outstretched
20231222_041	AQ3701	RS5194	2	1	0	outstretched
20231222_042	AQ3701	RS5194	2	0	1	inside
20231222_107	IV820	RS5194	2	0	1	inside
20231222_108	IV820	RS5194	2	0	1	inside
20231222_109	IV820	RS5194	2	0	1	inside
20231222_110	IV820	RS5194	2	0	1	inside
20231222_111	IV820	RS5194	2	0	1	inside
20231222_112	IV820	RS5194	2	1	0	outstretched
20231222_113	IV820	RS5194	2	0	1	inside
20231222_114	IV820	RS5194	2	0	1	inside
20231222_115	IV820	RS5194	2	0	1	inside
20231222_116	IV820	RS5194	2	0	1	inside
20231222_117	IV820	RS5194	2	0	1	inside
20231222_118	IV820	RS5194	2	0	1	inside
20231222_119	IV820	RS5194	2	0	1	inside
20231222_120	IV820	RS5194	2	0	1	inside
20231222_121	IV820	RS5194	2	1	0	outstretched
20231222_122	IV820	RS5194	2	0	1	inside
20231222_123	AQ3644	RS5194	2	1	0	outstretched
20231222_124	AQ3644	RS5194	2	1	0	outstretched
20231222_125	AQ3644	RS5194	2	1	0	outstretched
20231222_126	AQ3644	RS5194	2	0	1	inside
20231222_127	AQ3644	RS5194	2	0	1	inside
20231222_128	AQ3644	RS5194	2	1	0	outstretched
20231222_129	AQ3644	RS5194	2	0	1	inside
20231222_130	AQ3644	RS5194	2	0	1	inside
20231222_131	AQ3644	RS5194	2	0	1	inside
20231222_132	AQ3644	RS5194	2	1	0	outstretched
20231222_133	AQ3644	RS5194	2	1	0	outstretched
20231222_134	AQ3644	RS5194	2	0	1	inside
20231222_135	AQ3644	RS5194	2	1	0	outstretched
20231222_136	AQ3644	RS5194	2	1	0	outstretched
20231222_137	AQ3644	RS5194	2	0	1	inside
20231222_138	AQ3644	RS5194	2	1	0	outstretched
20231223_001	IV820	RS5194	2	0	1	inside
20231223_002	IV820	RS5194	2	0	1	inside
20231223_003	IV820	RS5194	2	0	1	inside
20231223_004	IV820	RS5194	2	0	1	inside
20231223_005	IV820	RS5194	2	0	1	inside
20231223_006	IV820	RS5194	2	0	1	inside
20231223_007	IV820	RS5194	2	0	1	inside
20231223_008	IV820	RS5194	2	0	1	inside
20231223_009	IV820	RS5194	2	1	0	outstretched
20231223_010	IV820	RS5194	2	0	1	inside
20231223_011	IV820	RS5194	2	1	0	outstretched
20231223_012	IV820	RS5194	2	0	1	inside
20231223_013	IV820	RS5194	2	0	1	inside
20231223_014	IV820	RS5194	2	0	1	inside
20231223_015	IV820	RS5194	2	0	1	inside
20231223_016	IV820	RS5194	2	0	1	inside
20231223_017	AQ3644	RS5194	2	1	0	outstretched
20231223_018	AQ3644	RS5194	2	1	0	outstretched
20231223_019	AQ3644	RS5194	2	0	1	inside
20231223_020	AQ3644	RS5194	2	0	1	inside
20231223_021	AQ3644	RS5194	2	1	0	outstretched
20231223_022	AQ3644	RS5194	2	1	0	outstretched
20231223_023	AQ3644	RS5194	2	0	1	inside
20231223_024	AQ3644	RS5194	2	0	1	inside
20231223_025	AQ3644	RS5194	2	0	1	inside
20231223_026	AQ3644	RS5194	2	1	0	outstretched
20231223_027	AQ3644	RS5194	2	1	0	outstretched
20231223_028	AQ3644	RS5194	2	1	0	outstretched
20231223_029	AQ3644	RS5194	2	0	1	inside
20231223_030	AQ3644	RS5194	2	0	1	inside
20231223_031	AQ3644	RS5194	2	0	1	inside
20231223_078	AQ3701	RS5194	2	0	1	inside
20231223_079	AQ3701	RS5194	2	1	0	outstretched
20231223_080	AQ3701	RS5194	2	0	1	inside
20231223_081	AQ3701	RS5194	2	0	1	inside
20231223_082	AQ3701	RS5194	2	1	0	outstretched
20231223_083	AQ3701	RS5194	2	0	1	inside
20231223_084	AQ3701	RS5194	2	0	1	inside
20231223_085	AQ3701	RS5194	2	0	1	inside
20231223_086	AQ3701	RS5194	2	0	1	inside
20231223_087	AQ3701	RS5194	2	1	0	outstretched
20231223_088	AQ3701	RS5194	2	0	1	inside
20231223_089	AQ3701	RS5194	2	0	1	inside
20231223_090	AQ3701	RS5194	2	0	1	inside
20231223_091	AQ3701	RS5194	2	0	1	inside
20231223_092	AQ3701	RS5194	2	0	1	inside
20231223_093	AQ3701	RS5194	2	0	1	inside
20231225_032	IV820	RS5194	2	1	0	outstretched
20231225_033	IV820	RS5194	2	1	0	outstretched
20231225_034	IV820	RS5194	2	1	0	outstretched
20231225_035	IV820	RS5194	2	0	1	inside
20231225_036	IV820	RS5194	2	0	1	inside
20231225_037	IV820	RS5194	2	1	0	outstretched
20231225_038	IV820	RS5194	2	1	0	outstretched
20231225_039	IV820	RS5194	2	0	1	inside
20231225_040	IV820	RS5194	2	0	1	inside
20231225_041	IV820	RS5194	2	0	1	inside
20231225_042	IV820	RS5194	2	1	0	outstretched
20231225_043	IV820	RS5194	2	0	1	inside
20231225_044	IV820	RS5194	2	0	1	inside
20231225_045	IV820	RS5194	2	1	0	outstretched
20231225_046	IV820	RS5194	2	1	0	outstretched
20231225_047	AQ3701	RS5194	2	0	1	inside
20231225_048	AQ3701	RS5194	2	0	1	inside
20231225_049	AQ3701	RS5194	2	0	1	inside
20231225_050	AQ3701	RS5194	2	1	0	outstretched
20231225_051	AQ3701	RS5194	2	0	1	inside
20231225_052	AQ3701	RS5194	2	0	1	inside
20231225_053	AQ3701	RS5194	2	1	0	outstretched
20231225_054	AQ3701	RS5194	2	0	1	inside
20231225_055	AQ3701	RS5194	2	0	1	inside
20231225_056	AQ3701	RS5194	2	0	1	inside
20231225_057	AQ3701	RS5194	2	0	1	inside
20231225_058	AQ3701	RS5194	2	0	1	inside
20231225_059	AQ3701	RS5194	2	0	1	inside
20231225_060	AQ3701	RS5194	2	0	1	inside
20231225_061	AQ3701	RS5194	2	1	0	outstretched
20231225_062	AQ3701	RS5194	2	0	1	inside
20231225_079	AQ3644	RS5194	2	0	1	inside
20231225_080	AQ3644	RS5194	2	0	1	inside
20231225_081	AQ3644	RS5194	2	1	0	outstretched
20231225_082	AQ3644	RS5194	2	1	0	outstretched
20231225_083	AQ3644	RS5194	2	1	0	outstretched
20231225_084	AQ3644	RS5194	2	1	0	outstretched
20231225_085	AQ3644	RS5194	2	1	0	outstretched
20231225_086	AQ3644	RS5194	2	1	0	outstretched
20231225_087	AQ3644	RS5194	2	1	0	outstretched
20231225_088	AQ3644	RS5194	2	1	0	outstretched
20231225_089	AQ3644	RS5194	2	0	1	inside
20231225_090	AQ3644	RS5194	2	0	1	inside
20231225_091	AQ3644	RS5194	2	1	0	outstretched
20231225_092	AQ3644	RS5194	2	0	1	inside
20240216_1_B1	AQ3644	RS5194	2	0	1	inside
20240216_1_B2	AQ3644	RS5194	2	1	0	outstretched
20240216_1_B3	AQ3644	RS5194	2	1	0	outstretched
20240216_1_B4	AQ3644	RS5194	2	0	1	inside
20240216_1_B5	AQ3644	RS5194	2	1	0	outstretched
20240216_1_C1	AQ3644	RS5194	2	0	1	inside
20240216_1_C2	AQ3644	RS5194	2	1	0	outstretched
20240216_1_C3	AQ3644	RS5194	2	1	0	outstretched
20240216_1_C4	AQ3644	RS5194	2	0	1	inside
20240216_1_C5	AQ3644	RS5194	2	1	0	outstretched
20240216_2_B1	AQ3701	RS5194	2	1	0	outstretched
20240216_2_B2	AQ3701	RS5194	2	0	1	inside
20240216_2_B3	AQ3701	RS5194	2	0	1	inside
20240216_2_B4	AQ3701	RS5194	2	0	1	inside
20240216_2_B5	AQ3701	RS5194	2	0	1	inside
20240216_2_C1	AQ3701	RS5194	2	0	1	inside
20240216_2_C2	AQ3701	RS5194	2	0	1	inside
20240216_2_C3	AQ3701	RS5194	2	0	1	inside
20240216_2_C4	AQ3701	RS5194	2	0	1	inside
20240216_2_C5	AQ3701	RS5194	2	0	1	inside
20240216_2_D1	IV820	RS5194	2	0	1	inside
20240216_2_D2	IV820	RS5194	2	0	1	inside
20240216_2_D3	IV820	RS5194	2	0	1	inside
20240216_2_D4	IV820	RS5194	2	0	1	inside
20240216_2_D5	IV820	RS5194	2	0	1	inside
20240216_2_E1	IV820	RS5194	2	0	1	inside
20240216_2_E2	IV820	RS5194	2	0	1	inside
20240216_2_E3	IV820	RS5194	2	0	1	inside
20240216_2_E4	IV820	RS5194	2	0	1	inside
20240216_2_E5	IV820	RS5194	2	1	0	outstretched
20240217_2_A2	IV820	RS5194	2	0	1	inside
20240217_2_B1	IV820	RS5194	2	0	1	inside
20240217_2_B3	IV820	RS5194	2	0	1	inside
20240217_2_B4	IV820	RS5194	2	0	1	inside
20240217_2_B5	IV820	RS5194	2	1	0	outstretched
20240217_2_C1	IV820	RS5194	2	0	1	inside
20240217_2_C2	IV820	RS5194	2	1	0	outstretched
20240217_2_C3	IV820	RS5194	2	0	1	inside
20240217_2_C4	IV820	RS5194	2	0	1	inside
20240217_2_C5	IV820	RS5194	2	0	1	inside
20240217_2_D1	AQ3701	RS5194	2	0	1	inside
20240217_2_D2	AQ3701	RS5194	2	1	0	outstretched
20240217_2_D3	AQ3701	RS5194	2	1	0	outstretched
20240217_2_D4	AQ3701	RS5194	2	1	0	outstretched
20240217_2_D5	AQ3701	RS5194	2	0	1	inside
20240217_2_E1	AQ3701	RS5194	2	0	1	inside
20240217_2_E2	AQ3701	RS5194	2	0	1	inside
20240217_2_E3	AQ3701	RS5194	2	1	0	outstretched
20240217_2_E4	AQ3701	RS5194	2	0	1	inside
20240217_2_E5	AQ3701	RS5194	2	0	1	inside
20240217_3_D1	AQ3644	RS5194	2	1	0	outstretched
20240217_3_D2	AQ3644	RS5194	2	1	0	outstretched
20240217_3_D5	AQ3644	RS5194	2	1	0	outstretched
20240217_3_D6	AQ3644	RS5194	2	1	0	outstretched
20240217_3_E1	AQ3644	RS5194	2	0	1	inside
20240217_3_E2	AQ3644	RS5194	2	1	0	outstretched
20240217_3_E3	AQ3644	RS5194	2	1	0	outstretched
20240217_3_E5	AQ3644	RS5194	2	0	1	inside
20240217_3_E6	AQ3644	RS5194	2	1	0	outstretched
20240217_3_F3	AQ3644	RS5194	2	1	0	outstretched
20221025_019	AQ3644	RS5194	3	1	0	outstretched
20221025_020	AQ3644	RS5194	3	0	1	inside
20221025_021	AQ3644	RS5194	3	1	0	outstretched
20221025_022	AQ3644	RS5194	3	1	0	outstretched
20221025_023	AQ3644	RS5194	3	1	0	outstretched
20221025_024	AQ3644	RS5194	3	1	0	outstretched
20221025_025	AQ3644	RS5194	3	1	0	outstretched
20221025_026	AQ3644	RS5194	3	0	1	inside
20221025_027	AQ3644	RS5194	3	0	1	inside
20221025_045	AQ3701	RS5202	3	1	0	outstretched
20221025_046	AQ3701	RS5194	3	1	0	outstretched
20221025_047	AQ3701	RS5194	3	0	1	inside
20221025_048	AQ3701	RS5194	3	0	1	inside
20221025_049	AQ3701	RS5194	3	1	0	outstretched
20221025_050	AQ3701	RS5194	3	0	1	inside
20221025_051	AQ3701	RS5194	3	0	1	inside
20221025_052	AQ3701	RS5194	3	0	1	inside
20221025_053	AQ3701	RS5194	3	1	0	outstretched
20221025_054	AQ3701	RS5194	3	1	0	outstretched
20231222_027	AQ3701	RS5194	3	1	0	outstretched
20231222_028	AQ3701	RS5194	3	0	1	inside
20231222_029	AQ3701	RS5194	3	0	1	inside
20231222_030	AQ3701	RS5194	3	0	1	inside
20231222_031	AQ3701	RS5194	3	0	1	inside
20231222_032	AQ3701	RS5194	3	0	1	inside
20231222_033	AQ3701	RS5194	3	0	1	inside
20231222_034	AQ3701	RS5194	3	0	1	inside
20231222_035	AQ3701	RS5194	3	0	1	inside
20231222_036	AQ3701	RS5194	3	0	1	inside
20231222_037	AQ3701	RS5194	3	0	1	inside
20231222_038	AQ3701	RS5194	3	1	0	outstretched
20231222_039	AQ3701	RS5194	3	0	1	inside
20231222_040	AQ3701	RS5194	3	1	0	outstretched
20231222_041	AQ3701	RS5194	3	1	0	outstretched
20231222_042	AQ3701	RS5194	3	0	1	inside
20231222_107	IV820	RS5194	3	0	1	inside
20231222_108	IV820	RS5194	3	1	0	outstretched
20231222_109	IV820	RS5194	3	1	0	outstretched
20231222_110	IV820	RS5194	3	0	1	inside
20231222_111	IV820	RS5194	3	0	1	inside
20231222_112	IV820	RS5194	3	0	1	inside
20231222_113	IV820	RS5194	3	0	1	inside
20231222_114	IV820	RS5194	3	0	1	inside
20231222_115	IV820	RS5194	3	0	1	inside
20231222_116	IV820	RS5194	3	1	0	outstretched
20231222_117	IV820	RS5194	3	1	0	outstretched
20231222_118	IV820	RS5194	3	0	1	inside
20231222_119	IV820	RS5194	3	1	0	outstretched
20231222_120	IV820	RS5194	3	0	1	inside
20231222_121	IV820	RS5194	3	1	0	outstretched
20231222_122	IV820	RS5194	3	1	0	outstretched
20231222_123	AQ3644	RS5194	3	1	0	outstretched
20231222_124	AQ3644	RS5194	3	0	1	inside
20231222_125	AQ3644	RS5194	3	1	0	outstretched
20231222_126	AQ3644	RS5194	3	1	0	outstretched
20231222_127	AQ3644	RS5194	3	0	1	inside
20231222_128	AQ3644	RS5194	3	1	0	outstretched
20231222_129	AQ3644	RS5194	3	0	1	inside
20231222_130	AQ3644	RS5194	3	0	1	inside
20231222_131	AQ3644	RS5194	3	1	0	outstretched
20231222_132	AQ3644	RS5194	3	1	0	outstretched
20231222_133	AQ3644	RS5194	3	1	0	outstretched
20231222_134	AQ3644	RS5194	3	0	1	inside
20231222_135	AQ3644	RS5194	3	1	0	outstretched
20231222_136	AQ3644	RS5194	3	1	0	outstretched
20231222_137	AQ3644	RS5194	3	1	0	outstretched
20231222_138	AQ3644	RS5194	3	1	0	outstretched
20231223_001	IV820	RS5194	3	1	0	outstretched
20231223_002	IV820	RS5194	3	1	0	outstretched
20231223_003	IV820	RS5194	3	0	1	inside
20231223_004	IV820	RS5194	3	0	1	inside
20231223_005	IV820	RS5194	3	0	1	inside
20231223_006	IV820	RS5194	3	1	0	outstretched
20231223_007	IV820	RS5194	3	1	0	outstretched
20231223_008	IV820	RS5194	3	0	1	inside
20231223_009	IV820	RS5194	3	1	0	outstretched
20231223_010	IV820	RS5194	3	1	0	outstretched
20231223_011	IV820	RS5194	3	1	0	outstretched
20231223_012	IV820	RS5194	3	0	1	inside
20231223_013	IV820	RS5194	3	0	1	inside
20231223_014	IV820	RS5194	3	0	1	inside
20231223_015	IV820	RS5194	3	0	1	inside
20231223_016	IV820	RS5194	3	0	1	inside
20231223_017	AQ3644	RS5194	3	1	0	outstretched
20231223_018	AQ3644	RS5194	3	1	0	outstretched
20231223_019	AQ3644	RS5194	3	0	1	inside
20231223_020	AQ3644	RS5194	3	0	1	inside
20231223_021	AQ3644	RS5194	3	0	1	inside
20231223_022	AQ3644	RS5194	3	1	0	outstretched
20231223_023	AQ3644	RS5194	3	1	0	outstretched
20231223_024	AQ3644	RS5194	3	1	0	outstretched
20231223_025	AQ3644	RS5194	3	0	1	inside
20231223_026	AQ3644	RS5194	3	0	1	inside
20231223_027	AQ3644	RS5194	3	0	1	inside
20231223_028	AQ3644	RS5194	3	0	1	inside
20231223_029	AQ3644	RS5194	3	1	0	outstretched
20231223_030	AQ3644	RS5194	3	1	0	outstretched
20231223_031	AQ3644	RS5194	3	0	1	inside
20231223_078	AQ3701	RS5194	3	1	0	outstretched
20231223_079	AQ3701	RS5194	3	1	0	outstretched
20231223_080	AQ3701	RS5194	3	0	1	inside
20231223_081	AQ3701	RS5194	3	0	1	inside
20231223_082	AQ3701	RS5194	3	0	1	inside
20231223_083	AQ3701	RS5194	3	0	1	inside
20231223_084	AQ3701	RS5194	3	0	1	inside
20231223_085	AQ3701	RS5194	3	0	1	inside
20231223_086	AQ3701	RS5194	3	1	0	outstretched
20231223_087	AQ3701	RS5194	3	1	0	outstretched
20231223_088	AQ3701	RS5194	3	0	1	inside
20231223_089	AQ3701	RS5194	3	1	0	outstretched
20231223_090	AQ3701	RS5194	3	1	0	outstretched
20231223_091	AQ3701	RS5194	3	1	0	outstretched
20231223_092	AQ3701	RS5194	3	1	0	outstretched
20231223_093	AQ3701	RS5194	3	0	1	inside
20231225_032	IV820	RS5194	3	1	0	outstretched
20231225_033	IV820	RS5194	3	0	1	inside
20231225_034	IV820	RS5194	3	1	0	outstretched
20231225_035	IV820	RS5194	3	0	1	inside
20231225_036	IV820	RS5194	3	1	0	outstretched
20231225_037	IV820	RS5194	3	0	1	inside
20231225_038	IV820	RS5194	3	1	0	outstretched
20231225_039	IV820	RS5194	3	0	1	inside
20231225_040	IV820	RS5194	3	0	1	inside
20231225_041	IV820	RS5194	3	0	1	inside
20231225_042	IV820	RS5194	3	1	0	outstretched
20231225_043	IV820	RS5194	3	0	1	inside
20231225_044	IV820	RS5194	3	0	1	inside
20231225_045	IV820	RS5194	3	1	0	outstretched
20231225_046	IV820	RS5194	3	0	1	inside
20231225_047	AQ3701	RS5194	3	0	1	inside
20231225_048	AQ3701	RS5194	3	0	1	inside
20231225_049	AQ3701	RS5194	3	1	0	outstretched
20231225_050	AQ3701	RS5194	3	0	1	inside
20231225_051	AQ3701	RS5194	3	1	0	outstretched
20231225_052	AQ3701	RS5194	3	0	1	inside
20231225_053	AQ3701	RS5194	3	1	0	outstretched
20231225_054	AQ3701	RS5194	3	0	1	inside
20231225_055	AQ3701	RS5194	3	0	1	inside
20231225_056	AQ3701	RS5194	3	0	1	inside
20231225_057	AQ3701	RS5194	3	0	1	inside
20231225_058	AQ3701	RS5194	3	1	0	outstretched
20231225_059	AQ3701	RS5194	3	1	0	outstretched
20231225_060	AQ3701	RS5194	3	0	1	inside
20231225_061	AQ3701	RS5194	3	1	0	outstretched
20231225_062	AQ3701	RS5194	3	1	0	outstretched
20231225_079	AQ3644	RS5194	3	1	0	outstretched
20231225_080	AQ3644	RS5194	3	0	1	inside
20231225_081	AQ3644	RS5194	3	1	0	outstretched
20231225_082	AQ3644	RS5194	3	1	0	outstretched
20231225_083	AQ3644	RS5194	3	1	0	outstretched
20231225_084	AQ3644	RS5194	3	1	0	outstretched
20231225_085	AQ3644	RS5194	3	0	1	inside
20231225_086	AQ3644	RS5194	3	1	0	outstretched
20231225_087	AQ3644	RS5194	3	1	0	outstretched
20231225_088	AQ3644	RS5194	3	1	0	outstretched
20231225_089	AQ3644	RS5194	3	1	0	outstretched
20231225_090	AQ3644	RS5194	3	1	0	outstretched
20231225_091	AQ3644	RS5194	3	1	0	outstretched
20231225_092	AQ3644	RS5194	3	0	1	inside
20240216_1_B1	AQ3644	RS5194	3	0	1	inside
20240216_1_B2	AQ3644	RS5194	3	1	0	outstretched
20240216_1_B3	AQ3644	RS5194	3	1	0	outstretched
20240216_1_B4	AQ3644	RS5194	3	1	0	outstretched
20240216_1_B5	AQ3644	RS5194	3	1	0	outstretched
20240216_1_C1	AQ3644	RS5194	3	1	0	outstretched
20240216_1_C2	AQ3644	RS5194	3	0	1	inside
20240216_1_C3	AQ3644	RS5194	3	1	0	outstretched
20240216_1_C4	AQ3644	RS5194	3	1	0	outstretched
20240216_1_C5	AQ3644	RS5194	3	1	0	outstretched
20240216_2_B1	AQ3701	RS5194	3	0	1	inside
20240216_2_B2	AQ3701	RS5194	3	0	1	inside
20240216_2_B3	AQ3701	RS5194	3	0	1	inside
20240216_2_B4	AQ3701	RS5194	3	0	1	inside
20240216_2_B5	AQ3701	RS5194	3	0	1	inside
20240216_2_C1	AQ3701	RS5194	3	0	1	inside
20240216_2_C2	AQ3701	RS5194	3	0	1	inside
20240216_2_C3	AQ3701	RS5194	3	0	1	inside
20240216_2_C4	AQ3701	RS5194	3	1	0	outstretched
20240216_2_C5	AQ3701	RS5194	3	1	0	outstretched
20240216_2_D1	IV820	RS5194	3	0	1	inside
20240216_2_D2	IV820	RS5194	3	0	1	inside
20240216_2_D3	IV820	RS5194	3	0	1	inside
20240216_2_D4	IV820	RS5194	3	0	1	inside
20240216_2_D5	IV820	RS5194	3	1	0	outstretched
20240216_2_E1	IV820	RS5194	3	0	1	inside
20240216_2_E2	IV820	RS5194	3	1	0	outstretched
20240216_2_E3	IV820	RS5194	3	1	0	outstretched
20240216_2_E4	IV820	RS5194	3	0	1	inside
20240216_2_E5	IV820	RS5194	3	1	0	outstretched
20240217_2_A2	IV820	RS5194	3	0	1	inside
20240217_2_B1	IV820	RS5194	3	1	0	outstretched
20240217_2_B3	IV820	RS5194	3	0	1	inside
20240217_2_B4	IV820	RS5194	3	1	0	outstretched
20240217_2_B5	IV820	RS5194	3	1	0	outstretched
20240217_2_C1	IV820	RS5194	3	0	1	inside
20240217_2_C2	IV820	RS5194	3	1	0	outstretched
20240217_2_C3	IV820	RS5194	3	1	0	outstretched
20240217_2_C4	IV820	RS5194	3	1	0	outstretched
20240217_2_C5	IV820	RS5194	3	0	1	inside
20240217_2_D1	AQ3701	RS5194	3	1	0	outstretched
20240217_2_D2	AQ3701	RS5194	3	1	0	outstretched
20240217_2_D3	AQ3701	RS5194	3	1	0	outstretched
20240217_2_D4	AQ3701	RS5194	3	1	0	outstretched
20240217_2_D5	AQ3701	RS5194	3	0	1	inside
20240217_2_E1	AQ3701	RS5194	3	0	1	inside
20240217_2_E2	AQ3701	RS5194	3	0	1	inside
20240217_2_E3	AQ3701	RS5194	3	0	1	inside
20240217_2_E4	AQ3701	RS5194	3	1	0	outstretched
20240217_2_E5	AQ3701	RS5194	3	0	1	inside
20240217_3_D1	AQ3644	RS5194	3	0	1	inside
20240217_3_D2	AQ3644	RS5194	3	1	0	outstretched
20240217_3_D5	AQ3644	RS5194	3	1	0	outstretched
20240217_3_D6	AQ3644	RS5194	3	1	0	outstretched
20240217_3_E1	AQ3644	RS5194	3	0	1	inside
20240217_3_E2	AQ3644	RS5194	3	1	0	outstretched
20240217_3_E3	AQ3644	RS5194	3	1	0	outstretched
20240217_3_E5	AQ3644	RS5194	3	1	0	outstretched
20240217_3_E6	AQ3644	RS5194	3	1	0	outstretched
20240217_3_F3	AQ3644	RS5194	3	1	0	outstretched
20221025_019	AQ3644	RS5194	4	1	0	outstretched
20221025_020	AQ3644	RS5194	4	1	0	outstretched
20221025_021	AQ3644	RS5194	4	1	0	outstretched
20221025_022	AQ3644	RS5194	4	1	0	outstretched
20221025_023	AQ3644	RS5194	4	1	0	outstretched
20221025_024	AQ3644	RS5194	4	1	0	outstretched
20221025_025	AQ3644	RS5194	4	0	1	inside
20221025_026	AQ3644	RS5194	4	0	1	inside
20221025_027	AQ3644	RS5194	4	1	0	outstretched
20221025_045	AQ3701	RS5202	4	1	0	outstretched
20221025_046	AQ3701	RS5194	4	1	0	outstretched
20221025_047	AQ3701	RS5194	4	1	0	outstretched
20221025_048	AQ3701	RS5194	4	1	0	outstretched
20221025_049	AQ3701	RS5194	4	1	0	outstretched
20221025_050	AQ3701	RS5194	4	1	0	outstretched
20221025_051	AQ3701	RS5194	4	1	0	outstretched
20221025_052	AQ3701	RS5194	4	0	1	inside
20221025_053	AQ3701	RS5194	4	1	0	outstretched
20221025_054	AQ3701	RS5194	4	1	0	outstretched
20231222_027	AQ3701	RS5194	4	1	0	outstretched
20231222_028	AQ3701	RS5194	4	0	1	inside
20231222_029	AQ3701	RS5194	4	0	1	inside
20231222_030	AQ3701	RS5194	4	0	1	inside
20231222_031	AQ3701	RS5194	4	0	1	inside
20231222_032	AQ3701	RS5194	4	0	1	inside
20231222_033	AQ3701	RS5194	4	0	1	inside
20231222_034	AQ3701	RS5194	4	0	1	inside
20231222_035	AQ3701	RS5194	4	0	1	inside
20231222_036	AQ3701	RS5194	4	0	1	inside
20231222_037	AQ3701	RS5194	4	0	1	inside
20231222_038	AQ3701	RS5194	4	1	0	outstretched
20231222_039	AQ3701	RS5194	4	0	1	inside
20231222_040	AQ3701	RS5194	4	1	0	outstretched
20231222_041	AQ3701	RS5194	4	1	0	outstretched
20231222_042	AQ3701	RS5194	4	0	1	inside
20231222_107	IV820	RS5194	4	1	0	outstretched
20231222_108	IV820	RS5194	4	0	1	inside
20231222_109	IV820	RS5194	4	0	1	inside
20231222_110	IV820	RS5194	4	1	0	outstretched
20231222_111	IV820	RS5194	4	1	0	outstretched
20231222_112	IV820	RS5194	4	1	0	outstretched
20231222_113	IV820	RS5194	4	0	1	inside
20231222_114	IV820	RS5194	4	0	1	inside
20231222_115	IV820	RS5194	4	1	0	outstretched
20231222_116	IV820	RS5194	4	1	0	outstretched
20231222_117	IV820	RS5194	4	1	0	outstretched
20231222_118	IV820	RS5194	4	1	0	outstretched
20231222_119	IV820	RS5194	4	0	1	inside
20231222_120	IV820	RS5194	4	0	1	inside
20231222_121	IV820	RS5194	4	0	1	inside
20231222_122	IV820	RS5194	4	0	1	inside
20231222_123	AQ3644	RS5194	4	1	0	outstretched
20231222_124	AQ3644	RS5194	4	1	0	outstretched
20231222_125	AQ3644	RS5194	4	1	0	outstretched
20231222_126	AQ3644	RS5194	4	1	0	outstretched
20231222_127	AQ3644	RS5194	4	1	0	outstretched
20231222_128	AQ3644	RS5194	4	1	0	outstretched
20231222_129	AQ3644	RS5194	4	1	0	outstretched
20231222_130	AQ3644	RS5194	4	1	0	outstretched
20231222_131	AQ3644	RS5194	4	1	0	outstretched
20231222_132	AQ3644	RS5194	4	1	0	outstretched
20231222_133	AQ3644	RS5194	4	1	0	outstretched
20231222_134	AQ3644	RS5194	4	1	0	outstretched
20231222_135	AQ3644	RS5194	4	1	0	outstretched
20231222_136	AQ3644	RS5194	4	1	0	outstretched
20231222_137	AQ3644	RS5194	4	1	0	outstretched
20231222_138	AQ3644	RS5194	4	1	0	outstretched
20231223_001	IV820	RS5194	4	0	1	inside
20231223_002	IV820	RS5194	4	1	0	outstretched
20231223_003	IV820	RS5194	4	0	1	inside
20231223_004	IV820	RS5194	4	1	0	outstretched
20231223_005	IV820	RS5194	4	1	0	outstretched
20231223_006	IV820	RS5194	4	1	0	outstretched
20231223_007	IV820	RS5194	4	0	1	inside
20231223_008	IV820	RS5194	4	1	0	outstretched
20231223_009	IV820	RS5194	4	1	0	outstretched
20231223_010	IV820	RS5194	4	1	0	outstretched
20231223_011	IV820	RS5194	4	1	0	outstretched
20231223_012	IV820	RS5194	4	1	0	outstretched
20231223_013	IV820	RS5194	4	0	1	inside
20231223_014	IV820	RS5194	4	1	0	outstretched
20231223_015	IV820	RS5194	4	0	1	inside
20231223_016	IV820	RS5194	4	1	0	outstretched
20231223_017	AQ3644	RS5194	4	1	0	outstretched
20231223_018	AQ3644	RS5194	4	1	0	outstretched
20231223_019	AQ3644	RS5194	4	0	1	inside
20231223_020	AQ3644	RS5194	4	1	0	outstretched
20231223_021	AQ3644	RS5194	4	1	0	outstretched
20231223_022	AQ3644	RS5194	4	1	0	outstretched
20231223_023	AQ3644	RS5194	4	1	0	outstretched
20231223_024	AQ3644	RS5194	4	1	0	outstretched
20231223_025	AQ3644	RS5194	4	1	0	outstretched
20231223_026	AQ3644	RS5194	4	1	0	outstretched
20231223_027	AQ3644	RS5194	4	1	0	outstretched
20231223_028	AQ3644	RS5194	4	1	0	outstretched
20231223_029	AQ3644	RS5194	4	1	0	outstretched
20231223_030	AQ3644	RS5194	4	1	0	outstretched
20231223_031	AQ3644	RS5194	4	0	1	inside
20231223_078	AQ3701	RS5194	4	0	1	inside
20231223_079	AQ3701	RS5194	4	1	0	outstretched
20231223_080	AQ3701	RS5194	4	0	1	inside
20231223_081	AQ3701	RS5194	4	0	1	inside
20231223_082	AQ3701	RS5194	4	0	1	inside
20231223_083	AQ3701	RS5194	4	0	1	inside
20231223_084	AQ3701	RS5194	4	0	1	inside
20231223_085	AQ3701	RS5194	4	0	1	inside
20231223_086	AQ3701	RS5194	4	0	1	inside
20231223_087	AQ3701	RS5194	4	1	0	outstretched
20231223_088	AQ3701	RS5194	4	0	1	inside
20231223_089	AQ3701	RS5194	4	0	1	inside
20231223_090	AQ3701	RS5194	4	1	0	outstretched
20231223_091	AQ3701	RS5194	4	1	0	outstretched
20231223_092	AQ3701	RS5194	4	1	0	outstretched
20231223_093	AQ3701	RS5194	4	0	1	inside
20231225_032	IV820	RS5194	4	1	0	outstretched
20231225_033	IV820	RS5194	4	1	0	outstretched
20231225_034	IV820	RS5194	4	1	0	outstretched
20231225_035	IV820	RS5194	4	0	1	inside
20231225_036	IV820	RS5194	4	1	0	outstretched
20231225_037	IV820	RS5194	4	0	1	inside
20231225_038	IV820	RS5194	4	1	0	outstretched
20231225_039	IV820	RS5194	4	0	1	inside
20231225_040	IV820	RS5194	4	1	0	outstretched
20231225_041	IV820	RS5194	4	1	0	outstretched
20231225_042	IV820	RS5194	4	0	1	inside
20231225_043	IV820	RS5194	4	0	1	inside
20231225_044	IV820	RS5194	4	0	1	inside
20231225_045	IV820	RS5194	4	0	1	inside
20231225_046	IV820	RS5194	4	1	0	outstretched
20231225_047	AQ3701	RS5194	4	1	0	outstretched
20231225_048	AQ3701	RS5194	4	1	0	outstretched
20231225_049	AQ3701	RS5194	4	1	0	outstretched
20231225_050	AQ3701	RS5194	4	0	1	inside
20231225_051	AQ3701	RS5194	4	1	0	outstretched
20231225_052	AQ3701	RS5194	4	0	1	inside
20231225_053	AQ3701	RS5194	4	1	0	outstretched
20231225_054	AQ3701	RS5194	4	1	0	outstretched
20231225_055	AQ3701	RS5194	4	0	1	inside
20231225_056	AQ3701	RS5194	4	0	1	inside
20231225_057	AQ3701	RS5194	4	0	1	inside
20231225_058	AQ3701	RS5194	4	1	0	outstretched
20231225_059	AQ3701	RS5194	4	1	0	outstretched
20231225_060	AQ3701	RS5194	4	1	0	outstretched
20231225_061	AQ3701	RS5194	4	1	0	outstretched
20231225_062	AQ3701	RS5194	4	1	0	outstretched
20231225_079	AQ3644	RS5194	4	0	1	inside
20231225_080	AQ3644	RS5194	4	1	0	outstretched
20231225_081	AQ3644	RS5194	4	1	0	outstretched
20231225_082	AQ3644	RS5194	4	1	0	outstretched
20231225_083	AQ3644	RS5194	4	1	0	outstretched
20231225_084	AQ3644	RS5194	4	1	0	outstretched
20231225_085	AQ3644	RS5194	4	1	0	outstretched
20231225_086	AQ3644	RS5194	4	1	0	outstretched
20231225_087	AQ3644	RS5194	4	1	0	outstretched
20231225_088	AQ3644	RS5194	4	1	0	outstretched
20231225_089	AQ3644	RS5194	4	1	0	outstretched
20231225_090	AQ3644	RS5194	4	1	0	outstretched
20231225_091	AQ3644	RS5194	4	1	0	outstretched
20231225_092	AQ3644	RS5194	4	1	0	outstretched
20240216_1_B1	AQ3644	RS5194	4	0	1	inside
20240216_1_B2	AQ3644	RS5194	4	1	0	outstretched
20240216_1_B3	AQ3644	RS5194	4	0	1	inside
20240216_1_B4	AQ3644	RS5194	4	1	0	outstretched
20240216_1_B5	AQ3644	RS5194	4	1	0	outstretched
20240216_1_C1	AQ3644	RS5194	4	0	1	inside
20240216_1_C2	AQ3644	RS5194	4	1	0	outstretched
20240216_1_C3	AQ3644	RS5194	4	1	0	outstretched
20240216_1_C4	AQ3644	RS5194	4	1	0	outstretched
20240216_1_C5	AQ3644	RS5194	4	1	0	outstretched
20240216_2_B1	AQ3701	RS5194	4	0	1	inside
20240216_2_B2	AQ3701	RS5194	4	0	1	inside
20240216_2_B3	AQ3701	RS5194	4	0	1	inside
20240216_2_B4	AQ3701	RS5194	4	0	1	inside
20240216_2_B5	AQ3701	RS5194	4	0	1	inside
20240216_2_C1	AQ3701	RS5194	4	1	0	outstretched
20240216_2_C2	AQ3701	RS5194	4	1	0	outstretched
20240216_2_C3	AQ3701	RS5194	4	0	1	inside
20240216_2_C4	AQ3701	RS5194	4	1	0	outstretched
20240216_2_C5	AQ3701	RS5194	4	1	0	outstretched
20240216_2_D1	IV820	RS5194	4	0	1	inside
20240216_2_D2	IV820	RS5194	4	1	0	outstretched
20240216_2_D3	IV820	RS5194	4	0	1	inside
20240216_2_D4	IV820	RS5194	4	1	0	outstretched
20240216_2_D5	IV820	RS5194	4	1	0	outstretched
20240216_2_E1	IV820	RS5194	4	1	0	outstretched
20240216_2_E2	IV820	RS5194	4	1	0	outstretched
20240216_2_E3	IV820	RS5194	4	1	0	outstretched
20240216_2_E4	IV820	RS5194	4	1	0	outstretched
20240216_2_E5	IV820	RS5194	4	1	0	outstretched
20240217_2_A2	IV820	RS5194	4	1	0	outstretched
20240217_2_B1	IV820	RS5194	4	1	0	outstretched
20240217_2_B3	IV820	RS5194	4	1	0	outstretched
20240217_2_B4	IV820	RS5194	4	1	0	outstretched
20240217_2_B5	IV820	RS5194	4	1	0	outstretched
20240217_2_C1	IV820	RS5194	4	1	0	outstretched
20240217_2_C2	IV820	RS5194	4	1	0	outstretched
20240217_2_C3	IV820	RS5194	4	1	0	outstretched
20240217_2_C4	IV820	RS5194	4	1	0	outstretched
20240217_2_C5	IV820	RS5194	4	0	1	inside
20240217_2_D1	AQ3701	RS5194	4	1	0	outstretched
20240217_2_D2	AQ3701	RS5194	4	1	0	outstretched
20240217_2_D3	AQ3701	RS5194	4	1	0	outstretched
20240217_2_D4	AQ3701	RS5194	4	1	0	outstretched
20240217_2_D5	AQ3701	RS5194	4	0	1	inside
20240217_2_E1	AQ3701	RS5194	4	1	0	outstretched
20240217_2_E2	AQ3701	RS5194	4	0	1	inside
20240217_2_E3	AQ3701	RS5194	4	0	1	inside
20240217_2_E4	AQ3701	RS5194	4	1	0	outstretched
20240217_2_E5	AQ3701	RS5194	4	1	0	outstretched
20240217_3_D1	AQ3644	RS5194	4	0	1	inside
20240217_3_D2	AQ3644	RS5194	4	1	0	outstretched
20240217_3_D5	AQ3644	RS5194	4	1	0	outstretched
20240217_3_D6	AQ3644	RS5194	4	1	0	outstretched
20240217_3_E1	AQ3644	RS5194	4	1	0	outstretched
20240217_3_E2	AQ3644	RS5194	4	1	0	outstretched
20240217_3_E3	AQ3644	RS5194	4	1	0	outstretched
20240217_3_E5	AQ3644	RS5194	4	1	0	outstretched
20240217_3_E6	AQ3644	RS5194	4	1	0	outstretched
20240217_3_F3	AQ3644	RS5194	4	1	0	outstretched
20221025_019	AQ3644	RS5194	5	1	0	outstretched
20221025_020	AQ3644	RS5194	5	1	0	outstretched
20221025_021	AQ3644	RS5194	5	1	0	outstretched
20221025_022	AQ3644	RS5194	5	1	0	outstretched
20221025_023	AQ3644	RS5194	5	1	0	outstretched
20221025_024	AQ3644	RS5194	5	1	0	outstretched
20221025_025	AQ3644	RS5194	5	1	0	outstretched
20221025_026	AQ3644	RS5194	5	0	1	inside
20221025_027	AQ3644	RS5194	5	1	0	outstretched
20221025_045	AQ3701	RS5202	5	1	0	outstretched
20221025_046	AQ3701	RS5194	5	1	0	outstretched
20221025_047	AQ3701	RS5194	5	0	1	inside
20221025_048	AQ3701	RS5194	5	1	0	outstretched
20221025_049	AQ3701	RS5194	5	1	0	outstretched
20221025_050	AQ3701	RS5194	5	0	0	dead
20221025_051	AQ3701	RS5194	5	1	0	outstretched
20221025_052	AQ3701	RS5194	5	0	1	inside
20221025_053	AQ3701	RS5194	5	1	0	outstretched
20221025_054	AQ3701	RS5194	5	1	0	outstretched
20231222_027	AQ3701	RS5194	5	1	0	outstretched
20231222_028	AQ3701	RS5194	5	1	0	outstretched
20231222_029	AQ3701	RS5194	5	0	1	inside
20231222_030	AQ3701	RS5194	5	0	1	inside
20231222_031	AQ3701	RS5194	5	0	1	inside
20231222_032	AQ3701	RS5194	5	0	1	inside
20231222_033	AQ3701	RS5194	5	0	1	inside
20231222_034	AQ3701	RS5194	5	0	1	inside
20231222_035	AQ3701	RS5194	5	0	1	inside
20231222_036	AQ3701	RS5194	5	0	1	inside
20231222_037	AQ3701	RS5194	5	0	1	inside
20231222_038	AQ3701	RS5194	5	1	0	outstretched
20231222_039	AQ3701	RS5194	5	0	1	inside
20231222_040	AQ3701	RS5194	5	1	0	outstretched
20231222_041	AQ3701	RS5194	5	1	0	outstretched
20231222_042	AQ3701	RS5194	5	0	1	inside
20231222_107	IV820	RS5194	5	1	0	outstretched
20231222_108	IV820	RS5194	5	0	1	inside
20231222_109	IV820	RS5194	5	0	1	inside
20231222_110	IV820	RS5194	5	1	0	outstretched
20231222_111	IV820	RS5194	5	0	1	inside
20231222_112	IV820	RS5194	5	1	0	outstretched
20231222_113	IV820	RS5194	5	0	1	inside
20231222_114	IV820	RS5194	5	1	0	outstretched
20231222_115	IV820	RS5194	5	0	1	inside
20231222_116	IV820	RS5194	5	1	0	outstretched
20231222_117	IV820	RS5194	5	1	0	outstretched
20231222_118	IV820	RS5194	5	1	0	outstretched
20231222_119	IV820	RS5194	5	1	0	outstretched
20231222_120	IV820	RS5194	5	0	1	inside
20231222_121	IV820	RS5194	5	0	1	inside
20231222_122	IV820	RS5194	5	0	1	inside
20231222_123	AQ3644	RS5194	5	1	0	outstretched
20231222_124	AQ3644	RS5194	5	0	1	inside
20231222_125	AQ3644	RS5194	5	1	0	outstretched
20231222_126	AQ3644	RS5194	5	1	0	outstretched
20231222_127	AQ3644	RS5194	5	1	0	outstretched
20231222_128	AQ3644	RS5194	5	0	1	inside
20231222_129	AQ3644	RS5194	5	0	1	inside
20231222_130	AQ3644	RS5194	5	1	0	outstretched
20231222_131	AQ3644	RS5194	5	1	0	outstretched
20231222_132	AQ3644	RS5194	5	1	0	outstretched
20231222_133	AQ3644	RS5194	5	1	0	outstretched
20231222_134	AQ3644	RS5194	5	0	1	inside
20231222_135	AQ3644	RS5194	5	1	0	outstretched
20231222_136	AQ3644	RS5194	5	1	0	outstretched
20231222_137	AQ3644	RS5194	5	1	0	outstretched
20231222_138	AQ3644	RS5194	5	1	0	outstretched
20231223_001	IV820	RS5194	5	1	0	outstretched
20231223_002	IV820	RS5194	5	1	0	outstretched
20231223_003	IV820	RS5194	5	0	1	inside
20231223_004	IV820	RS5194	5	1	0	outstretched
20231223_005	IV820	RS5194	5	1	0	outstretched
20231223_006	IV820	RS5194	5	0	1	inside
20231223_007	IV820	RS5194	5	1	0	outstretched
20231223_008	IV820	RS5194	5	1	0	outstretched
20231223_009	IV820	RS5194	5	1	0	outstretched
20231223_010	IV820	RS5194	5	1	0	outstretched
20231223_011	IV820	RS5194	5	1	0	outstretched
20231223_012	IV820	RS5194	5	1	0	outstretched
20231223_013	IV820	RS5194	5	0	1	inside
20231223_014	IV820	RS5194	5	0	1	inside
20231223_015	IV820	RS5194	5	0	1	inside
20231223_016	IV820	RS5194	5	0	1	inside
20231223_017	AQ3644	RS5194	5	1	0	outstretched
20231223_018	AQ3644	RS5194	5	1	0	outstretched
20231223_019	AQ3644	RS5194	5	1	0	outstretched
20231223_020	AQ3644	RS5194	5	1	0	outstretched
20231223_021	AQ3644	RS5194	5	1	0	outstretched
20231223_022	AQ3644	RS5194	5	1	0	outstretched
20231223_023	AQ3644	RS5194	5	1	0	outstretched
20231223_024	AQ3644	RS5194	5	1	0	outstretched
20231223_025	AQ3644	RS5194	5	1	0	outstretched
20231223_026	AQ3644	RS5194	5	1	0	outstretched
20231223_027	AQ3644	RS5194	5	1	0	outstretched
20231223_028	AQ3644	RS5194	5	1	0	outstretched
20231223_029	AQ3644	RS5194	5	1	0	outstretched
20231223_030	AQ3644	RS5194	5	1	0	outstretched
20231223_031	AQ3644	RS5194	5	1	0	outstretched
20231223_078	AQ3701	RS5194	5	0	1	inside
20231223_079	AQ3701	RS5194	5	0	1	inside
20231223_080	AQ3701	RS5194	5	0	1	inside
20231223_081	AQ3701	RS5194	5	0	1	inside
20231223_082	AQ3701	RS5194	5	0	1	inside
20231223_083	AQ3701	RS5194	5	1	0	outstretched
20231223_084	AQ3701	RS5194	5	0	1	inside
20231223_085	AQ3701	RS5194	5	1	0	outstretched
20231223_086	AQ3701	RS5194	5	1	0	outstretched
20231223_087	AQ3701	RS5194	5	1	0	outstretched
20231223_088	AQ3701	RS5194	5	1	0	outstretched
20231223_089	AQ3701	RS5194	5	1	0	outstretched
20231223_090	AQ3701	RS5194	5	1	0	outstretched
20231223_091	AQ3701	RS5194	5	1	0	outstretched
20231223_092	AQ3701	RS5194	5	1	0	outstretched
20231223_093	AQ3701	RS5194	5	0	1	inside
20231225_032	IV820	RS5194	5	1	0	outstretched
20231225_033	IV820	RS5194	5	1	0	outstretched
20231225_034	IV820	RS5194	5	0	1	inside
20231225_035	IV820	RS5194	5	1	0	outstretched
20231225_036	IV820	RS5194	5	1	0	outstretched
20231225_037	IV820	RS5194	5	1	0	outstretched
20231225_038	IV820	RS5194	5	1	0	outstretched
20231225_039	IV820	RS5194	5	1	0	outstretched
20231225_040	IV820	RS5194	5	0	1	inside
20231225_041	IV820	RS5194	5	1	0	outstretched
20231225_042	IV820	RS5194	5	0	1	inside
20231225_043	IV820	RS5194	5	1	0	outstretched
20231225_044	IV820	RS5194	5	0	0	dead
20231225_045	IV820	RS5194	5	0	1	inside
20231225_046	IV820	RS5194	5	1	0	outstretched
20231225_047	AQ3701	RS5194	5	1	0	outstretched
20231225_048	AQ3701	RS5194	5	1	0	outstretched
20231225_049	AQ3701	RS5194	5	1	0	outstretched
20231225_050	AQ3701	RS5194	5	0	0	dead
20231225_051	AQ3701	RS5194	5	1	0	outstretched
20231225_052	AQ3701	RS5194	5	0	1	inside
20231225_053	AQ3701	RS5194	5	0	1	inside
20231225_054	AQ3701	RS5194	5	0	1	inside
20231225_055	AQ3701	RS5194	5	1	0	outstretched
20231225_056	AQ3701	RS5194	5	1	0	outstretched
20231225_057	AQ3701	RS5194	5	1	0	outstretched
20231225_058	AQ3701	RS5194	5	1	0	outstretched
20231225_059	AQ3701	RS5194	5	0	1	inside
20231225_060	AQ3701	RS5194	5	1	0	outstretched
20231225_061	AQ3701	RS5194	5	1	0	outstretched
20231225_062	AQ3701	RS5194	5	1	0	outstretched
20231225_079	AQ3644	RS5194	5	0	1	inside
20231225_080	AQ3644	RS5194	5	1	0	outstretched
20231225_081	AQ3644	RS5194	5	1	0	outstretched
20231225_082	AQ3644	RS5194	5	1	0	outstretched
20231225_083	AQ3644	RS5194	5	1	0	outstretched
20231225_084	AQ3644	RS5194	5	1	0	outstretched
20231225_085	AQ3644	RS5194	5	1	0	outstretched
20231225_086	AQ3644	RS5194	5	1	0	outstretched
20231225_087	AQ3644	RS5194	5	1	0	outstretched
20231225_088	AQ3644	RS5194	5	1	0	outstretched
20231225_089	AQ3644	RS5194	5	0	1	inside
20231225_090	AQ3644	RS5194	5	0	1	inside
20231225_091	AQ3644	RS5194	5	1	0	outstretched
20231225_092	AQ3644	RS5194	5	1	0	outstretched
20240216_1_B1	AQ3644	RS5194	5	0	1	inside
20240216_1_B2	AQ3644	RS5194	5	1	0	outstretched
20240216_1_B3	AQ3644	RS5194	5	1	0	outstretched
20240216_1_B4	AQ3644	RS5194	5	1	0	outstretched
20240216_1_B5	AQ3644	RS5194	5	1	0	outstretched
20240216_1_C1	AQ3644	RS5194	5	1	0	outstretched
20240216_1_C2	AQ3644	RS5194	5	1	0	outstretched
20240216_1_C3	AQ3644	RS5194	5	1	0	outstretched
20240216_1_C4	AQ3644	RS5194	5	1	0	outstretched
20240216_1_C5	AQ3644	RS5194	5	1	0	outstretched
20240216_2_B1	AQ3701	RS5194	5	0	1	inside
20240216_2_B2	AQ3701	RS5194	5	0	1	inside
20240216_2_B3	AQ3701	RS5194	5	0	1	inside
20240216_2_B4	AQ3701	RS5194	5	0	1	inside
20240216_2_B5	AQ3701	RS5194	5	0	1	inside
20240216_2_C1	AQ3701	RS5194	5	1	0	outstretched
20240216_2_C2	AQ3701	RS5194	5	1	0	outstretched
20240216_2_C3	AQ3701	RS5194	5	1	0	outstretched
20240216_2_C4	AQ3701	RS5194	5	1	0	outstretched
20240216_2_C5	AQ3701	RS5194	5	1	0	outstretched
20240216_2_D1	IV820	RS5194	5	0	1	inside
20240216_2_D2	IV820	RS5194	5	1	0	outstretched
20240216_2_D3	IV820	RS5194	5	0	1	inside
20240216_2_D4	IV820	RS5194	5	1	0	outstretched
20240216_2_D5	IV820	RS5194	5	1	0	outstretched
20240216_2_E1	IV820	RS5194	5	1	0	outstretched
20240216_2_E2	IV820	RS5194	5	1	0	outstretched
20240216_2_E3	IV820	RS5194	5	1	0	outstretched
20240216_2_E4	IV820	RS5194	5	1	0	outstretched
20240216_2_E5	IV820	RS5194	5	1	0	outstretched
20240217_2_A2	IV820	RS5194	5	0	1	inside
20240217_2_B1	IV820	RS5194	5	0	1	inside
20240217_2_B3	IV820	RS5194	5	1	0	outstretched
20240217_2_B4	IV820	RS5194	5	1	0	outstretched
20240217_2_B5	IV820	RS5194	5	1	0	outstretched
20240217_2_C1	IV820	RS5194	5	1	0	outstretched
20240217_2_C2	IV820	RS5194	5	0	1	inside
20240217_2_C3	IV820	RS5194	5	0	1	inside
20240217_2_C4	IV820	RS5194	5	1	0	outstretched
20240217_2_C5	IV820	RS5194	5	1	0	outstretched
20240217_2_D1	AQ3701	RS5194	5	1	0	outstretched
20240217_2_D2	AQ3701	RS5194	5	1	0	outstretched
20240217_2_D3	AQ3701	RS5194	5	1	0	outstretched
20240217_2_D4	AQ3701	RS5194	5	1	0	outstretched
20240217_2_D5	AQ3701	RS5194	5	1	0	outstretched
20240217_2_E1	AQ3701	RS5194	5	1	0	outstretched
20240217_2_E2	AQ3701	RS5194	5	1	0	outstretched
20240217_2_E3	AQ3701	RS5194	5	1	0	outstretched
20240217_2_E4	AQ3701	RS5194	5	1	0	outstretched
20240217_2_E5	AQ3701	RS5194	5	1	0	outstretched
20240217_3_D1	AQ3644	RS5194	5	1	0	outstretched
20240217_3_D2	AQ3644	RS5194	5	1	0	outstretched
20240217_3_D5	AQ3644	RS5194	5	1	0	outstretched
20240217_3_D6	AQ3644	RS5194	5	1	0	outstretched
20240217_3_E1	AQ3644	RS5194	5	0	1	inside
20240217_3_E2	AQ3644	RS5194	5	1	0	outstretched
20240217_3_E3	AQ3644	RS5194	5	1	0	outstretched
20240217_3_E5	AQ3644	RS5194	5	0	1	inside
20240217_3_E6	AQ3644	RS5194	5	1	0	outstretched
20240217_3_F3	AQ3644	RS5194	5	1	0	outstretched
20221025_019	AQ3644	RS5194	6	1	0	outstretched
20221025_020	AQ3644	RS5194	6	1	0	outstretched
20221025_021	AQ3644	RS5194	6	1	0	outstretched
20221025_022	AQ3644	RS5194	6	1	0	outstretched
20221025_023	AQ3644	RS5194	6	1	0	outstretched
20221025_024	AQ3644	RS5194	6	1	0	outstretched
20221025_025	AQ3644	RS5194	6	0	1	inside
20221025_026	AQ3644	RS5194	6	0	1	inside
20221025_027	AQ3644	RS5194	6	0	0	dead
20221025_045	AQ3701	RS5202	6	1	0	outstretched
20221025_046	AQ3701	RS5194	6	1	0	outstretched
20221025_047	AQ3701	RS5194	6	0	1	inside
20221025_048	AQ3701	RS5194	6	1	0	outstretched
20221025_049	AQ3701	RS5194	6	1	0	outstretched
20221025_050	AQ3701	RS5194	6	0	0	dead
20221025_051	AQ3701	RS5194	6	1	0	outstretched
20221025_052	AQ3701	RS5194	6	0	1	inside
20221025_053	AQ3701	RS5194	6	1	0	outstretched
20221025_054	AQ3701	RS5194	6	0	1	inside
20231222_027	AQ3701	RS5194	6	1	0	outstretched
20231222_028	AQ3701	RS5194	6	1	0	outstretched
20231222_029	AQ3701	RS5194	6	0	1	inside
20231222_030	AQ3701	RS5194	6	0	1	inside
20231222_031	AQ3701	RS5194	6	0	1	inside
20231222_032	AQ3701	RS5194	6	1	0	outstretched
20231222_033	AQ3701	RS5194	6	0	1	inside
20231222_034	AQ3701	RS5194	6	0	1	inside
20231222_035	AQ3701	RS5194	6	0	1	inside
20231222_036	AQ3701	RS5194	6	1	0	outstretched
20231222_037	AQ3701	RS5194	6	0	1	inside
20231222_038	AQ3701	RS5194	6	1	0	outstretched
20231222_039	AQ3701	RS5194	6	0	1	inside
20231222_040	AQ3701	RS5194	6	1	0	outstretched
20231222_041	AQ3701	RS5194	6	1	0	outstretched
20231222_042	AQ3701	RS5194	6	0	1	inside
20231222_107	IV820	RS5194	6	0	1	inside
20231222_108	IV820	RS5194	6	1	0	outstretched
20231222_109	IV820	RS5194	6	0	1	inside
20231222_110	IV820	RS5194	6	1	0	outstretched
20231222_111	IV820	RS5194	6	1	0	outstretched
20231222_112	IV820	RS5194	6	1	0	outstretched
20231222_113	IV820	RS5194	6	1	0	outstretched
20231222_114	IV820	RS5194	6	0	1	inside
20231222_115	IV820	RS5194	6	0	1	inside
20231222_116	IV820	RS5194	6	0	1	inside
20231222_117	IV820	RS5194	6	1	0	outstretched
20231222_118	IV820	RS5194	6	0	1	inside
20231222_119	IV820	RS5194	6	0	1	inside
20231222_120	IV820	RS5194	6	0	1	inside
20231222_121	IV820	RS5194	6	1	0	outstretched
20231222_122	IV820	RS5194	6	0	1	inside
20231222_123	AQ3644	RS5194	6	1	0	outstretched
20231222_124	AQ3644	RS5194	6	1	0	outstretched
20231222_125	AQ3644	RS5194	6	1	0	outstretched
20231222_126	AQ3644	RS5194	6	0	1	inside
20231222_127	AQ3644	RS5194	6	1	0	outstretched
20231222_128	AQ3644	RS5194	6	1	0	outstretched
20231222_129	AQ3644	RS5194	6	0	1	inside
20231222_130	AQ3644	RS5194	6	1	0	outstretched
20231222_131	AQ3644	RS5194	6	1	0	outstretched
20231222_132	AQ3644	RS5194	6	1	0	outstretched
20231222_133	AQ3644	RS5194	6	1	0	outstretched
20231222_134	AQ3644	RS5194	6	1	0	outstretched
20231222_135	AQ3644	RS5194	6	1	0	outstretched
20231222_136	AQ3644	RS5194	6	1	0	outstretched
20231222_137	AQ3644	RS5194	6	1	0	outstretched
20231222_138	AQ3644	RS5194	6	1	0	outstretched
20231223_001	IV820	RS5194	6	1	0	outstretched
20231223_002	IV820	RS5194	6	1	0	outstretched
20231223_003	IV820	RS5194	6	0	1	inside
20231223_004	IV820	RS5194	6	0	1	inside
20231223_005	IV820	RS5194	6	1	0	outstretched
20231223_006	IV820	RS5194	6	1	0	outstretched
20231223_007	IV820	RS5194	6	1	0	outstretched
20231223_008	IV820	RS5194	6	1	0	outstretched
20231223_009	IV820	RS5194	6	1	0	outstretched
20231223_010	IV820	RS5194	6	1	0	outstretched
20231223_011	IV820	RS5194	6	0	1	inside
20231223_012	IV820	RS5194	6	1	0	outstretched
20231223_013	IV820	RS5194	6	0	1	inside
20231223_014	IV820	RS5194	6	1	0	outstretched
20231223_015	IV820	RS5194	6	1	0	outstretched
20231223_016	IV820	RS5194	6	1	0	outstretched
20231223_017	AQ3644	RS5194	6	1	0	outstretched
20231223_018	AQ3644	RS5194	6	1	0	outstretched
20231223_019	AQ3644	RS5194	6	1	0	outstretched
20231223_020	AQ3644	RS5194	6	1	0	outstretched
20231223_021	AQ3644	RS5194	6	1	0	outstretched
20231223_022	AQ3644	RS5194	6	1	0	outstretched
20231223_023	AQ3644	RS5194	6	1	0	outstretched
20231223_024	AQ3644	RS5194	6	1	0	outstretched
20231223_025	AQ3644	RS5194	6	1	0	outstretched
20231223_026	AQ3644	RS5194	6	1	0	outstretched
20231223_027	AQ3644	RS5194	6	1	0	outstretched
20231223_028	AQ3644	RS5194	6	1	0	outstretched
20231223_029	AQ3644	RS5194	6	1	0	outstretched
20231223_030	AQ3644	RS5194	6	1	0	outstretched
20231223_031	AQ3644	RS5194	6	1	0	outstretched
20231223_078	AQ3701	RS5194	6	1	0	outstretched
20231223_079	AQ3701	RS5194	6	1	0	outstretched
20231223_080	AQ3701	RS5194	6	0	1	inside
20231223_081	AQ3701	RS5194	6	0	1	inside
20231223_082	AQ3701	RS5194	6	0	1	inside
20231223_083	AQ3701	RS5194	6	1	0	outstretched
20231223_084	AQ3701	RS5194	6	0	1	inside
20231223_085	AQ3701	RS5194	6	0	1	inside
20231223_086	AQ3701	RS5194	6	1	0	outstretched
20231223_087	AQ3701	RS5194	6	1	0	outstretched
20231223_088	AQ3701	RS5194	6	1	0	outstretched
20231223_089	AQ3701	RS5194	6	0	1	inside
20231223_090	AQ3701	RS5194	6	1	0	outstretched
20231223_091	AQ3701	RS5194	6	0	1	inside
20231223_092	AQ3701	RS5194	6	1	0	outstretched
20231223_093	AQ3701	RS5194	6	1	0	outstretched
20231225_032	IV820	RS5194	6	1	0	outstretched
20231225_033	IV820	RS5194	6	1	0	outstretched
20231225_034	IV820	RS5194	6	1	0	outstretched
20231225_035	IV820	RS5194	6	1	0	outstretched
20231225_036	IV820	RS5194	6	1	0	outstretched
20231225_037	IV820	RS5194	6	1	0	outstretched
20231225_038	IV820	RS5194	6	1	0	outstretched
20231225_039	IV820	RS5194	6	0	1	inside
20231225_040	IV820	RS5194	6	1	0	outstretched
20231225_041	IV820	RS5194	6	1	0	outstretched
20231225_042	IV820	RS5194	6	1	0	outstretched
20231225_043	IV820	RS5194	6	1	0	outstretched
20231225_044	IV820	RS5194	6	0	0	dead
20231225_045	IV820	RS5194	6	0	1	inside
20231225_046	IV820	RS5194	6	1	0	outstretched
20231225_047	AQ3701	RS5194	6	1	0	outstretched
20231225_048	AQ3701	RS5194	6	0	1	inside
20231225_049	AQ3701	RS5194	6	0	1	inside
20231225_050	AQ3701	RS5194	6	0	0	dead
20231225_051	AQ3701	RS5194	6	0	1	inside
20231225_052	AQ3701	RS5194	6	0	0	dead
20231225_053	AQ3701	RS5194	6	1	0	outstretched
20231225_054	AQ3701	RS5194	6	0	1	inside
20231225_055	AQ3701	RS5194	6	0	1	inside
20231225_056	AQ3701	RS5194	6	0	1	inside
20231225_057	AQ3701	RS5194	6	1	0	outstretched
20231225_058	AQ3701	RS5194	6	1	0	outstretched
20231225_059	AQ3701	RS5194	6	1	0	outstretched
20231225_060	AQ3701	RS5194	6	1	0	outstretched
20231225_061	AQ3701	RS5194	6	1	0	outstretched
20231225_062	AQ3701	RS5194	6	1	0	outstretched
20231225_079	AQ3644	RS5194	6	1	0	outstretched
20231225_080	AQ3644	RS5194	6	1	0	outstretched
20231225_081	AQ3644	RS5194	6	1	0	outstretched
20231225_082	AQ3644	RS5194	6	1	0	outstretched
20231225_083	AQ3644	RS5194	6	1	0	outstretched
20231225_084	AQ3644	RS5194	6	1	0	outstretched
20231225_085	AQ3644	RS5194	6	1	0	outstretched
20231225_086	AQ3644	RS5194	6	1	0	outstretched
20231225_087	AQ3644	RS5194	6	1	0	outstretched
20231225_088	AQ3644	RS5194	6	1	0	outstretched
20231225_089	AQ3644	RS5194	6	1	0	outstretched
20231225_090	AQ3644	RS5194	6	1	0	outstretched
20231225_091	AQ3644	RS5194	6	1	0	outstretched
20231225_092	AQ3644	RS5194	6	1	0	outstretched
20240216_1_B1	AQ3644	RS5194	6	0	1	inside
20240216_1_B2	AQ3644	RS5194	6	1	0	outstretched
20240216_1_B3	AQ3644	RS5194	6	1	0	outstretched
20240216_1_B4	AQ3644	RS5194	6	1	0	outstretched
20240216_1_B5	AQ3644	RS5194	6	1	0	outstretched
20240216_1_C1	AQ3644	RS5194	6	1	0	outstretched
20240216_1_C2	AQ3644	RS5194	6	1	0	outstretched
20240216_1_C3	AQ3644	RS5194	6	1	0	outstretched
20240216_1_C4	AQ3644	RS5194	6	1	0	outstretched
20240216_1_C5	AQ3644	RS5194	6	1	0	outstretched
20240216_2_B1	AQ3701	RS5194	6	0	1	inside
20240216_2_B2	AQ3701	RS5194	6	1	0	outstretched
20240216_2_B3	AQ3701	RS5194	6	1	0	outstretched
20240216_2_B4	AQ3701	RS5194	6	1	0	outstretched
20240216_2_B5	AQ3701	RS5194	6	0	1	inside
20240216_2_C1	AQ3701	RS5194	6	0	1	inside
20240216_2_C2	AQ3701	RS5194	6	1	0	outstretched
20240216_2_C3	AQ3701	RS5194	6	1	0	outstretched
20240216_2_C4	AQ3701	RS5194	6	1	0	outstretched
20240216_2_C5	AQ3701	RS5194	6	1	0	outstretched
20240216_2_D1	IV820	RS5194	6	1	0	outstretched
20240216_2_D2	IV820	RS5194	6	1	0	outstretched
20240216_2_D3	IV820	RS5194	6	1	0	outstretched
20240216_2_D4	IV820	RS5194	6	1	0	outstretched
20240216_2_D5	IV820	RS5194	6	1	0	outstretched
20240216_2_E1	IV820	RS5194	6	1	0	outstretched
20240216_2_E2	IV820	RS5194	6	1	0	outstretched
20240216_2_E3	IV820	RS5194	6	0	1	inside
20240216_2_E4	IV820	RS5194	6	1	0	outstretched
20240216_2_E5	IV820	RS5194	6	1	0	outstretched
20240217_2_A2	IV820	RS5194	6	1	0	outstretched
20240217_2_B1	IV820	RS5194	6	1	0	outstretched
20240217_2_B3	IV820	RS5194	6	1	0	outstretched
20240217_2_B4	IV820	RS5194	6	1	0	outstretched
20240217_2_B5	IV820	RS5194	6	1	0	outstretched
20240217_2_C1	IV820	RS5194	6	1	0	outstretched
20240217_2_C2	IV820	RS5194	6	1	0	outstretched
20240217_2_C3	IV820	RS5194	6	1	0	outstretched
20240217_2_C4	IV820	RS5194	6	1	0	outstretched
20240217_2_C5	IV820	RS5194	6	1	0	outstretched
20240217_2_D1	AQ3701	RS5194	6	1	0	outstretched
20240217_2_D2	AQ3701	RS5194	6	1	0	outstretched
20240217_2_D3	AQ3701	RS5194	6	1	0	outstretched
20240217_2_D4	AQ3701	RS5194	6	1	0	outstretched
20240217_2_D5	AQ3701	RS5194	6	0	1	inside
20240217_2_E1	AQ3701	RS5194	6	1	0	outstretched
20240217_2_E2	AQ3701	RS5194	6	1	0	outstretched
20240217_2_E3	AQ3701	RS5194	6	1	0	outstretched
20240217_2_E4	AQ3701	RS5194	6	1	0	outstretched
20240217_2_E5	AQ3701	RS5194	6	1	0	outstretched
20240217_3_D1	AQ3644	RS5194	6	1	0	outstretched
20240217_3_D2	AQ3644	RS5194	6	1	0	outstretched
20240217_3_D5	AQ3644	RS5194	6	1	0	outstretched
20240217_3_D6	AQ3644	RS5194	6	1	0	outstretched
20240217_3_E1	AQ3644	RS5194	6	1	0	outstretched
20240217_3_E2	AQ3644	RS5194	6	1	0	outstretched
20240217_3_E3	AQ3644	RS5194	6	1	0	outstretched
20240217_3_E5	AQ3644	RS5194	6	1	0	outstretched
20240217_3_E6	AQ3644	RS5194	6	1	0	outstretched
20240217_3_F3	AQ3644	RS5194	6	1	0	outstretched
