# Supplementary material for: Interdependence between SEB-3 receptor and NLP-49 peptides shifts across predator-induced defensive behavioral modes in Caenorhabditis elegans
Source: eLife. 2025 Mar 31;13:RP98262. doi: 10.7554/eLife.98262 (PMC11957542; doi:10.7554/eLife.98262)
Supplement: Figure 4—source data 4. [file elife-98262-fig4-data4.zip › figure_4_D__source_data.txt]

prey_id	prey	predator	exposure	outstretched	inside	feeding_posture
20231222_091	AQ3851	RS5194	1	0	1	inside
20231222_092	AQ3851	RS5194	1	0	1	inside
20231222_093	AQ3851	RS5194	1	0	1	inside
20231222_094	AQ3851	RS5194	1	0	1	inside
20231222_095	AQ3851	RS5194	1	0	1	inside
20231222_096	AQ3851	RS5194	1	0	1	inside
20231222_097	AQ3851	RS5194	1	0	1	inside
20231222_098	AQ3851	RS5194	1	0	1	inside
20231222_099	AQ3851	RS5194	1	0	1	inside
20231222_100	AQ3851	RS5194	1	0	1	inside
20231222_101	AQ3851	RS5194	1	0	1	inside
20231222_102	AQ3851	RS5194	1	0	1	inside
20231222_103	AQ3851	RS5194	1	0	1	inside
20231222_104	AQ3851	RS5194	1	0	1	inside
20231222_105	AQ3851	RS5194	1	0	1	inside
20231222_106	AQ3851	RS5194	1	0	1	inside
20231223_032	AQ3851	RS5194	1	0	1	inside
20231223_033	AQ3851	RS5194	1	0	1	inside
20231223_034	AQ3851	RS5194	1	0	1	inside
20231223_035	AQ3851	RS5194	1	0	1	inside
20231223_036	AQ3851	RS5194	1	0	1	inside
20231223_037	AQ3851	RS5194	1	1	0	outstretched
20231223_038	AQ3851	RS5194	1	0	1	inside
20231223_039	AQ3851	RS5194	1	0	1	inside
20231223_040	AQ3851	RS5194	1	0	1	inside
20231223_041	AQ3851	RS5194	1	0	1	inside
20231223_042	AQ3851	RS5194	1	0	1	inside
20231223_043	AQ3851	RS5194	1	0	1	inside
20231223_044	AQ3851	RS5194	1	0	1	inside
20231223_045	AQ3851	RS5194	1	0	1	inside
20231223_046	AQ3851	RS5194	1	0	1	inside
20231223_047	AQ3851	RS5194	1	0	1	inside
20231225_017	AQ3851	RS5194	1	0	1	inside
20231225_018	AQ3851	RS5194	1	1	0	outstretched
20231225_019	AQ3851	RS5194	1	0	1	inside
20231225_020	AQ3851	RS5194	1	0	1	inside
20231225_021	AQ3851	RS5194	1	0	1	inside
20231225_022	AQ3851	RS5194	1	0	1	inside
20231225_023	AQ3851	RS5194	1	0	1	inside
20231225_024	AQ3851	RS5194	1	0	1	inside
20231225_025	AQ3851	RS5194	1	0	1	inside
20231225_026	AQ3851	RS5194	1	0	1	inside
20231225_027	AQ3851	RS5194	1	0	1	inside
20231225_028	AQ3851	RS5194	1	0	1	inside
20231225_029	AQ3851	RS5194	1	0	1	inside
20231225_030	AQ3851	RS5194	1	0	1	inside
20231225_031	AQ3851	RS5194	1	0	1	inside
20240216_3_B1	AQ3851	RS5194	1	0	1	inside
20240216_3_B2	AQ3851	RS5194	1	0	1	inside
20240216_3_B3	AQ3851	RS5194	1	0	1	inside
20240216_3_B4	AQ3851	RS5194	1	0	1	inside
20240216_3_B5	AQ3851	RS5194	1	0	1	inside
20240216_3_C1	AQ3851	RS5194	1	0	1	inside
20240216_3_C2	AQ3851	RS5194	1	0	1	inside
20240216_3_C3	AQ3851	RS5194	1	0	1	inside
20240216_3_C4	AQ3851	RS5194	1	0	1	inside
20240216_3_C5	AQ3851	RS5194	1	0	1	inside
20240217_1_D1	AQ3851	RS5194	1	0	1	inside
20240217_1_D2	AQ3851	RS5194	1	0	1	inside
20240217_1_D3	AQ3851	RS5194	1	0	1	inside
20240217_1_D5	AQ3851	RS5194	1	0	1	inside
20240217_1_D6	AQ3851	RS5194	1	0	1	inside
20240217_1_E1	AQ3851	RS5194	1	0	1	inside
20240217_1_E2	AQ3851	RS5194	1	0	1	inside
20240217_1_E3	AQ3851	RS5194	1	0	1	inside
20240217_1_E4	AQ3851	RS5194	1	0	1	inside
20240217_1_E5	AQ3851	RS5194	1	0	1	inside
20231222_091	AQ3851	RS5194	2	0	1	inside
20231222_092	AQ3851	RS5194	2	0	1	inside
20231222_093	AQ3851	RS5194	2	0	1	inside
20231222_094	AQ3851	RS5194	2	0	1	inside
20231222_095	AQ3851	RS5194	2	1	0	outstretched
20231222_096	AQ3851	RS5194	2	0	1	inside
20231222_097	AQ3851	RS5194	2	0	1	inside
20231222_098	AQ3851	RS5194	2	0	1	inside
20231222_099	AQ3851	RS5194	2	0	1	inside
20231222_100	AQ3851	RS5194	2	0	1	inside
20231222_101	AQ3851	RS5194	2	0	1	inside
20231222_102	AQ3851	RS5194	2	0	1	inside
20231222_103	AQ3851	RS5194	2	0	1	inside
20231222_104	AQ3851	RS5194	2	0	1	inside
20231222_105	AQ3851	RS5194	2	0	1	inside
20231222_106	AQ3851	RS5194	2	0	1	inside
20231223_032	AQ3851	RS5194	2	0	1	inside
20231223_033	AQ3851	RS5194	2	0	1	inside
20231223_034	AQ3851	RS5194	2	0	1	inside
20231223_035	AQ3851	RS5194	2	0	1	inside
20231223_036	AQ3851	RS5194	2	0	1	inside
20231223_037	AQ3851	RS5194	2	0	1	inside
20231223_038	AQ3851	RS5194	2	0	1	inside
20231223_039	AQ3851	RS5194	2	0	1	inside
20231223_040	AQ3851	RS5194	2	0	1	inside
20231223_041	AQ3851	RS5194	2	0	1	inside
20231223_042	AQ3851	RS5194	2	0	1	inside
20231223_043	AQ3851	RS5194	2	0	1	inside
20231223_044	AQ3851	RS5194	2	0	1	inside
20231223_045	AQ3851	RS5194	2	0	1	inside
20231223_046	AQ3851	RS5194	2	0	1	inside
20231223_047	AQ3851	RS5194	2	0	1	inside
20231225_017	AQ3851	RS5194	2	0	1	inside
20231225_018	AQ3851	RS5194	2	1	0	outstretched
20231225_019	AQ3851	RS5194	2	1	0	outstretched
20231225_020	AQ3851	RS5194	2	0	1	inside
20231225_021	AQ3851	RS5194	2	0	1	inside
20231225_022	AQ3851	RS5194	2	1	0	outstretched
20231225_023	AQ3851	RS5194	2	1	0	outstretched
20231225_024	AQ3851	RS5194	2	0	1	inside
20231225_025	AQ3851	RS5194	2	0	1	inside
20231225_026	AQ3851	RS5194	2	0	1	inside
20231225_027	AQ3851	RS5194	2	0	1	inside
20231225_028	AQ3851	RS5194	2	0	1	inside
20231225_029	AQ3851	RS5194	2	0	1	inside
20231225_030	AQ3851	RS5194	2	0	1	inside
20231225_031	AQ3851	RS5194	2	0	1	inside
20240216_3_B1	AQ3851	RS5194	2	0	1	inside
20240216_3_B2	AQ3851	RS5194	2	0	1	inside
20240216_3_B3	AQ3851	RS5194	2	0	1	inside
20240216_3_B4	AQ3851	RS5194	2	0	1	inside
20240216_3_B5	AQ3851	RS5194	2	0	1	inside
20240216_3_C1	AQ3851	RS5194	2	0	1	inside
20240216_3_C2	AQ3851	RS5194	2	0	1	inside
20240216_3_C3	AQ3851	RS5194	2	0	1	inside
20240216_3_C4	AQ3851	RS5194	2	0	1	inside
20240216_3_C5	AQ3851	RS5194	2	0	1	inside
20240217_1_D1	AQ3851	RS5194	2	0	1	inside
20240217_1_D2	AQ3851	RS5194	2	1	0	outstretched
20240217_1_D3	AQ3851	RS5194	2	0	1	inside
20240217_1_D5	AQ3851	RS5194	2	0	1	inside
20240217_1_D6	AQ3851	RS5194	2	0	1	inside
20240217_1_E1	AQ3851	RS5194	2	0	1	inside
20240217_1_E2	AQ3851	RS5194	2	0	1	inside
20240217_1_E3	AQ3851	RS5194	2	1	0	outstretched
20240217_1_E4	AQ3851	RS5194	2	0	1	inside
20240217_1_E5	AQ3851	RS5194	2	0	1	inside
20231222_091	AQ3851	RS5194	3	0	1	inside
20231222_092	AQ3851	RS5194	3	0	1	inside
20231222_093	AQ3851	RS5194	3	0	1	inside
20231222_094	AQ3851	RS5194	3	0	1	inside
20231222_095	AQ3851	RS5194	3	1	0	outstretched
20231222_096	AQ3851	RS5194	3	1	0	outstretched
20231222_097	AQ3851	RS5194	3	1	0	outstretched
20231222_098	AQ3851	RS5194	3	0	1	inside
20231222_099	AQ3851	RS5194	3	0	1	inside
20231222_100	AQ3851	RS5194	3	0	1	inside
20231222_101	AQ3851	RS5194	3	0	1	inside
20231222_102	AQ3851	RS5194	3	0	1	inside
20231222_103	AQ3851	RS5194	3	1	0	outstretched
20231222_104	AQ3851	RS5194	3	0	1	inside
20231222_105	AQ3851	RS5194	3	1	0	outstretched
20231222_106	AQ3851	RS5194	3	1	0	outstretched
20231223_032	AQ3851	RS5194	3	1	0	outstretched
20231223_033	AQ3851	RS5194	3	0	1	inside
20231223_034	AQ3851	RS5194	3	0	1	inside
20231223_035	AQ3851	RS5194	3	0	1	inside
20231223_036	AQ3851	RS5194	3	0	1	inside
20231223_037	AQ3851	RS5194	3	0	1	inside
20231223_038	AQ3851	RS5194	3	0	1	inside
20231223_039	AQ3851	RS5194	3	0	1	inside
20231223_040	AQ3851	RS5194	3	0	1	inside
20231223_041	AQ3851	RS5194	3	0	1	inside
20231223_042	AQ3851	RS5194	3	0	1	inside
20231223_043	AQ3851	RS5194	3	0	1	inside
20231223_044	AQ3851	RS5194	3	0	1	inside
20231223_045	AQ3851	RS5194	3	0	1	inside
20231223_046	AQ3851	RS5194	3	0	1	inside
20231223_047	AQ3851	RS5194	3	0	1	inside
20231225_017	AQ3851	RS5194	3	0	1	inside
20231225_018	AQ3851	RS5194	3	0	1	inside
20231225_019	AQ3851	RS5194	3	0	1	inside
20231225_020	AQ3851	RS5194	3	0	1	inside
20231225_021	AQ3851	RS5194	3	1	0	outstretched
20231225_022	AQ3851	RS5194	3	0	1	inside
20231225_023	AQ3851	RS5194	3	0	1	inside
20231225_024	AQ3851	RS5194	3	1	0	outstretched
20231225_025	AQ3851	RS5194	3	1	0	outstretched
20231225_026	AQ3851	RS5194	3	1	0	outstretched
20231225_027	AQ3851	RS5194	3	1	0	outstretched
20231225_028	AQ3851	RS5194	3	1	0	outstretched
20231225_029	AQ3851	RS5194	3	0	1	inside
20231225_030	AQ3851	RS5194	3	0	1	inside
20231225_031	AQ3851	RS5194	3	1	0	outstretched
20240216_3_B1	AQ3851	RS5194	3	0	1	inside
20240216_3_B2	AQ3851	RS5194	3	1	0	outstretched
20240216_3_B3	AQ3851	RS5194	3	0	1	inside
20240216_3_B4	AQ3851	RS5194	3	0	1	inside
20240216_3_B5	AQ3851	RS5194	3	0	1	inside
20240216_3_C1	AQ3851	RS5194	3	0	1	inside
20240216_3_C2	AQ3851	RS5194	3	0	1	inside
20240216_3_C3	AQ3851	RS5194	3	0	1	inside
20240216_3_C4	AQ3851	RS5194	3	1	0	outstretched
20240216_3_C5	AQ3851	RS5194	3	0	1	inside
20240217_1_D1	AQ3851	RS5194	3	0	1	inside
20240217_1_D2	AQ3851	RS5194	3	1	0	outstretched
20240217_1_D3	AQ3851	RS5194	3	0	0	dead
20240217_1_D5	AQ3851	RS5194	3	0	1	inside
20240217_1_D6	AQ3851	RS5194	3	0	1	inside
20240217_1_E1	AQ3851	RS5194	3	0	1	inside
20240217_1_E2	AQ3851	RS5194	3	0	1	inside
20240217_1_E3	AQ3851	RS5194	3	1	0	outstretched
20240217_1_E4	AQ3851	RS5194	3	1	0	outstretched
20240217_1_E5	AQ3851	RS5194	3	0	1	inside
20231222_091	AQ3851	RS5194	4	0	1	inside
20231222_092	AQ3851	RS5194	4	0	1	inside
20231222_093	AQ3851	RS5194	4	1	0	outstretched
20231222_094	AQ3851	RS5194	4	1	0	outstretched
20231222_095	AQ3851	RS5194	4	1	0	outstretched
20231222_096	AQ3851	RS5194	4	0	1	inside
20231222_097	AQ3851	RS5194	4	0	1	inside
20231222_098	AQ3851	RS5194	4	0	1	inside
20231222_099	AQ3851	RS5194	4	0	1	inside
20231222_100	AQ3851	RS5194	4	0	1	inside
20231222_101	AQ3851	RS5194	4	0	1	inside
20231222_102	AQ3851	RS5194	4	0	1	inside
20231222_103	AQ3851	RS5194	4	0	1	inside
20231222_104	AQ3851	RS5194	4	0	1	inside
20231222_105	AQ3851	RS5194	4	1	0	outstretched
20231222_106	AQ3851	RS5194	4	0	1	inside
20231223_032	AQ3851	RS5194	4	1	0	outstretched
20231223_033	AQ3851	RS5194	4	0	1	inside
20231223_034	AQ3851	RS5194	4	1	0	outstretched
20231223_035	AQ3851	RS5194	4	1	0	outstretched
20231223_036	AQ3851	RS5194	4	0	1	inside
20231223_037	AQ3851	RS5194	4	1	0	outstretched
20231223_038	AQ3851	RS5194	4	1	0	outstretched
20231223_039	AQ3851	RS5194	4	0	1	inside
20231223_040	AQ3851	RS5194	4	0	1	inside
20231223_041	AQ3851	RS5194	4	0	1	inside
20231223_042	AQ3851	RS5194	4	0	1	inside
20231223_043	AQ3851	RS5194	4	1	0	outstretched
20231223_044	AQ3851	RS5194	4	0	1	inside
20231223_045	AQ3851	RS5194	4	1	0	outstretched
20231223_046	AQ3851	RS5194	4	1	0	outstretched
20231223_047	AQ3851	RS5194	4	0	1	inside
20231225_017	AQ3851	RS5194	4	0	1	inside
20231225_018	AQ3851	RS5194	4	1	0	outstretched
20231225_019	AQ3851	RS5194	4	1	0	outstretched
20231225_020	AQ3851	RS5194	4	0	1	inside
20231225_021	AQ3851	RS5194	4	1	0	outstretched
20231225_022	AQ3851	RS5194	4	0	1	inside
20231225_023	AQ3851	RS5194	4	0	1	inside
20231225_024	AQ3851	RS5194	4	0	1	inside
20231225_025	AQ3851	RS5194	4	1	0	outstretched
20231225_026	AQ3851	RS5194	4	0	1	inside
20231225_027	AQ3851	RS5194	4	1	0	outstretched
20231225_028	AQ3851	RS5194	4	0	1	inside
20231225_029	AQ3851	RS5194	4	0	1	inside
20231225_030	AQ3851	RS5194	4	1	0	outstretched
20231225_031	AQ3851	RS5194	4	0	1	inside
20240216_3_B1	AQ3851	RS5194	4	1	0	outstretched
20240216_3_B2	AQ3851	RS5194	4	1	0	outstretched
20240216_3_B3	AQ3851	RS5194	4	1	0	outstretched
20240216_3_B4	AQ3851	RS5194	4	0	1	inside
20240216_3_B5	AQ3851	RS5194	4	0	1	inside
20240216_3_C1	AQ3851	RS5194	4	0	1	inside
20240216_3_C2	AQ3851	RS5194	4	0	1	inside
20240216_3_C3	AQ3851	RS5194	4	0	1	inside
20240216_3_C4	AQ3851	RS5194	4	1	0	outstretched
20240216_3_C5	AQ3851	RS5194	4	0	1	inside
20240217_1_D1	AQ3851	RS5194	4	0	1	inside
20240217_1_D2	AQ3851	RS5194	4	1	0	outstretched
20240217_1_D3	AQ3851	RS5194	4	0	0	dead
20240217_1_D5	AQ3851	RS5194	4	1	0	outstretched
20240217_1_D6	AQ3851	RS5194	4	0	1	inside
20240217_1_E1	AQ3851	RS5194	4	0	1	inside
20240217_1_E2	AQ3851	RS5194	4	0	1	inside
20240217_1_E3	AQ3851	RS5194	4	1	0	outstretched
20240217_1_E4	AQ3851	RS5194	4	1	0	outstretched
20240217_1_E5	AQ3851	RS5194	4	0	1	inside
20231222_091	AQ3851	RS5194	5	1	0	outstretched
20231222_092	AQ3851	RS5194	5	0	1	inside
20231222_093	AQ3851	RS5194	5	1	0	outstretched
20231222_094	AQ3851	RS5194	5	1	0	outstretched
20231222_095	AQ3851	RS5194	5	1	0	outstretched
20231222_096	AQ3851	RS5194	5	1	0	outstretched
20231222_097	AQ3851	RS5194	5	0	1	inside
20231222_098	AQ3851	RS5194	5	1	0	outstretched
20231222_099	AQ3851	RS5194	5	1	0	outstretched
20231222_100	AQ3851	RS5194	5	1	0	outstretched
20231222_101	AQ3851	RS5194	5	0	1	inside
20231222_102	AQ3851	RS5194	5	1	0	outstretched
20231222_103	AQ3851	RS5194	5	0	1	inside
20231222_104	AQ3851	RS5194	5	0	1	inside
20231222_105	AQ3851	RS5194	5	1	0	outstretched
20231222_106	AQ3851	RS5194	5	1	0	outstretched
20231223_032	AQ3851	RS5194	5	1	0	outstretched
20231223_033	AQ3851	RS5194	5	0	1	inside
20231223_034	AQ3851	RS5194	5	0	1	inside
20231223_035	AQ3851	RS5194	5	0	1	inside
20231223_036	AQ3851	RS5194	5	0	1	inside
20231223_037	AQ3851	RS5194	5	1	0	outstretched
20231223_038	AQ3851	RS5194	5	1	0	outstretched
20231223_039	AQ3851	RS5194	5	1	0	outstretched
20231223_040	AQ3851	RS5194	5	1	0	outstretched
20231223_041	AQ3851	RS5194	5	0	1	inside
20231223_042	AQ3851	RS5194	5	1	0	outstretched
20231223_043	AQ3851	RS5194	5	0	1	inside
20231223_044	AQ3851	RS5194	5	1	0	outstretched
20231223_045	AQ3851	RS5194	5	0	1	inside
20231223_046	AQ3851	RS5194	5	0	1	inside
20231223_047	AQ3851	RS5194	5	1	0	outstretched
20231225_017	AQ3851	RS5194	5	0	1	inside
20231225_018	AQ3851	RS5194	5	1	0	outstretched
20231225_019	AQ3851	RS5194	5	1	0	outstretched
20231225_020	AQ3851	RS5194	5	0	1	inside
20231225_021	AQ3851	RS5194	5	1	0	outstretched
20231225_022	AQ3851	RS5194	5	1	0	outstretched
20231225_023	AQ3851	RS5194	5	1	0	outstretched
20231225_024	AQ3851	RS5194	5	1	0	outstretched
20231225_025	AQ3851	RS5194	5	1	0	outstretched
20231225_026	AQ3851	RS5194	5	1	0	outstretched
20231225_027	AQ3851	RS5194	5	1	0	outstretched
20231225_028	AQ3851	RS5194	5	1	0	outstretched
20231225_029	AQ3851	RS5194	5	1	0	outstretched
20231225_030	AQ3851	RS5194	5	1	0	outstretched
20231225_031	AQ3851	RS5194	5	0	1	inside
20240216_3_B1	AQ3851	RS5194	5	1	0	outstretched
20240216_3_B2	AQ3851	RS5194	5	1	0	outstretched
20240216_3_B3	AQ3851	RS5194	5	0	1	inside
20240216_3_B4	AQ3851	RS5194	5	0	1	inside
20240216_3_B5	AQ3851	RS5194	5	1	0	outstretched
20240216_3_C1	AQ3851	RS5194	5	1	0	outstretched
20240216_3_C2	AQ3851	RS5194	5	1	0	outstretched
20240216_3_C3	AQ3851	RS5194	5	1	0	outstretched
20240216_3_C4	AQ3851	RS5194	5	1	0	outstretched
20240216_3_C5	AQ3851	RS5194	5	1	0	outstretched
20240217_1_D1	AQ3851	RS5194	5	0	1	inside
20240217_1_D2	AQ3851	RS5194	5	1	0	outstretched
20240217_1_D3	AQ3851	RS5194	5	0	0	dead
20240217_1_D5	AQ3851	RS5194	5	1	0	outstretched
20240217_1_D6	AQ3851	RS5194	5	0	1	inside
20240217_1_E1	AQ3851	RS5194	5	0	1	inside
20240217_1_E2	AQ3851	RS5194	5	0	1	inside
20240217_1_E3	AQ3851	RS5194	5	1	0	outstretched
20240217_1_E4	AQ3851	RS5194	5	1	0	outstretched
20240217_1_E5	AQ3851	RS5194	5	1	0	outstretched
20231222_091	AQ3851	RS5194	6	1	0	outstretched
20231222_092	AQ3851	RS5194	6	0	1	inside
20231222_093	AQ3851	RS5194	6	1	0	outstretched
20231222_094	AQ3851	RS5194	6	1	0	outstretched
20231222_095	AQ3851	RS5194	6	0	1	inside
20231222_096	AQ3851	RS5194	6	0	1	inside
20231222_097	AQ3851	RS5194	6	0	1	inside
20231222_098	AQ3851	RS5194	6	1	0	outstretched
20231222_099	AQ3851	RS5194	6	0	1	inside
20231222_100	AQ3851	RS5194	6	0	1	inside
20231222_101	AQ3851	RS5194	6	1	0	outstretched
20231222_102	AQ3851	RS5194	6	1	0	outstretched
20231222_103	AQ3851	RS5194	6	1	0	outstretched
20231222_104	AQ3851	RS5194	6	0	1	inside
20231222_105	AQ3851	RS5194	6	0	1	inside
20231222_106	AQ3851	RS5194	6	1	0	outstretched
20231223_032	AQ3851	RS5194	6	1	0	outstretched
20231223_033	AQ3851	RS5194	6	0	1	inside
20231223_034	AQ3851	RS5194	6	0	1	inside
20231223_035	AQ3851	RS5194	6	1	0	outstretched
20231223_036	AQ3851	RS5194	6	1	0	outstretched
20231223_037	AQ3851	RS5194	6	0	1	inside
20231223_038	AQ3851	RS5194	6	1	0	outstretched
20231223_039	AQ3851	RS5194	6	1	0	outstretched
20231223_040	AQ3851	RS5194	6	1	0	outstretched
20231223_041	AQ3851	RS5194	6	0	1	inside
20231223_042	AQ3851	RS5194	6	1	0	outstretched
20231223_043	AQ3851	RS5194	6	0	1	inside
20231223_044	AQ3851	RS5194	6	1	0	outstretched
20231223_045	AQ3851	RS5194	6	1	0	outstretched
20231223_046	AQ3851	RS5194	6	1	0	outstretched
20231223_047	AQ3851	RS5194	6	1	0	outstretched
20231225_017	AQ3851	RS5194	6	0	1	inside
20231225_018	AQ3851	RS5194	6	1	0	outstretched
20231225_019	AQ3851	RS5194	6	1	0	outstretched
20231225_020	AQ3851	RS5194	6	0	1	inside
20231225_021	AQ3851	RS5194	6	1	0	outstretched
20231225_022	AQ3851	RS5194	6	0	1	inside
20231225_023	AQ3851	RS5194	6	1	0	outstretched
20231225_024	AQ3851	RS5194	6	1	0	outstretched
20231225_025	AQ3851	RS5194	6	1	0	outstretched
20231225_026	AQ3851	RS5194	6	1	0	outstretched
20231225_027	AQ3851	RS5194	6	1	0	outstretched
20231225_028	AQ3851	RS5194	6	1	0	outstretched
20231225_029	AQ3851	RS5194	6	1	0	outstretched
20231225_030	AQ3851	RS5194	6	1	0	outstretched
20231225_031	AQ3851	RS5194	6	1	0	outstretched
20240216_3_B1	AQ3851	RS5194	6	1	0	outstretched
20240216_3_B2	AQ3851	RS5194	6	0	1	inside
20240216_3_B3	AQ3851	RS5194	6	0	1	inside
20240216_3_B4	AQ3851	RS5194	6	1	0	outstretched
20240216_3_B5	AQ3851	RS5194	6	1	0	outstretched
20240216_3_C1	AQ3851	RS5194	6	0	1	inside
20240216_3_C2	AQ3851	RS5194	6	0	1	inside
20240216_3_C3	AQ3851	RS5194	6	0	1	inside
20240216_3_C4	AQ3851	RS5194	6	1	0	outstretched
20240216_3_C5	AQ3851	RS5194	6	1	0	outstretched
20240217_1_D1	AQ3851	RS5194	6	0	1	inside
20240217_1_D2	AQ3851	RS5194	6	1	0	outstretched
20240217_1_D3	AQ3851	RS5194	6	0	0	dead
20240217_1_D5	AQ3851	RS5194	6	0	1	inside
20240217_1_D6	AQ3851	RS5194	6	0	1	inside
20240217_1_E1	AQ3851	RS5194	6	1	0	outstretched
20240217_1_E2	AQ3851	RS5194	6	1	0	outstretched
20240217_1_E3	AQ3851	RS5194	6	1	0	outstretched
20240217_1_E4	AQ3851	RS5194	6	1	0	outstretched
20240217_1_E5	AQ3851	RS5194	6	1	0	outstretched
20231222_059	AQ3853	RS5194	1	0	1	inside
20231222_060	AQ3853	RS5194	1	0	1	inside
20231222_061	AQ3853	RS5194	1	0	1	inside
20231222_062	AQ3853	RS5194	1	0	1	inside
20231222_063	AQ3853	RS5194	1	0	1	inside
20231222_064	AQ3853	RS5194	1	0	1	inside
20231222_065	AQ3853	RS5194	1	0	1	inside
20231222_066	AQ3853	RS5194	1	0	1	inside
20231222_067	AQ3853	RS5194	1	0	1	inside
20231222_068	AQ3853	RS5194	1	0	1	inside
20231222_069	AQ3853	RS5194	1	0	1	inside
20231222_070	AQ3853	RS5194	1	0	1	inside
20231222_071	AQ3853	RS5194	1	0	1	inside
20231222_072	AQ3853	RS5194	1	0	1	inside
20231222_073	AQ3853	RS5194	1	0	1	inside
20231222_074	AQ3853	RS5194	1	0	1	inside
20231223_094	AQ3853	RS5194	1	0	1	inside
20231223_095	AQ3853	RS5194	1	0	1	inside
20231223_096	AQ3853	RS5194	1	0	1	inside
20231223_097	AQ3853	RS5194	1	0	1	inside
20231223_098	AQ3853	RS5194	1	0	1	inside
20231223_099	AQ3853	RS5194	1	0	1	inside
20231223_100	AQ3853	RS5194	1	0	1	inside
20231223_101	AQ3853	RS5194	1	0	1	inside
20231223_102	AQ3853	RS5194	1	0	1	inside
20231223_103	AQ3853	RS5194	1	0	1	inside
20231223_104	AQ3853	RS5194	1	0	1	inside
20231223_105	AQ3853	RS5194	1	0	1	inside
20231223_106	AQ3853	RS5194	1	0	1	inside
20231223_107	AQ3853	RS5194	1	0	1	inside
20231223_108	AQ3853	RS5194	1	0	1	inside
20231223_109	AQ3853	RS5194	1	0	1	inside
20231225_093	AQ3853	RS5194	1	0	1	inside
20231225_094	AQ3853	RS5194	1	0	1	inside
20231225_095	AQ3853	RS5194	1	0	1	inside
20231225_096	AQ3853	RS5194	1	0	1	inside
20231225_097	AQ3853	RS5194	1	0	1	inside
20231225_098	AQ3853	RS5194	1	0	1	inside
20231225_099	AQ3853	RS5194	1	0	1	inside
20231225_100	AQ3853	RS5194	1	0	1	inside
20231225_101	AQ3853	RS5194	1	0	1	inside
20231225_102	AQ3853	RS5194	1	0	1	inside
20231225_103	AQ3853	RS5194	1	0	1	inside
20231225_104	AQ3853	RS5194	1	0	1	inside
20231225_105	AQ3853	RS5194	1	0	1	inside
20231225_106	AQ3853	RS5194	1	0	1	inside
20231225_107	AQ3853	RS5194	1	0	1	inside
20240216_3_D2	AQ3853	RS5194	1	0	1	inside
20240216_3_D3	AQ3853	RS5194	1	0	1	inside
20240216_3_D5	AQ3853	RS5194	1	0	1	inside
20240216_3_E1	AQ3853	RS5194	1	0	1	inside
20240216_3_E2	AQ3853	RS5194	1	0	1	inside
20240216_3_E3	AQ3853	RS5194	1	0	1	inside
20240216_3_E5	AQ3853	RS5194	1	0	1	inside
20240216_3_E6	AQ3853	RS5194	1	1	0	outstretched
20240217_1_A3	AQ3853	RS5194	1	0	1	inside
20240217_1_B3	AQ3853	RS5194	1	0	1	inside
20240217_1_B4	AQ3853	RS5194	1	0	1	inside
20240217_1_B6	AQ3853	RS5194	1	0	1	inside
20240217_1_C1	AQ3853	RS5194	1	0	1	inside
20240217_1_C2	AQ3853	RS5194	1	0	1	inside
20240217_1_C3	AQ3853	RS5194	1	0	1	inside
20240217_1_C4	AQ3853	RS5194	1	0	1	inside
20240217_1_C5	AQ3853	RS5194	1	0	1	inside
20231222_059	AQ3853	RS5194	2	0	1	inside
20231222_060	AQ3853	RS5194	2	0	1	inside
20231222_061	AQ3853	RS5194	2	0	1	inside
20231222_062	AQ3853	RS5194	2	0	1	inside
20231222_063	AQ3853	RS5194	2	0	1	inside
20231222_064	AQ3853	RS5194	2	0	1	inside
20231222_065	AQ3853	RS5194	2	0	1	inside
20231222_066	AQ3853	RS5194	2	0	1	inside
20231222_067	AQ3853	RS5194	2	0	1	inside
20231222_068	AQ3853	RS5194	2	0	1	inside
20231222_069	AQ3853	RS5194	2	0	1	inside
20231222_070	AQ3853	RS5194	2	0	1	inside
20231222_071	AQ3853	RS5194	2	0	1	inside
20231222_072	AQ3853	RS5194	2	0	1	inside
20231222_073	AQ3853	RS5194	2	0	1	inside
20231222_074	AQ3853	RS5194	2	0	1	inside
20231223_094	AQ3853	RS5194	2	0	1	inside
20231223_095	AQ3853	RS5194	2	0	1	inside
20231223_096	AQ3853	RS5194	2	0	1	inside
20231223_097	AQ3853	RS5194	2	0	1	inside
20231223_098	AQ3853	RS5194	2	0	1	inside
20231223_099	AQ3853	RS5194	2	0	1	inside
20231223_100	AQ3853	RS5194	2	0	1	inside
20231223_101	AQ3853	RS5194	2	0	1	inside
20231223_102	AQ3853	RS5194	2	0	1	inside
20231223_103	AQ3853	RS5194	2	0	1	inside
20231223_104	AQ3853	RS5194	2	0	1	inside
20231223_105	AQ3853	RS5194	2	0	1	inside
20231223_106	AQ3853	RS5194	2	0	1	inside
20231223_107	AQ3853	RS5194	2	0	1	inside
20231223_108	AQ3853	RS5194	2	0	1	inside
20231223_109	AQ3853	RS5194	2	0	1	inside
20231225_093	AQ3853	RS5194	2	0	1	inside
20231225_094	AQ3853	RS5194	2	1	0	outstretched
20231225_095	AQ3853	RS5194	2	0	1	inside
20231225_096	AQ3853	RS5194	2	0	1	inside
20231225_097	AQ3853	RS5194	2	0	1	inside
20231225_098	AQ3853	RS5194	2	0	1	inside
20231225_099	AQ3853	RS5194	2	0	1	inside
20231225_100	AQ3853	RS5194	2	0	1	inside
20231225_101	AQ3853	RS5194	2	0	1	inside
20231225_102	AQ3853	RS5194	2	1	0	outstretched
20231225_103	AQ3853	RS5194	2	0	1	inside
20231225_104	AQ3853	RS5194	2	0	1	inside
20231225_105	AQ3853	RS5194	2	0	1	inside
20231225_106	AQ3853	RS5194	2	0	1	inside
20231225_107	AQ3853	RS5194	2	0	1	inside
20240216_3_D2	AQ3853	RS5194	2	0	1	inside
20240216_3_D3	AQ3853	RS5194	2	0	1	inside
20240216_3_D5	AQ3853	RS5194	2	0	1	inside
20240216_3_E1	AQ3853	RS5194	2	0	1	inside
20240216_3_E2	AQ3853	RS5194	2	0	1	inside
20240216_3_E3	AQ3853	RS5194	2	0	1	inside
20240216_3_E5	AQ3853	RS5194	2	0	1	inside
20240216_3_E6	AQ3853	RS5194	2	0	1	inside
20240217_1_A3	AQ3853	RS5194	2	0	1	inside
20240217_1_B3	AQ3853	RS5194	2	1	0	outstretched
20240217_1_B4	AQ3853	RS5194	2	0	1	inside
20240217_1_B6	AQ3853	RS5194	2	0	1	inside
20240217_1_C1	AQ3853	RS5194	2	1	0	outstretched
20240217_1_C2	AQ3853	RS5194	2	0	1	inside
20240217_1_C3	AQ3853	RS5194	2	0	1	inside
20240217_1_C4	AQ3853	RS5194	2	0	1	inside
20240217_1_C5	AQ3853	RS5194	2	0	1	inside
20231222_059	AQ3853	RS5194	3	0	1	inside
20231222_060	AQ3853	RS5194	3	0	1	inside
20231222_061	AQ3853	RS5194	3	0	1	inside
20231222_062	AQ3853	RS5194	3	0	1	inside
20231222_063	AQ3853	RS5194	3	0	1	inside
20231222_064	AQ3853	RS5194	3	0	1	inside
20231222_065	AQ3853	RS5194	3	0	1	inside
20231222_066	AQ3853	RS5194	3	0	1	inside
20231222_067	AQ3853	RS5194	3	0	1	inside
20231222_068	AQ3853	RS5194	3	0	1	inside
20231222_069	AQ3853	RS5194	3	0	1	inside
20231222_070	AQ3853	RS5194	3	0	1	inside
20231222_071	AQ3853	RS5194	3	0	1	inside
20231222_072	AQ3853	RS5194	3	0	1	inside
20231222_073	AQ3853	RS5194	3	0	1	inside
20231222_074	AQ3853	RS5194	3	0	1	inside
20231223_094	AQ3853	RS5194	3	0	1	inside
20231223_095	AQ3853	RS5194	3	0	1	inside
20231223_096	AQ3853	RS5194	3	0	1	inside
20231223_097	AQ3853	RS5194	3	0	1	inside
20231223_098	AQ3853	RS5194	3	0	1	inside
20231223_099	AQ3853	RS5194	3	0	1	inside
20231223_100	AQ3853	RS5194	3	0	1	inside
20231223_101	AQ3853	RS5194	3	0	1	inside
20231223_102	AQ3853	RS5194	3	0	1	inside
20231223_103	AQ3853	RS5194	3	0	1	inside
20231223_104	AQ3853	RS5194	3	0	1	inside
20231223_105	AQ3853	RS5194	3	0	1	inside
20231223_106	AQ3853	RS5194	3	0	1	inside
20231223_107	AQ3853	RS5194	3	0	1	inside
20231223_108	AQ3853	RS5194	3	0	1	inside
20231223_109	AQ3853	RS5194	3	0	1	inside
20231225_093	AQ3853	RS5194	3	0	1	inside
20231225_094	AQ3853	RS5194	3	1	0	outstretched
20231225_095	AQ3853	RS5194	3	0	1	inside
20231225_096	AQ3853	RS5194	3	0	1	inside
20231225_097	AQ3853	RS5194	3	1	0	outstretched
20231225_098	AQ3853	RS5194	3	0	1	inside
20231225_099	AQ3853	RS5194	3	0	1	inside
20231225_100	AQ3853	RS5194	3	0	1	inside
20231225_101	AQ3853	RS5194	3	0	1	inside
20231225_102	AQ3853	RS5194	3	0	1	inside
20231225_103	AQ3853	RS5194	3	0	1	inside
20231225_104	AQ3853	RS5194	3	0	1	inside
20231225_105	AQ3853	RS5194	3	0	1	inside
20231225_106	AQ3853	RS5194	3	0	1	inside
20231225_107	AQ3853	RS5194	3	0	1	inside
20240216_3_D2	AQ3853	RS5194	3	0	1	inside
20240216_3_D3	AQ3853	RS5194	3	0	1	inside
20240216_3_D5	AQ3853	RS5194	3	0	1	inside
20240216_3_E1	AQ3853	RS5194	3	0	1	inside
20240216_3_E2	AQ3853	RS5194	3	1	0	outstretched
20240216_3_E3	AQ3853	RS5194	3	0	1	inside
20240216_3_E5	AQ3853	RS5194	3	0	1	inside
20240216_3_E6	AQ3853	RS5194	3	0	1	inside
20240217_1_A3	AQ3853	RS5194	3	0	1	inside
20240217_1_B3	AQ3853	RS5194	3	1	0	outstretched
20240217_1_B4	AQ3853	RS5194	3	0	1	inside
20240217_1_B6	AQ3853	RS5194	3	0	1	inside
20240217_1_C1	AQ3853	RS5194	3	1	0	outstretched
20240217_1_C2	AQ3853	RS5194	3	0	1	inside
20240217_1_C3	AQ3853	RS5194	3	1	0	outstretched
20240217_1_C4	AQ3853	RS5194	3	0	1	inside
20240217_1_C5	AQ3853	RS5194	3	1	0	outstretched
20231222_059	AQ3853	RS5194	4	1	0	outstretched
20231222_060	AQ3853	RS5194	4	0	1	inside
20231222_061	AQ3853	RS5194	4	1	0	outstretched
20231222_062	AQ3853	RS5194	4	1	0	outstretched
20231222_063	AQ3853	RS5194	4	0	1	inside
20231222_064	AQ3853	RS5194	4	0	1	inside
20231222_065	AQ3853	RS5194	4	0	1	inside
20231222_066	AQ3853	RS5194	4	0	1	inside
20231222_067	AQ3853	RS5194	4	0	1	inside
20231222_068	AQ3853	RS5194	4	1	0	outstretched
20231222_069	AQ3853	RS5194	4	0	1	inside
20231222_070	AQ3853	RS5194	4	0	1	inside
20231222_071	AQ3853	RS5194	4	1	0	outstretched
20231222_072	AQ3853	RS5194	4	1	0	outstretched
20231222_073	AQ3853	RS5194	4	1	0	outstretched
20231222_074	AQ3853	RS5194	4	1	0	outstretched
20231223_094	AQ3853	RS5194	4	0	1	inside
20231223_095	AQ3853	RS5194	4	0	1	inside
20231223_096	AQ3853	RS5194	4	0	1	inside
20231223_097	AQ3853	RS5194	4	0	1	inside
20231223_098	AQ3853	RS5194	4	0	1	inside
20231223_099	AQ3853	RS5194	4	0	1	inside
20231223_100	AQ3853	RS5194	4	0	1	inside
20231223_101	AQ3853	RS5194	4	0	1	inside
20231223_102	AQ3853	RS5194	4	0	1	inside
20231223_103	AQ3853	RS5194	4	0	1	inside
20231223_104	AQ3853	RS5194	4	0	1	inside
20231223_105	AQ3853	RS5194	4	0	1	inside
20231223_106	AQ3853	RS5194	4	0	1	inside
20231223_107	AQ3853	RS5194	4	0	1	inside
20231223_108	AQ3853	RS5194	4	0	1	inside
20231223_109	AQ3853	RS5194	4	1	0	outstretched
20231225_093	AQ3853	RS5194	4	1	0	outstretched
20231225_094	AQ3853	RS5194	4	0	1	inside
20231225_095	AQ3853	RS5194	4	0	1	inside
20231225_096	AQ3853	RS5194	4	0	1	inside
20231225_097	AQ3853	RS5194	4	1	0	outstretched
20231225_098	AQ3853	RS5194	4	0	1	inside
20231225_099	AQ3853	RS5194	4	1	0	outstretched
20231225_100	AQ3853	RS5194	4	1	0	outstretched
20231225_101	AQ3853	RS5194	4	1	0	outstretched
20231225_102	AQ3853	RS5194	4	1	0	outstretched
20231225_103	AQ3853	RS5194	4	0	1	inside
20231225_104	AQ3853	RS5194	4	0	1	inside
20231225_105	AQ3853	RS5194	4	0	1	inside
20231225_106	AQ3853	RS5194	4	0	1	inside
20231225_107	AQ3853	RS5194	4	1	0	outstretched
20240216_3_D2	AQ3853	RS5194	4	0	1	inside
20240216_3_D3	AQ3853	RS5194	4	1	0	outstretched
20240216_3_D5	AQ3853	RS5194	4	0	1	inside
20240216_3_E1	AQ3853	RS5194	4	0	1	inside
20240216_3_E2	AQ3853	RS5194	4	1	0	outstretched
20240216_3_E3	AQ3853	RS5194	4	0	1	inside
20240216_3_E5	AQ3853	RS5194	4	0	1	inside
20240216_3_E6	AQ3853	RS5194	4	0	1	inside
20240217_1_A3	AQ3853	RS5194	4	1	0	outstretched
20240217_1_B3	AQ3853	RS5194	4	1	0	outstretched
20240217_1_B4	AQ3853	RS5194	4	0	1	inside
20240217_1_B6	AQ3853	RS5194	4	1	0	outstretched
20240217_1_C1	AQ3853	RS5194	4	1	0	outstretched
20240217_1_C2	AQ3853	RS5194	4	1	0	outstretched
20240217_1_C3	AQ3853	RS5194	4	1	0	outstretched
20240217_1_C4	AQ3853	RS5194	4	1	0	outstretched
20240217_1_C5	AQ3853	RS5194	4	1	0	outstretched
20231222_059	AQ3853	RS5194	5	0	1	inside
20231222_060	AQ3853	RS5194	5	0	1	inside
20231222_061	AQ3853	RS5194	5	0	1	inside
20231222_062	AQ3853	RS5194	5	0	1	inside
20231222_063	AQ3853	RS5194	5	0	1	inside
20231222_064	AQ3853	RS5194	5	0	1	inside
20231222_065	AQ3853	RS5194	5	0	1	inside
20231222_066	AQ3853	RS5194	5	0	1	inside
20231222_067	AQ3853	RS5194	5	1	0	outstretched
20231222_068	AQ3853	RS5194	5	1	0	outstretched
20231222_069	AQ3853	RS5194	5	0	1	inside
20231222_070	AQ3853	RS5194	5	1	0	outstretched
20231222_071	AQ3853	RS5194	5	0	1	inside
20231222_072	AQ3853	RS5194	5	1	0	outstretched
20231222_073	AQ3853	RS5194	5	1	0	outstretched
20231222_074	AQ3853	RS5194	5	1	0	outstretched
20231223_094	AQ3853	RS5194	5	1	0	outstretched
20231223_095	AQ3853	RS5194	5	0	1	inside
20231223_096	AQ3853	RS5194	5	1	0	outstretched
20231223_097	AQ3853	RS5194	5	0	1	inside
20231223_098	AQ3853	RS5194	5	0	1	inside
20231223_099	AQ3853	RS5194	5	0	1	inside
20231223_100	AQ3853	RS5194	5	0	1	inside
20231223_101	AQ3853	RS5194	5	1	0	outstretched
20231223_102	AQ3853	RS5194	5	0	1	inside
20231223_103	AQ3853	RS5194	5	0	1	inside
20231223_104	AQ3853	RS5194	5	1	0	outstretched
20231223_105	AQ3853	RS5194	5	1	0	outstretched
20231223_106	AQ3853	RS5194	5	1	0	outstretched
20231223_107	AQ3853	RS5194	5	0	1	inside
20231223_108	AQ3853	RS5194	5	0	1	inside
20231223_109	AQ3853	RS5194	5	0	1	inside
20231225_093	AQ3853	RS5194	5	1	0	outstretched
20231225_094	AQ3853	RS5194	5	1	0	outstretched
20231225_095	AQ3853	RS5194	5	0	1	inside
20231225_096	AQ3853	RS5194	5	0	1	inside
20231225_097	AQ3853	RS5194	5	1	0	outstretched
20231225_098	AQ3853	RS5194	5	1	0	outstretched
20231225_099	AQ3853	RS5194	5	1	0	outstretched
20231225_100	AQ3853	RS5194	5	1	0	outstretched
20231225_101	AQ3853	RS5194	5	1	0	outstretched
20231225_102	AQ3853	RS5194	5	1	0	outstretched
20231225_103	AQ3853	RS5194	5	0	1	inside
20231225_104	AQ3853	RS5194	5	0	1	inside
20231225_105	AQ3853	RS5194	5	0	1	inside
20231225_106	AQ3853	RS5194	5	0	1	inside
20231225_107	AQ3853	RS5194	5	1	0	outstretched
20240216_3_D2	AQ3853	RS5194	5	0	1	inside
20240216_3_D3	AQ3853	RS5194	5	0	1	inside
20240216_3_D5	AQ3853	RS5194	5	1	0	outstretched
20240216_3_E1	AQ3853	RS5194	5	0	1	inside
20240216_3_E2	AQ3853	RS5194	5	1	0	outstretched
20240216_3_E3	AQ3853	RS5194	5	0	1	inside
20240216_3_E5	AQ3853	RS5194	5	1	0	outstretched
20240216_3_E6	AQ3853	RS5194	5	0	1	inside
20240217_1_A3	AQ3853	RS5194	5	1	0	outstretched
20240217_1_B3	AQ3853	RS5194	5	1	0	outstretched
20240217_1_B4	AQ3853	RS5194	5	0	1	inside
20240217_1_B6	AQ3853	RS5194	5	1	0	outstretched
20240217_1_C1	AQ3853	RS5194	5	1	0	outstretched
20240217_1_C2	AQ3853	RS5194	5	0	1	inside
20240217_1_C3	AQ3853	RS5194	5	0	1	inside
20240217_1_C4	AQ3853	RS5194	5	1	0	outstretched
20240217_1_C5	AQ3853	RS5194	5	1	0	outstretched
20231222_059	AQ3853	RS5194	6	0	1	inside
20231222_060	AQ3853	RS5194	6	0	1	inside
20231222_061	AQ3853	RS5194	6	1	0	outstretched
20231222_062	AQ3853	RS5194	6	0	1	inside
20231222_063	AQ3853	RS5194	6	0	1	inside
20231222_064	AQ3853	RS5194	6	1	0	outstretched
20231222_065	AQ3853	RS5194	6	1	0	outstretched
20231222_066	AQ3853	RS5194	6	0	1	inside
20231222_067	AQ3853	RS5194	6	0	1	inside
20231222_068	AQ3853	RS5194	6	1	0	outstretched
20231222_069	AQ3853	RS5194	6	0	1	inside
20231222_070	AQ3853	RS5194	6	1	0	outstretched
20231222_071	AQ3853	RS5194	6	0	1	inside
20231222_072	AQ3853	RS5194	6	0	1	inside
20231222_073	AQ3853	RS5194	6	0	1	inside
20231222_074	AQ3853	RS5194	6	0	1	inside
20231223_094	AQ3853	RS5194	6	0	1	inside
20231223_095	AQ3853	RS5194	6	0	1	inside
20231223_096	AQ3853	RS5194	6	0	1	inside
20231223_097	AQ3853	RS5194	6	1	0	outstretched
20231223_098	AQ3853	RS5194	6	0	1	inside
20231223_099	AQ3853	RS5194	6	1	0	outstretched
20231223_100	AQ3853	RS5194	6	0	1	inside
20231223_101	AQ3853	RS5194	6	0	1	inside
20231223_102	AQ3853	RS5194	6	0	1	inside
20231223_103	AQ3853	RS5194	6	0	1	inside
20231223_104	AQ3853	RS5194	6	1	0	outstretched
20231223_105	AQ3853	RS5194	6	0	1	inside
20231223_106	AQ3853	RS5194	6	0	1	inside
20231223_107	AQ3853	RS5194	6	0	1	inside
20231223_108	AQ3853	RS5194	6	0	1	inside
20231223_109	AQ3853	RS5194	6	0	1	inside
20231225_093	AQ3853	RS5194	6	0	1	inside
20231225_094	AQ3853	RS5194	6	1	0	outstretched
20231225_095	AQ3853	RS5194	6	0	1	inside
20231225_096	AQ3853	RS5194	6	0	1	inside
20231225_097	AQ3853	RS5194	6	1	0	outstretched
20231225_098	AQ3853	RS5194	6	1	0	outstretched
20231225_099	AQ3853	RS5194	6	1	0	outstretched
20231225_100	AQ3853	RS5194	6	1	0	outstretched
20231225_101	AQ3853	RS5194	6	1	0	outstretched
20231225_102	AQ3853	RS5194	6	1	0	outstretched
20231225_103	AQ3853	RS5194	6	1	0	outstretched
20231225_104	AQ3853	RS5194	6	1	0	outstretched
20231225_105	AQ3853	RS5194	6	1	0	outstretched
20231225_106	AQ3853	RS5194	6	1	0	outstretched
20231225_107	AQ3853	RS5194	6	1	0	outstretched
20240216_3_D2	AQ3853	RS5194	6	0	1	inside
20240216_3_D3	AQ3853	RS5194	6	0	1	inside
20240216_3_D5	AQ3853	RS5194	6	0	1	inside
20240216_3_E1	AQ3853	RS5194	6	0	1	inside
20240216_3_E2	AQ3853	RS5194	6	1	0	outstretched
20240216_3_E3	AQ3853	RS5194	6	0	1	inside
20240216_3_E5	AQ3853	RS5194	6	1	0	outstretched
20240216_3_E6	AQ3853	RS5194	6	1	0	outstretched
20240217_1_A3	AQ3853	RS5194	6	1	0	outstretched
20240217_1_B3	AQ3853	RS5194	6	1	0	outstretched
20240217_1_B4	AQ3853	RS5194	6	0	1	inside
20240217_1_B6	AQ3853	RS5194	6	0	1	inside
20240217_1_C1	AQ3853	RS5194	6	1	0	outstretched
20240217_1_C2	AQ3853	RS5194	6	0	1	inside
20240217_1_C3	AQ3853	RS5194	6	1	0	outstretched
20240217_1_C4	AQ3853	RS5194	6	0	1	inside
20240217_1_C5	AQ3853	RS5194	6	1	0	outstretched
20231222_107	IV820	RS5194	1	0	1	inside
20231222_108	IV820	RS5194	1	0	1	inside
20231222_109	IV820	RS5194	1	0	1	inside
20231222_110	IV820	RS5194	1	0	1	inside
20231222_111	IV820	RS5194	1	1	0	outstretched
20231222_112	IV820	RS5194	1	0	1	inside
20231222_113	IV820	RS5194	1	1	0	outstretched
20231222_114	IV820	RS5194	1	1	0	outstretched
20231222_115	IV820	RS5194	1	0	1	inside
20231222_116	IV820	RS5194	1	0	1	inside
20231222_117	IV820	RS5194	1	0	1	inside
20231222_118	IV820	RS5194	1	0	1	inside
20231222_119	IV820	RS5194	1	0	1	inside
20231222_120	IV820	RS5194	1	0	1	inside
20231222_121	IV820	RS5194	1	0	1	inside
20231222_122	IV820	RS5194	1	0	1	inside
20231223_001	IV820	RS5194	1	0	1	inside
20231223_002	IV820	RS5194	1	0	1	inside
20231223_003	IV820	RS5194	1	0	1	inside
20231223_004	IV820	RS5194	1	0	1	inside
20231223_005	IV820	RS5194	1	0	1	inside
20231223_006	IV820	RS5194	1	0	1	inside
20231223_007	IV820	RS5194	1	0	1	inside
20231223_008	IV820	RS5194	1	0	1	inside
20231223_009	IV820	RS5194	1	0	1	inside
20231223_010	IV820	RS5194	1	0	1	inside
20231223_011	IV820	RS5194	1	0	1	inside
20231223_012	IV820	RS5194	1	0	1	inside
20231223_013	IV820	RS5194	1	0	1	inside
20231223_014	IV820	RS5194	1	0	1	inside
20231223_015	IV820	RS5194	1	0	1	inside
20231223_016	IV820	RS5194	1	0	1	inside
20231225_032	IV820	RS5194	1	0	1	inside
20231225_033	IV820	RS5194	1	0	1	inside
20231225_034	IV820	RS5194	1	1	0	outstretched
20231225_035	IV820	RS5194	1	0	1	inside
20231225_036	IV820	RS5194	1	0	1	inside
20231225_037	IV820	RS5194	1	1	0	outstretched
20231225_038	IV820	RS5194	1	1	0	outstretched
20231225_039	IV820	RS5194	1	0	1	inside
20231225_040	IV820	RS5194	1	0	1	inside
20231225_041	IV820	RS5194	1	0	1	inside
20231225_042	IV820	RS5194	1	0	1	inside
20231225_043	IV820	RS5194	1	0	1	inside
20231225_044	IV820	RS5194	1	0	1	inside
20231225_045	IV820	RS5194	1	0	1	inside
20231225_046	IV820	RS5194	1	1	0	outstretched
20240216_2_D1	IV820	RS5194	1	0	1	inside
20240216_2_D2	IV820	RS5194	1	0	1	inside
20240216_2_D3	IV820	RS5194	1	0	1	inside
20240216_2_D4	IV820	RS5194	1	0	1	inside
20240216_2_D5	IV820	RS5194	1	0	1	inside
20240216_2_E1	IV820	RS5194	1	0	1	inside
20240216_2_E2	IV820	RS5194	1	0	1	inside
20240216_2_E3	IV820	RS5194	1	0	1	inside
20240216_2_E4	IV820	RS5194	1	0	1	inside
20240216_2_E5	IV820	RS5194	1	0	1	inside
20240217_2_A2	IV820	RS5194	1	0	1	inside
20240217_2_B1	IV820	RS5194	1	0	1	inside
20240217_2_B3	IV820	RS5194	1	0	1	inside
20240217_2_B4	IV820	RS5194	1	0	1	inside
20240217_2_B5	IV820	RS5194	1	1	0	outstretched
20240217_2_C1	IV820	RS5194	1	0	1	inside
20240217_2_C2	IV820	RS5194	1	1	0	outstretched
20240217_2_C3	IV820	RS5194	1	0	1	inside
20240217_2_C4	IV820	RS5194	1	0	1	inside
20240217_2_C5	IV820	RS5194	1	1	0	outstretched
20231222_107	IV820	RS5194	2	0	1	inside
20231222_108	IV820	RS5194	2	0	1	inside
20231222_109	IV820	RS5194	2	0	1	inside
20231222_110	IV820	RS5194	2	0	1	inside
20231222_111	IV820	RS5194	2	0	1	inside
20231222_112	IV820	RS5194	2	1	0	outstretched
20231222_113	IV820	RS5194	2	0	1	inside
20231222_114	IV820	RS5194	2	0	1	inside
20231222_115	IV820	RS5194	2	0	1	inside
20231222_116	IV820	RS5194	2	0	1	inside
20231222_117	IV820	RS5194	2	0	1	inside
20231222_118	IV820	RS5194	2	0	1	inside
20231222_119	IV820	RS5194	2	0	1	inside
20231222_120	IV820	RS5194	2	0	1	inside
20231222_121	IV820	RS5194	2	1	0	outstretched
20231222_122	IV820	RS5194	2	0	1	inside
20231223_001	IV820	RS5194	2	0	1	inside
20231223_002	IV820	RS5194	2	0	1	inside
20231223_003	IV820	RS5194	2	0	1	inside
20231223_004	IV820	RS5194	2	0	1	inside
20231223_005	IV820	RS5194	2	0	1	inside
20231223_006	IV820	RS5194	2	0	1	inside
20231223_007	IV820	RS5194	2	0	1	inside
20231223_008	IV820	RS5194	2	0	1	inside
20231223_009	IV820	RS5194	2	1	0	outstretched
20231223_010	IV820	RS5194	2	0	1	inside
20231223_011	IV820	RS5194	2	1	0	outstretched
20231223_012	IV820	RS5194	2	0	1	inside
20231223_013	IV820	RS5194	2	0	1	inside
20231223_014	IV820	RS5194	2	0	1	inside
20231223_015	IV820	RS5194	2	0	1	inside
20231223_016	IV820	RS5194	2	0	1	inside
20231225_032	IV820	RS5194	2	1	0	outstretched
20231225_033	IV820	RS5194	2	1	0	outstretched
20231225_034	IV820	RS5194	2	1	0	outstretched
20231225_035	IV820	RS5194	2	0	1	inside
20231225_036	IV820	RS5194	2	0	1	inside
20231225_037	IV820	RS5194	2	1	0	outstretched
20231225_038	IV820	RS5194	2	1	0	outstretched
20231225_039	IV820	RS5194	2	0	1	inside
20231225_040	IV820	RS5194	2	0	1	inside
20231225_041	IV820	RS5194	2	0	1	inside
20231225_042	IV820	RS5194	2	1	0	outstretched
20231225_043	IV820	RS5194	2	0	1	inside
20231225_044	IV820	RS5194	2	0	1	inside
20231225_045	IV820	RS5194	2	1	0	outstretched
20231225_046	IV820	RS5194	2	1	0	outstretched
20240216_2_D1	IV820	RS5194	2	0	1	inside
20240216_2_D2	IV820	RS5194	2	0	1	inside
20240216_2_D3	IV820	RS5194	2	0	1	inside
20240216_2_D4	IV820	RS5194	2	0	1	inside
20240216_2_D5	IV820	RS5194	2	0	1	inside
20240216_2_E1	IV820	RS5194	2	0	1	inside
20240216_2_E2	IV820	RS5194	2	0	1	inside
20240216_2_E3	IV820	RS5194	2	0	1	inside
20240216_2_E4	IV820	RS5194	2	0	1	inside
20240216_2_E5	IV820	RS5194	2	1	0	outstretched
20240217_2_A2	IV820	RS5194	2	0	1	inside
20240217_2_B1	IV820	RS5194	2	0	1	inside
20240217_2_B3	IV820	RS5194	2	0	1	inside
20240217_2_B4	IV820	RS5194	2	0	1	inside
20240217_2_B5	IV820	RS5194	2	1	0	outstretched
20240217_2_C1	IV820	RS5194	2	0	1	inside
20240217_2_C2	IV820	RS5194	2	1	0	outstretched
20240217_2_C3	IV820	RS5194	2	0	1	inside
20240217_2_C4	IV820	RS5194	2	0	1	inside
20240217_2_C5	IV820	RS5194	2	0	1	inside
20231222_107	IV820	RS5194	3	0	1	inside
20231222_108	IV820	RS5194	3	1	0	outstretched
20231222_109	IV820	RS5194	3	1	0	outstretched
20231222_110	IV820	RS5194	3	0	1	inside
20231222_111	IV820	RS5194	3	0	1	inside
20231222_112	IV820	RS5194	3	0	1	inside
20231222_113	IV820	RS5194	3	0	1	inside
20231222_114	IV820	RS5194	3	0	1	inside
20231222_115	IV820	RS5194	3	0	1	inside
20231222_116	IV820	RS5194	3	1	0	outstretched
20231222_117	IV820	RS5194	3	1	0	outstretched
20231222_118	IV820	RS5194	3	0	1	inside
20231222_119	IV820	RS5194	3	1	0	outstretched
20231222_120	IV820	RS5194	3	0	1	inside
20231222_121	IV820	RS5194	3	1	0	outstretched
20231222_122	IV820	RS5194	3	1	0	outstretched
20231223_001	IV820	RS5194	3	1	0	outstretched
20231223_002	IV820	RS5194	3	1	0	outstretched
20231223_003	IV820	RS5194	3	0	1	inside
20231223_004	IV820	RS5194	3	0	1	inside
20231223_005	IV820	RS5194	3	0	1	inside
20231223_006	IV820	RS5194	3	1	0	outstretched
20231223_007	IV820	RS5194	3	1	0	outstretched
20231223_008	IV820	RS5194	3	0	1	inside
20231223_009	IV820	RS5194	3	1	0	outstretched
20231223_010	IV820	RS5194	3	1	0	outstretched
20231223_011	IV820	RS5194	3	1	0	outstretched
20231223_012	IV820	RS5194	3	0	1	inside
20231223_013	IV820	RS5194	3	0	1	inside
20231223_014	IV820	RS5194	3	0	1	inside
20231223_015	IV820	RS5194	3	0	1	inside
20231223_016	IV820	RS5194	3	0	1	inside
20231225_032	IV820	RS5194	3	1	0	outstretched
20231225_033	IV820	RS5194	3	0	1	inside
20231225_034	IV820	RS5194	3	1	0	outstretched
20231225_035	IV820	RS5194	3	0	1	inside
20231225_036	IV820	RS5194	3	1	0	outstretched
20231225_037	IV820	RS5194	3	0	1	inside
20231225_038	IV820	RS5194	3	1	0	outstretched
20231225_039	IV820	RS5194	3	0	1	inside
20231225_040	IV820	RS5194	3	0	1	inside
20231225_041	IV820	RS5194	3	0	1	inside
20231225_042	IV820	RS5194	3	1	0	outstretched
20231225_043	IV820	RS5194	3	0	1	inside
20231225_044	IV820	RS5194	3	0	1	inside
20231225_045	IV820	RS5194	3	1	0	outstretched
20231225_046	IV820	RS5194	3	0	1	inside
20240216_2_D1	IV820	RS5194	3	0	1	inside
20240216_2_D2	IV820	RS5194	3	0	1	inside
20240216_2_D3	IV820	RS5194	3	0	1	inside
20240216_2_D4	IV820	RS5194	3	0	1	inside
20240216_2_D5	IV820	RS5194	3	1	0	outstretched
20240216_2_E1	IV820	RS5194	3	0	1	inside
20240216_2_E2	IV820	RS5194	3	1	0	outstretched
20240216_2_E3	IV820	RS5194	3	1	0	outstretched
20240216_2_E4	IV820	RS5194	3	0	1	inside
20240216_2_E5	IV820	RS5194	3	1	0	outstretched
20240217_2_A2	IV820	RS5194	3	0	1	inside
20240217_2_B1	IV820	RS5194	3	1	0	outstretched
20240217_2_B3	IV820	RS5194	3	0	1	inside
20240217_2_B4	IV820	RS5194	3	1	0	outstretched
20240217_2_B5	IV820	RS5194	3	1	0	outstretched
20240217_2_C1	IV820	RS5194	3	0	1	inside
20240217_2_C2	IV820	RS5194	3	1	0	outstretched
20240217_2_C3	IV820	RS5194	3	1	0	outstretched
20240217_2_C4	IV820	RS5194	3	1	0	outstretched
20240217_2_C5	IV820	RS5194	3	0	1	inside
20231222_107	IV820	RS5194	4	1	0	outstretched
20231222_108	IV820	RS5194	4	0	1	inside
20231222_109	IV820	RS5194	4	0	1	inside
20231222_110	IV820	RS5194	4	1	0	outstretched
20231222_111	IV820	RS5194	4	1	0	outstretched
20231222_112	IV820	RS5194	4	1	0	outstretched
20231222_113	IV820	RS5194	4	0	1	inside
20231222_114	IV820	RS5194	4	0	1	inside
20231222_115	IV820	RS5194	4	1	0	outstretched
20231222_116	IV820	RS5194	4	1	0	outstretched
20231222_117	IV820	RS5194	4	1	0	outstretched
20231222_118	IV820	RS5194	4	1	0	outstretched
20231222_119	IV820	RS5194	4	0	1	inside
20231222_120	IV820	RS5194	4	0	1	inside
20231222_121	IV820	RS5194	4	0	1	inside
20231222_122	IV820	RS5194	4	0	1	inside
20231223_001	IV820	RS5194	4	0	1	inside
20231223_002	IV820	RS5194	4	1	0	outstretched
20231223_003	IV820	RS5194	4	0	1	inside
20231223_004	IV820	RS5194	4	1	0	outstretched
20231223_005	IV820	RS5194	4	1	0	outstretched
20231223_006	IV820	RS5194	4	1	0	outstretched
20231223_007	IV820	RS5194	4	0	1	inside
20231223_008	IV820	RS5194	4	1	0	outstretched
20231223_009	IV820	RS5194	4	1	0	outstretched
20231223_010	IV820	RS5194	4	1	0	outstretched
20231223_011	IV820	RS5194	4	1	0	outstretched
20231223_012	IV820	RS5194	4	1	0	outstretched
20231223_013	IV820	RS5194	4	0	1	inside
20231223_014	IV820	RS5194	4	1	0	outstretched
20231223_015	IV820	RS5194	4	0	1	inside
20231223_016	IV820	RS5194	4	1	0	outstretched
20231225_032	IV820	RS5194	4	1	0	outstretched
20231225_033	IV820	RS5194	4	1	0	outstretched
20231225_034	IV820	RS5194	4	1	0	outstretched
20231225_035	IV820	RS5194	4	0	1	inside
20231225_036	IV820	RS5194	4	1	0	outstretched
20231225_037	IV820	RS5194	4	0	1	inside
20231225_038	IV820	RS5194	4	1	0	outstretched
20231225_039	IV820	RS5194	4	0	1	inside
20231225_040	IV820	RS5194	4	1	0	outstretched
20231225_041	IV820	RS5194	4	1	0	outstretched
20231225_042	IV820	RS5194	4	0	1	inside
20231225_043	IV820	RS5194	4	0	1	inside
20231225_044	IV820	RS5194	4	0	1	inside
20231225_045	IV820	RS5194	4	0	1	inside
20231225_046	IV820	RS5194	4	1	0	outstretched
20240216_2_D1	IV820	RS5194	4	0	1	inside
20240216_2_D2	IV820	RS5194	4	1	0	outstretched
20240216_2_D3	IV820	RS5194	4	0	1	inside
20240216_2_D4	IV820	RS5194	4	1	0	outstretched
20240216_2_D5	IV820	RS5194	4	1	0	outstretched
20240216_2_E1	IV820	RS5194	4	1	0	outstretched
20240216_2_E2	IV820	RS5194	4	1	0	outstretched
20240216_2_E3	IV820	RS5194	4	1	0	outstretched
20240216_2_E4	IV820	RS5194	4	1	0	outstretched
20240216_2_E5	IV820	RS5194	4	1	0	outstretched
20240217_2_A2	IV820	RS5194	4	1	0	outstretched
20240217_2_B1	IV820	RS5194	4	1	0	outstretched
20240217_2_B3	IV820	RS5194	4	1	0	outstretched
20240217_2_B4	IV820	RS5194	4	1	0	outstretched
20240217_2_B5	IV820	RS5194	4	1	0	outstretched
20240217_2_C1	IV820	RS5194	4	1	0	outstretched
20240217_2_C2	IV820	RS5194	4	1	0	outstretched
20240217_2_C3	IV820	RS5194	4	1	0	outstretched
20240217_2_C4	IV820	RS5194	4	1	0	outstretched
20240217_2_C5	IV820	RS5194	4	0	1	inside
20231222_107	IV820	RS5194	5	1	0	outstretched
20231222_108	IV820	RS5194	5	0	1	inside
20231222_109	IV820	RS5194	5	0	1	inside
20231222_110	IV820	RS5194	5	1	0	outstretched
20231222_111	IV820	RS5194	5	0	1	inside
20231222_112	IV820	RS5194	5	1	0	outstretched
20231222_113	IV820	RS5194	5	0	1	inside
20231222_114	IV820	RS5194	5	1	0	outstretched
20231222_115	IV820	RS5194	5	0	1	inside
20231222_116	IV820	RS5194	5	1	0	outstretched
20231222_117	IV820	RS5194	5	1	0	outstretched
20231222_118	IV820	RS5194	5	1	0	outstretched
20231222_119	IV820	RS5194	5	1	0	outstretched
20231222_120	IV820	RS5194	5	0	1	inside
20231222_121	IV820	RS5194	5	0	1	inside
20231222_122	IV820	RS5194	5	0	1	inside
20231223_001	IV820	RS5194	5	1	0	outstretched
20231223_002	IV820	RS5194	5	1	0	outstretched
20231223_003	IV820	RS5194	5	0	1	inside
20231223_004	IV820	RS5194	5	1	0	outstretched
20231223_005	IV820	RS5194	5	1	0	outstretched
20231223_006	IV820	RS5194	5	0	1	inside
20231223_007	IV820	RS5194	5	1	0	outstretched
20231223_008	IV820	RS5194	5	1	0	outstretched
20231223_009	IV820	RS5194	5	1	0	outstretched
20231223_010	IV820	RS5194	5	1	0	outstretched
20231223_011	IV820	RS5194	5	1	0	outstretched
20231223_012	IV820	RS5194	5	1	0	outstretched
20231223_013	IV820	RS5194	5	0	1	inside
20231223_014	IV820	RS5194	5	0	1	inside
20231223_015	IV820	RS5194	5	0	1	inside
20231223_016	IV820	RS5194	5	0	1	inside
20231225_032	IV820	RS5194	5	1	0	outstretched
20231225_033	IV820	RS5194	5	1	0	outstretched
20231225_034	IV820	RS5194	5	0	1	inside
20231225_035	IV820	RS5194	5	1	0	outstretched
20231225_036	IV820	RS5194	5	1	0	outstretched
20231225_037	IV820	RS5194	5	1	0	outstretched
20231225_038	IV820	RS5194	5	1	0	outstretched
20231225_039	IV820	RS5194	5	1	0	outstretched
20231225_040	IV820	RS5194	5	0	1	inside
20231225_041	IV820	RS5194	5	1	0	outstretched
20231225_042	IV820	RS5194	5	0	1	inside
20231225_043	IV820	RS5194	5	1	0	outstretched
20231225_044	IV820	RS5194	5	0	0	dead
20231225_045	IV820	RS5194	5	0	1	inside
20231225_046	IV820	RS5194	5	1	0	outstretched
20240216_2_D1	IV820	RS5194	5	0	1	inside
20240216_2_D2	IV820	RS5194	5	1	0	outstretched
20240216_2_D3	IV820	RS5194	5	0	1	inside
20240216_2_D4	IV820	RS5194	5	1	0	outstretched
20240216_2_D5	IV820	RS5194	5	1	0	outstretched
20240216_2_E1	IV820	RS5194	5	1	0	outstretched
20240216_2_E2	IV820	RS5194	5	1	0	outstretched
20240216_2_E3	IV820	RS5194	5	1	0	outstretched
20240216_2_E4	IV820	RS5194	5	1	0	outstretched
20240216_2_E5	IV820	RS5194	5	1	0	outstretched
20240217_2_A2	IV820	RS5194	5	0	1	inside
20240217_2_B1	IV820	RS5194	5	0	1	inside
20240217_2_B3	IV820	RS5194	5	1	0	outstretched
20240217_2_B4	IV820	RS5194	5	1	0	outstretched
20240217_2_B5	IV820	RS5194	5	1	0	outstretched
20240217_2_C1	IV820	RS5194	5	1	0	outstretched
20240217_2_C2	IV820	RS5194	5	0	1	inside
20240217_2_C3	IV820	RS5194	5	0	1	inside
20240217_2_C4	IV820	RS5194	5	1	0	outstretched
20240217_2_C5	IV820	RS5194	5	1	0	outstretched
20231222_107	IV820	RS5194	6	0	1	inside
20231222_108	IV820	RS5194	6	1	0	outstretched
20231222_109	IV820	RS5194	6	0	1	inside
20231222_110	IV820	RS5194	6	1	0	outstretched
20231222_111	IV820	RS5194	6	1	0	outstretched
20231222_112	IV820	RS5194	6	1	0	outstretched
20231222_113	IV820	RS5194	6	1	0	outstretched
20231222_114	IV820	RS5194	6	0	1	inside
20231222_115	IV820	RS5194	6	0	1	inside
20231222_116	IV820	RS5194	6	0	1	inside
20231222_117	IV820	RS5194	6	1	0	outstretched
20231222_118	IV820	RS5194	6	0	1	inside
20231222_119	IV820	RS5194	6	0	1	inside
20231222_120	IV820	RS5194	6	0	1	inside
20231222_121	IV820	RS5194	6	1	0	outstretched
20231222_122	IV820	RS5194	6	0	1	inside
20231223_001	IV820	RS5194	6	1	0	outstretched
20231223_002	IV820	RS5194	6	1	0	outstretched
20231223_003	IV820	RS5194	6	0	1	inside
20231223_004	IV820	RS5194	6	0	1	inside
20231223_005	IV820	RS5194	6	1	0	outstretched
20231223_006	IV820	RS5194	6	1	0	outstretched
20231223_007	IV820	RS5194	6	1	0	outstretched
20231223_008	IV820	RS5194	6	1	0	outstretched
20231223_009	IV820	RS5194	6	1	0	outstretched
20231223_010	IV820	RS5194	6	1	0	outstretched
20231223_011	IV820	RS5194	6	0	1	inside
20231223_012	IV820	RS5194	6	1	0	outstretched
20231223_013	IV820	RS5194	6	0	1	inside
20231223_014	IV820	RS5194	6	1	0	outstretched
20231223_015	IV820	RS5194	6	1	0	outstretched
20231223_016	IV820	RS5194	6	1	0	outstretched
20231225_032	IV820	RS5194	6	1	0	outstretched
20231225_033	IV820	RS5194	6	1	0	outstretched
20231225_034	IV820	RS5194	6	1	0	outstretched
20231225_035	IV820	RS5194	6	1	0	outstretched
20231225_036	IV820	RS5194	6	1	0	outstretched
20231225_037	IV820	RS5194	6	1	0	outstretched
20231225_038	IV820	RS5194	6	1	0	outstretched
20231225_039	IV820	RS5194	6	0	1	inside
20231225_040	IV820	RS5194	6	1	0	outstretched
20231225_041	IV820	RS5194	6	1	0	outstretched
20231225_042	IV820	RS5194	6	1	0	outstretched
20231225_043	IV820	RS5194	6	1	0	outstretched
20231225_044	IV820	RS5194	6	0	0	dead
20231225_045	IV820	RS5194	6	0	1	inside
20231225_046	IV820	RS5194	6	1	0	outstretched
20240216_2_D1	IV820	RS5194	6	1	0	outstretched
20240216_2_D2	IV820	RS5194	6	1	0	outstretched
20240216_2_D3	IV820	RS5194	6	1	0	outstretched
20240216_2_D4	IV820	RS5194	6	1	0	outstretched
20240216_2_D5	IV820	RS5194	6	1	0	outstretched
20240216_2_E1	IV820	RS5194	6	1	0	outstretched
20240216_2_E2	IV820	RS5194	6	1	0	outstretched
20240216_2_E3	IV820	RS5194	6	0	1	inside
20240216_2_E4	IV820	RS5194	6	1	0	outstretched
20240216_2_E5	IV820	RS5194	6	1	0	outstretched
20240217_2_A2	IV820	RS5194	6	1	0	outstretched
20240217_2_B1	IV820	RS5194	6	1	0	outstretched
20240217_2_B3	IV820	RS5194	6	1	0	outstretched
20240217_2_B4	IV820	RS5194	6	1	0	outstretched
20240217_2_B5	IV820	RS5194	6	1	0	outstretched
20240217_2_C1	IV820	RS5194	6	1	0	outstretched
20240217_2_C2	IV820	RS5194	6	1	0	outstretched
20240217_2_C3	IV820	RS5194	6	1	0	outstretched
20240217_2_C4	IV820	RS5194	6	1	0	outstretched
20240217_2_C5	IV820	RS5194	6	1	0	outstretched
