# Supplementary material for: Interdependence between SEB-3 receptor and NLP-49 peptides shifts across predator-induced defensive behavioral modes in Caenorhabditis elegans
Source: eLife. 2025 Mar 31;13:RP98262. doi: 10.7554/eLife.98262 (PMC11957542; doi:10.7554/eLife.98262)
Supplement: Figure 4—source data 5. [file elife-98262-fig4-data5.zip › figure_4_E_source_data.txt]

filename	prey	predator	bins
20240217_1_B1	N2	RS5194	22
20240217_1_B2	N2	RS5194	42
20240217_1_B3	N2	RS5194	22
20240217_1_B4	N2	RS5194	30
20240217_1_B5	N2	RS5194	31
20240217_1_C1	N2	RS5194	12
20240217_1_C2	N2	RS5194	24
20240217_1_C3	N2	RS5194	9
20240217_1_C4	N2	RS5194	27
20240217_1_C5	N2	RS5194	7
20240217_1_D1	N2	none	37
20240217_1_D2	N2	none	33
20240217_1_D3	N2	none	30
20240217_1_D4	N2	none	46
20240217_1_D5	N2	none	39
20240217_1_E1	N2	none	32
20240217_1_E2	N2	none	24
20240217_1_E3	N2	none	24
20240217_1_E4	N2	none	25
20240217_1_E5	N2	none	39
20240217_2_B1	AQ3701	RS5194	20
20240217_2_B3	AQ3701	RS5194	15
20240217_2_B4	AQ3701	RS5194	30
20240217_2_B5	AQ3701	RS5194	4
20240217_2_C1	AQ3701	RS5194	17
20240217_2_C2	AQ3701	RS5194	16
20240217_2_C3	AQ3701	RS5194	13
20240217_2_C4	AQ3701	RS5194	25
20240217_2_C5	AQ3701	RS5194	12
20240217_2_D1	AQ3701	none	43
20240217_2_D2	AQ3701	none	45
20240217_2_D3	AQ3701	none	43
20240217_2_D4	AQ3701	none	40
20240217_2_D5	AQ3701	none	47
20240217_2_E1	AQ3701	none	40
20240217_2_E2	AQ3701	none	42
20240217_2_E3	AQ3701	none	29
20240217_2_E4	AQ3701	none	38
