# Supplementary material for: Interdependence between SEB-3 receptor and NLP-49 peptides shifts across predator-induced defensive behavioral modes in Caenorhabditis elegans
Source: eLife. 2025 Mar 31;13:RP98262. doi: 10.7554/eLife.98262 (PMC11957542; doi:10.7554/eLife.98262)
Supplement: Figure 4—source data 6. [file elife-98262-fig4-data6.zip › figure_4_F_source_data.txt]

filename	prey	predator	arena	exposure	bins
20231227_4_B2	AQ3851	RS5194	2-chamber	4h	33
20231227_4_B3	AQ3851	RS5194	2-chamber	4h	10
20231227_4_B4	AQ3851	RS5194	2-chamber	4h	30
20231227_4_B5	AQ3851	RS5194	2-chamber	4h	37
20231227_4_C2	AQ3851	RS5194	2-chamber	4h	23
20231227_4_C3	AQ3851	RS5194	2-chamber	4h	28
20231227_4_C4	AQ3851	RS5194	2-chamber	4h	28
20231227_4_D2	AQ3851	none	2-chamber	4h	36
20231227_4_D3	AQ3851	none	2-chamber	4h	33
20231227_4_D4	AQ3851	none	2-chamber	4h	35
20231227_4_D5	AQ3851	none	2-chamber	4h	35
20231227_4_E2	AQ3851	none	2-chamber	4h	37
20231227_4_E3	AQ3851	none	2-chamber	4h	36
20231227_4_E4	AQ3851	none	2-chamber	4h	16
20231227_5_B2	N2	RS5194	2-chamber	4h	8
20231227_5_B3	N2	RS5194	2-chamber	4h	28
20231227_5_B4	N2	RS5194	2-chamber	4h	9
20231227_5_B5	N2	RS5194	2-chamber	4h	15
20231227_5_C2	N2	RS5194	2-chamber	4h	10
20231227_5_C3	N2	RS5194	2-chamber	4h	9
20231227_5_C4	N2	RS5194	2-chamber	4h	27
20231227_5_D2	N2	none	2-chamber	4h	27
20231227_5_D3	N2	none	2-chamber	4h	26
20231227_5_D4	N2	none	2-chamber	4h	47
20231227_5_D5	N2	none	2-chamber	4h	29
20231227_5_E2	N2	none	2-chamber	4h	21
20231227_5_E3	N2	none	2-chamber	4h	42
20231227_5_E4	N2	none	2-chamber	4h	41
20231227_5_E5	N2	none	2-chamber	4h	41
20231227_6_B2	AQ3853	RS5194	2-chamber	4h	60
20231227_6_B3	AQ3853	RS5194	2-chamber	4h	59
20231227_6_B4	AQ3853	RS5194	2-chamber	4h	39
20231227_6_B5	AQ3853	RS5194	2-chamber	4h	80
20231227_6_C2	AQ3853	RS5194	2-chamber	4h	23
20231227_6_C3	AQ3853	RS5194	2-chamber	4h	39
20231227_6_C4	AQ3853	RS5194	2-chamber	4h	30
20231227_6_C5	AQ3853	none	2-chamber	4h	43
20231227_6_D2	AQ3853	none	2-chamber	4h	64
20231227_6_D4	AQ3853	none	2-chamber	4h	67
20231227_6_D5	AQ3853	none	2-chamber	4h	50
20231227_6_E2	AQ3853	none	2-chamber	4h	68
20231227_6_E3	AQ3853	none	2-chamber	4h	40
20231227_6_E4	AQ3853	none	2-chamber	4h	53
20231227_6_E5	AQ3853	none	2-chamber	4h	53
20231225_4_B2	AQ3853	RS5194	2-chamber	4h	55
20231225_4_B3	AQ3853	RS5194	2-chamber	4h	39
20231225_4_B4	AQ3853	RS5194	2-chamber	4h	30
20231225_4_B5	AQ3853	RS5194	2-chamber	4h	49
20231225_4_C2	AQ3853	RS5194	2-chamber	4h	58
20231225_4_C3	AQ3853	RS5194	2-chamber	4h	40
20231225_4_C4	AQ3853	RS5194	2-chamber	4h	26
20231225_4_D2	AQ3853	none	2-chamber	4h	34
20231225_4_D3	AQ3853	none	2-chamber	4h	59
20231225_4_D4	AQ3853	none	2-chamber	4h	47
20231225_4_D5	AQ3853	none	2-chamber	4h	49
20231225_4_E3	AQ3853	none	2-chamber	4h	45
20231225_4_E4	AQ3853	none	2-chamber	4h	52
20231225_4_E5	AQ3853	none	2-chamber	4h	63
20231225_5_B2	N2	RS5194	2-chamber	4h	15
20231225_5_B3	N2	RS5194	2-chamber	4h	40
20231225_5_B4	N2	RS5194	2-chamber	4h	7
20231225_5_B5	N2	RS5194	2-chamber	4h	17
20231225_5_C2	N2	RS5194	2-chamber	4h	18
20231225_5_C3	N2	RS5194	2-chamber	4h	19
20231225_5_C4	N2	RS5194	2-chamber	4h	21
20231225_5_D2	N2	none	2-chamber	4h	48
20231225_5_D3	N2	none	2-chamber	4h	21
20231225_5_D4	N2	none	2-chamber	4h	36
20231225_5_D5	N2	none	2-chamber	4h	36
20231225_5_E2	N2	none	2-chamber	4h	38
20231225_5_E3	N2	none	2-chamber	4h	36
20231225_5_E4	N2	none	2-chamber	4h	41
20231225_6_B2	AQ3851	RS5194	2-chamber	4h	26
20231225_6_B3	AQ3851	RS5194	2-chamber	4h	20
20231225_6_B5	AQ3851	RS5194	2-chamber	4h	41
20231225_6_C2	AQ3851	RS5194	2-chamber	4h	45
20231225_6_C3	AQ3851	RS5194	2-chamber	4h	56
20231225_6_C4	AQ3851	RS5194	2-chamber	4h	31
20231225_6_C5	AQ3851	none	2-chamber	4h	22
20231225_6_D2	AQ3851	none	2-chamber	4h	61
20231225_6_D3	AQ3851	none	2-chamber	4h	28
20231225_6_D4	AQ3851	none	2-chamber	4h	36
20231225_6_D5	AQ3851	none	2-chamber	4h	48
20231225_6_E2	AQ3851	none	2-chamber	4h	44
20231225_6_E3	AQ3851	none	2-chamber	4h	45
20231225_6_E4	AQ3851	none	2-chamber	4h	38
20231225_6_E5	AQ3851	none	2-chamber	4h	35
