# Supplementary material for: Interdependence between SEB-3 receptor and NLP-49 peptides shifts across predator-induced defensive behavioral modes in Caenorhabditis elegans
Source: eLife. 2025 Mar 31;13:RP98262. doi: 10.7554/eLife.98262 (PMC11957542; doi:10.7554/eLife.98262)
Supplement: Figure 4—figure supplement 2—source data 1. [file elife-98262-fig4-figsupp2-data1.zip › figure_4_supplement_2_B_source_data.txt]

prey_ID	prey	predator	entry_latency_min
20240217_1_B1	N2	RS5194	5.966666667
20240217_1_B2	N2	RS5194	15.5
20240217_1_B3	N2	RS5194	7.516666667
20240217_1_B4	N2	RS5194	14.33333333
20240217_1_B5	N2	RS5194	16.7
20240217_1_C1	N2	RS5194	25.06666667
20240217_1_C2	N2	RS5194	4.383333333
20240217_1_C3	N2	RS5194	32.81666667
20240217_1_C4	N2	RS5194	17.31666667
20240217_1_C5	N2	RS5194	20.5
20240217_1_D1	N2	none	2.366666667
20240217_1_D2	N2	none	17.11666667
20240217_1_D3	N2	none	6.183333333
20240217_1_D4	N2	none	3.1
20240217_1_D5	N2	none	16.08333333
20240217_1_E1	N2	none	3.616666667
20240217_1_E2	N2	none	19.45
20240217_1_E3	N2	none	2.55
20240217_1_E4	N2	none	6.583333333
20240217_1_E5	N2	none	3.583333333
20240217_2_B1	AQ3701	RS5194	1.383333333
20240217_2_B3	AQ3701	RS5194	28.15
20240217_2_B4	AQ3701	RS5194	13.88333333
20240217_2_B5	AQ3701	RS5194	44.56666667
20240217_2_C1	AQ3701	RS5194	18.51666667
20240217_2_C2	AQ3701	RS5194	32.08333333
20240217_2_C3	AQ3701	RS5194	14.96666667
20240217_2_C4	AQ3701	RS5194	8.633333333
20240217_2_C5	AQ3701	RS5194	19.05
20240217_2_D1	AQ3701	none	2.116666667
20240217_2_D2	AQ3701	none	1.5
20240217_2_D3	AQ3701	none	1.883333333
20240217_2_D4	AQ3701	none	1.566666667
20240217_2_D5	AQ3701	none	1.25
20240217_2_E1	AQ3701	none	1.766666667
20240217_2_E2	AQ3701	none	1.816666667
20240217_2_E3	AQ3701	none	1.983333333
20240217_2_E4	AQ3701	none	1.15
